# Supplementary material for: Crystal structure and Hirshfeld surface analysis of N-{N-[amino­(di­methyl­amino)­meth­yl]carbamimido­yl}-3-bromo­benzene­sulfonamide
Source: Acta Crystallogr E Crystallogr Commun. 2023 Mar 21;79(Pt 4):367–72. doi: 10.1107/S2056989023002165 (PMC10088321; doi:10.1107/S2056989023002165)
Supplement: Supplementary file 1 [file e-79-00367-sup1.cif]

##############################################################################
#                                                                            #
# This CIF contains the data in a paper accepted for publication in          #
# Acta Crystallographica Section E. It conforms to the requirements of       #
# Notes for Authors for Acta Crystallographica Section E, and has been       #
# peer reviewed under the auspices of the IUCr Commission on Journals.       #
#                                                                            #
# Full details of the Crystallographic Information File format               #
# are given in the paper "The Crystallographic Information File (CIF):       #
# a New Standard Archive File for Crystallography" by S. R. Hall, F. H.      #
# Allen and I. D. Brown [Acta Cryst. (1991), A47, 655-685].                  #
#                                                                            #
# The current version of the core CIF dictionary is obtainable from          #
# ftp://ftp.iucr.org/pub/cif_core.dic.                                       #
#                                                                            #
# Software is freely available for graphical display of the structure(s)     #
# in this CIF. For information consult the CIF software page                 #
# http://www.iucr.org/resources/cif/software.                                #
#                                                                            #
# This file may be used for bona fide research purposes within the           #
# scientific community so long as proper attribution is given to the journal # 
# article from which it was obtained.                                        #
#                                                                            #
##############################################################################
data_I
_audit_creation_method
;
Olex2 1.3
(compiled 2020.11.12 svn.r5f609507 for OlexSys, GUI svn.r6408)
;
_journal_date_recd_electronic     2023-03-01
_journal_date_accepted     2023-03-07
_journal_name_full     'Acta Crystallographica, Section E'
_journal_year     2023
_journal_volume     79
_journal_issue      4
_journal_page_first     0
_journal_page_last     0
_journal_paper_category     GO
_journal_paper_doi     10.1107/S2056989023002165
_journal_coeditor_code     PK2683
_publ_contact_author_name     'Luc Van Meervelt'
_publ_contact_author_address
;
Department of Chemistry
KU Leuven
Biomolecular Architecture, Celestijnenlaan 200F
Leuven (Heverlee)
B-3001
Belgium
;
_publ_contact_author_email     luc.vanmeervelt@kuleuven.be
_publ_contact_author_fax     ?
_publ_contact_author_phone     ?
_publ_section_title
;\
Crystal structure and Hirshfeld surface analysis of
<i>N</i>-{<i>N</i>-[amino(dimethylamino)methyl]carbamimidoyl}-3-\
bromobenzenesulfonamide
;
_publ_section_title_footnote     .
loop_
    _publ_author_name
    _publ_author_footnote
    _publ_author_address
    'Su, Kexin' .
;
Department of Chemistry
KU Leuven
Biomolecular Architecture, Celestijnenlaan 200F
Leuven (Heverlee)
B-3001
Belgium
;
    'Luo, Jiangshui' .
;
College of Materials Science and Engineering
Sichuan University
Chengdu
610065
People's Republic of China
;
    'Van Meervelt, Luc' .
;
Department of Chemistry
KU Leuven
Biomolecular Architecture, Celestijnenlaan 200F
Leuven (Heverlee)
B-3001
Belgium
;
_publ_section_synopsis
;
The crystal structure of the bromobenzenesulfonamide derivative of the type 2
diabetes drug metformin is presented.
;
_chemical_name_systematic
;\
<i>N</i>-{<i>N</i>-[Amino(dimethylamino)methyl]carbamimidoyl}-\
3-bromobenzenesulfonamide
;
_chemical_name_common     ?
_chemical_formula_moiety     'C10 H14 Br N5 O2 S'
_chemical_formula_sum     'C10 H14 Br N5 O2 S'
_chemical_formula_iupac     'C10 H14 Br N5 O2 S'
_chemical_formula_weight     348.23
_chemical_melting_point     ?
_space_group_crystal_system     triclinic
_space_group_name_H-M_alt     'P -1'
_space_group_name_Hall     '-P 1'
loop_
    _space_group_symop_operation_xyz
    'x, y, z'
    '-x, -y, -z'
_cell_length_a     10.3839(5)
_cell_length_b     11.3296(6)
_cell_length_c     12.3477(7)
_cell_angle_alpha     103.393(5)
_cell_angle_beta     96.380(4)
_cell_angle_gamma     97.934(4)
_cell_volume     1384.10(13)
_cell_formula_units_Z     4
_cell_measurement_reflns_used     4121
_cell_measurement_theta_min     2.7980
_cell_measurement_theta_max     25.8880
_cell_measurement_temperature     294(2)
_exptl_crystal_description     block
_exptl_crystal_colour     colourless
_exptl_crystal_size_max     0.6
_exptl_crystal_size_mid     0.3
_exptl_crystal_size_min     0.3
_exptl_crystal_density_diffrn     1.671
_exptl_crystal_density_meas     ?
_exptl_crystal_density_method     ?
_exptl_crystal_F_000     704
_exptl_absorpt_coefficient_mu     3.127
_exptl_absorpt_correction_type     multi-scan
_exptl_absorpt_process_details
;
(CrysAlisPro; Rigaku OD, 2022)
;
_exptl_absorpt_correction_T_min     0.41717
_exptl_absorpt_correction_T_max     1.00000
_diffrn_ambient_temperature     294(2)
_diffrn_source     'micro-focus sealed X-ray tube'
_diffrn_radiation_type     'Mo K\a'
_diffrn_radiation_wavelength     0.71073
_diffrn_radiation_monochromator     mirror
_diffrn_measurement_device_type
                                   'SuperNova, Single source at offset/far, Eos'
_diffrn_measurement_device     'four-circle diffractometer'
_diffrn_measurement_method     '\w scans'
_diffrn_detector     'CCD plate'
_diffrn_detector_area_resol_mean     15.9631
_diffrn_reflns_number     16803
_diffrn_reflns_av_R_equivalents     0.0508
_diffrn_reflns_av_unetI/netI     0.0732
_diffrn_reflns_theta_min     2.501
_diffrn_reflns_theta_max     26.370
_diffrn_reflns_theta_full     25.242
_diffrn_measured_fraction_theta_max     0.999
_diffrn_measured_fraction_theta_full     0.999
_diffrn_reflns_limit_h_min     -12
_diffrn_reflns_limit_h_max     12
_diffrn_reflns_limit_k_min     -14
_diffrn_reflns_limit_k_max     14
_diffrn_reflns_limit_l_min     -15
_diffrn_reflns_limit_l_max     15
_diffrn_radiation_probe     x-ray
_refine_special_details     ?
_reflns_number_total     5658
_reflns_number_gt     3549
_reflns_threshold_expression     'I > 2\s(I)'
_refine_ls_structure_factor_coef     Fsqd
_refine_ls_matrix_type     full
_refine_ls_R_factor_all     0.1023
_refine_ls_R_factor_gt     0.0531
_refine_ls_wR_factor_gt     0.0981
_refine_ls_wR_factor_ref     0.1167
_refine_ls_goodness_of_fit_ref     1.018
_refine_ls_restrained_S_all     1.018
_refine_ls_number_reflns     5658
_refine_ls_number_parameters     372
_refine_ls_number_restraints     0
_refine_ls_hydrogen_treatment     mixed
_refine_ls_weighting_scheme     calc
_refine_ls_weighting_details
              'w=1/[\s^2^(Fo^2^)+(0.0350P)^2^+1.4413P] where P=(Fo^2^+2Fc^2^)/3'
_atom_sites_solution_hydrogens     mixed
_atom_sites_solution_primary     dual
_atom_sites_solution_secondary     ?
_refine_ls_shift/su_max     0.000
_refine_ls_shift/su_mean     0.000
_refine_diff_density_max     1.050
_refine_diff_density_min     -0.883
_refine_ls_extinction_method     none
_refine_ls_extinction_coef     .
loop_
    _atom_type_symbol
    _atom_type_description
    _atom_type_scat_dispersion_real
    _atom_type_scat_dispersion_imag
    _atom_type_scat_source
    'C' 'C' 0.0033 0.0016
                         'International Tables Vol C Tables 4.2.6.8 and 6.1.1.4'
    'H' 'H' 0.0000 0.0000
                         'International Tables Vol C Tables 4.2.6.8 and 6.1.1.4'
    'Br' 'Br' -0.2901 2.4595
                         'International Tables Vol C Tables 4.2.6.8 and 6.1.1.4'
    'N' 'N' 0.0061 0.0033
                         'International Tables Vol C Tables 4.2.6.8 and 6.1.1.4'
    'O' 'O' 0.0106 0.0060
                         'International Tables Vol C Tables 4.2.6.8 and 6.1.1.4'
    'S' 'S' 0.1246 0.1234
                         'International Tables Vol C Tables 4.2.6.8 and 6.1.1.4'
_computing_data_collection
;
CrysAlisPro 1.171.42.73a (Rigaku OD, 2022)
;
_computing_cell_refinement
;
CrysAlisPro 1.171.42.73a (Rigaku OD, 2022)
;
_computing_data_reduction
;
CrysAlisPro 1.171.42.73a (Rigaku OD, 2022)
;
_computing_structure_solution
;
<i>SHELXT2014/5</i> (Sheldrick, 2015a)
;
_computing_structure_refinement
;
<i>SHELXL2016/4</i> (Sheldrick, 2015b)
;
_computing_molecular_graphics
;
Olex2 1.3 (Dolomanov <i>et al.</i>,  2009)
;
_computing_publication_material
;
Olex2 1.3 (Dolomanov <i>et al.</i>,  2009)
;
loop_
    _atom_site_type_symbol
    _atom_site_label
    _atom_site_fract_x
    _atom_site_fract_y
    _atom_site_fract_z
    _atom_site_U_iso_or_equiv
    _atom_site_adp_type
    _atom_site_calc_flag
    _atom_site_occupancy
    _atom_site_disorder_assembly
    _atom_site_disorder_group
    C C1 -0.0600(5) 0.7080(4) 0.0460(3) 0.0392(11) Uani d 1 . .
    C C2 0.0355(4) 0.6995(4) 0.1296(3) 0.0357(11) Uani d 1 . .
    H H2 0.111511 0.758247 0.153617 0.043 Uiso calc 1 . .
    C C3 0.0135(4) 0.5996(4) 0.1764(3) 0.0318(10) Uani d 1 . .
    C C4 -0.0994(5) 0.5123(4) 0.1403(4) 0.0442(12) Uani d 1 . .
    H H4 -0.112981 0.445965 0.172576 0.053 Uiso calc 1 . .
    C C5 -0.1915(5) 0.5246(5) 0.0562(4) 0.0530(13) Uani d 1 . .
    H H5 -0.267409 0.465854 0.031437 0.064 Uiso calc 1 . .
    C C6 -0.1727(5) 0.6219(5) 0.0087(4) 0.0469(13) Uani d 1 . .
    H H6 -0.235200 0.629864 -0.048086 0.056 Uiso calc 1 . .
    Br Br7 -0.03344(6) 0.84386(6) -0.02036(5) 0.0661(2) Uani d 1 . .
    S S8 0.13699(11) 0.58384(11) 0.28223(9) 0.0367(3) Uani d 1 . .
    O O9 0.0932(3) 0.4667(3) 0.3068(3) 0.0508(9) Uani d 1 . .
    O O10 0.2597(3) 0.5961(3) 0.2382(3) 0.0503(9) Uani d 1 . .
    N N11 0.1473(3) 0.6992(3) 0.3852(3) 0.0347(9) Uani d 1 . .
    H H11 0.214239 0.756936 0.396878 0.042 Uiso calc 0.15(4) . .
    C C12 0.0568(4) 0.7124(4) 0.4561(3) 0.0337(10) Uani d 1 . .
    N N13 0.0563(3) 0.8161(3) 0.5341(3) 0.0324(8) Uani d 1 . .
    C C14 0.1437(4) 0.9194(4) 0.5488(3) 0.0308(10) Uani d 1 . .
    N N15 0.2461(4) 0.9308(4) 0.4932(4) 0.0435(11) Uani d 1 . .
    H H15A 0.301(5) 0.992(5) 0.506(4) 0.052 Uiso d 1 . .
    H H15B 0.253(5) 0.871(5) 0.438(5) 0.052 Uiso d 0.85(4) . .
    N N16 -0.0418(5) 0.6209(4) 0.4518(4) 0.0513(12) Uani d 1 . .
    H H16A -0.088(5) 0.634(5) 0.500(4) 0.062 Uiso d 1 . .
    H H16B -0.035(5) 0.549(5) 0.422(4) 0.062 Uiso d 1 . .
    N N17 0.1270(3) 1.0179(3) 0.6273(3) 0.0364(9) Uani d 1 . .
    C C18 0.0186(5) 1.0110(5) 0.6928(4) 0.0543(14) Uani d 1 . .
    H H18A -0.035482 0.931202 0.666556 0.081 Uiso calc 1 . .
    H H18B -0.033126 1.073065 0.684068 0.081 Uiso calc 1 . .
    H H18C 0.053284 1.024212 0.770841 0.081 Uiso calc 1 . .
    C C19 0.2135(5) 1.1361(4) 0.6488(4) 0.0494(13) Uani d 1 . .
    H H19A 0.303190 1.125183 0.663859 0.074 Uiso calc 1 . .
    H H19B 0.192002 1.192125 0.712777 0.074 Uiso calc 1 . .
    H H19C 0.202254 1.169086 0.584087 0.074 Uiso calc 1 . .
    C C20 0.5361(5) 0.1808(4) 0.0442(4) 0.0398(12) Uani d 1 . .
    C C21 0.4466(4) 0.1344(4) 0.1054(3) 0.0359(11) Uani d 1 . .
    H H21 0.356697 0.128306 0.084312 0.043 Uiso calc 1 . .
    C C22 0.4950(4) 0.0973(4) 0.1993(3) 0.0311(10) Uani d 1 . .
    C C23 0.6286(5) 0.1067(4) 0.2308(4) 0.0484(13) Uani d 1 . .
    H H23 0.660272 0.083478 0.294840 0.058 Uiso calc 1 . .
    C C24 0.7145(5) 0.1507(5) 0.1663(5) 0.0645(16) Uani d 1 . .
    H H24 0.804515 0.155822 0.186400 0.077 Uiso calc 1 . .
    C C25 0.6690(5) 0.1871(5) 0.0730(5) 0.0527(14) Uani d 1 . .
    H H25 0.727602 0.215887 0.029400 0.063 Uiso calc 1 . .
    Br Br26 0.47490(7) 0.23897(6) -0.08045(5) 0.0725(2) Uani d 1 . .
    S S27 0.38479(12) 0.04014(10) 0.28332(9) 0.0356(3) Uani d 1 . .
    O O28 0.4452(3) -0.0477(3) 0.3299(3) 0.0496(9) Uani d 1 . .
    O O29 0.2591(3) -0.0032(3) 0.2118(3) 0.0467(8) Uani d 1 . .
    N N30 0.3838(3) 0.1539(3) 0.3879(3) 0.0343(9) Uani d 1 . .
    H H30 0.428755 0.156416 0.451519 0.041 Uiso calc 0.15(4) . .
    C C31 0.3160(4) 0.2461(4) 0.3813(3) 0.0319(10) Uani d 1 . .
    N N32 0.3220(3) 0.3472(3) 0.4660(3) 0.0330(8) Uani d 1 . .
    C C33 0.4065(4) 0.3742(4) 0.5619(3) 0.0307(10) Uani d 1 . .
    N N34 0.4890(4) 0.3022(4) 0.5916(3) 0.0414(10) Uani d 1 . .
    H H34A 0.550(5) 0.327(4) 0.648(4) 0.050 Uiso d 1 . .
    H H34B 0.486(5) 0.234(5) 0.543(5) 0.050 Uiso d 0.85(4) . .
    N N35 0.2361(4) 0.2468(4) 0.2884(3) 0.0434(11) Uani d 1 . .
    H H35A 0.213(5) 0.182(4) 0.239(4) 0.052 Uiso d 1 . .
    H H35B 0.196(5) 0.301(4) 0.295(4) 0.052 Uiso d 1 . .
    N N36 0.4036(4) 0.4825(3) 0.6346(3) 0.0418(10) Uani d 1 . .
    C C37 0.3317(5) 0.5744(4) 0.6032(4) 0.0510(13) Uani d 1 . .
    H H37A 0.290176 0.544562 0.526308 0.076 Uiso calc 1 . .
    H H37B 0.391734 0.649473 0.611375 0.076 Uiso calc 1 . .
    H H37C 0.266048 0.589615 0.651189 0.076 Uiso calc 1 . .
    C C38 0.4763(5) 0.5172(5) 0.7476(4) 0.0593(15) Uani d 1 . .
    H H38A 0.473851 0.445938 0.777398 0.089 Uiso calc 1 . .
    H H38B 0.437222 0.578041 0.794622 0.089 Uiso calc 1 . .
    H H38C 0.565894 0.550465 0.745539 0.089 Uiso calc 1 . .
loop_
    _atom_site_aniso_label
    _atom_site_aniso_U_11
    _atom_site_aniso_U_22
    _atom_site_aniso_U_33
    _atom_site_aniso_U_12
    _atom_site_aniso_U_13
    _atom_site_aniso_U_23
    C1 0.048(3) 0.042(3) 0.027(2) 0.016(3) 0.005(2) 0.003(2)
    C2 0.035(3) 0.036(3) 0.033(2) 0.005(2) 0.002(2) 0.002(2)
    C3 0.028(3) 0.033(3) 0.030(2) 0.008(2) 0.0028(19) -0.0012(19)
    C4 0.040(3) 0.039(3) 0.049(3) 0.003(2) -0.001(2) 0.009(2)
    C5 0.039(3) 0.047(3) 0.061(3) -0.003(3) -0.010(3) 0.005(3)
    C6 0.037(3) 0.057(3) 0.040(3) 0.014(3) -0.008(2) 0.001(3)
    Br7 0.0806(4) 0.0701(4) 0.0497(3) 0.0082(3) -0.0065(3) 0.0297(3)
    S8 0.0382(7) 0.0386(7) 0.0329(6) 0.0165(6) 0.0017(5) 0.0036(5)
    O9 0.070(2) 0.0349(19) 0.051(2) 0.0233(18) 0.0047(18) 0.0108(16)
    O10 0.0370(19) 0.070(2) 0.0405(18) 0.0223(18) 0.0074(15) -0.0008(17)
    N11 0.033(2) 0.038(2) 0.0307(19) 0.0037(18) 0.0064(17) 0.0028(17)
    C12 0.036(3) 0.034(3) 0.033(2) 0.008(2) 0.003(2) 0.012(2)
    N13 0.035(2) 0.030(2) 0.0323(19) 0.0048(18) 0.0110(17) 0.0060(17)
    C14 0.034(3) 0.035(3) 0.024(2) 0.008(2) 0.0017(19) 0.0094(19)
    N15 0.040(3) 0.041(3) 0.042(2) -0.012(2) 0.013(2) 0.003(2)
    N16 0.060(3) 0.031(2) 0.061(3) -0.001(2) 0.028(2) 0.002(2)
    N17 0.036(2) 0.035(2) 0.035(2) 0.0012(19) 0.0055(18) 0.0046(17)
    C18 0.057(4) 0.048(3) 0.058(3) 0.012(3) 0.028(3) 0.003(3)
    C19 0.052(3) 0.034(3) 0.056(3) 0.000(3) 0.002(3) 0.005(2)
    C20 0.058(3) 0.030(3) 0.033(2) 0.011(2) 0.013(2) 0.006(2)
    C21 0.039(3) 0.035(3) 0.032(2) 0.010(2) 0.008(2) 0.003(2)
    C22 0.034(3) 0.027(2) 0.029(2) 0.005(2) 0.007(2) 0.0001(18)
    C23 0.043(3) 0.054(3) 0.054(3) 0.010(3) 0.007(3) 0.025(3)
    C24 0.036(3) 0.079(4) 0.089(4) 0.013(3) 0.015(3) 0.037(4)
    C25 0.051(4) 0.047(3) 0.068(4) 0.009(3) 0.026(3) 0.021(3)
    Br26 0.1075(5) 0.0769(5) 0.0443(3) 0.0238(4) 0.0172(3) 0.0299(3)
    S27 0.0461(7) 0.0289(6) 0.0326(6) 0.0081(6) 0.0128(5) 0.0053(5)
    O28 0.075(2) 0.0375(19) 0.0488(19) 0.0247(18) 0.0270(18) 0.0193(16)
    O29 0.043(2) 0.045(2) 0.0437(19) -0.0034(16) 0.0109(16) -0.0031(16)
    N30 0.044(2) 0.032(2) 0.0283(18) 0.0132(18) 0.0067(17) 0.0045(16)
    C31 0.032(3) 0.033(3) 0.031(2) 0.005(2) 0.010(2) 0.008(2)
    N32 0.032(2) 0.031(2) 0.035(2) 0.0084(17) 0.0030(17) 0.0033(16)
    C33 0.024(2) 0.030(2) 0.035(2) 0.000(2) 0.008(2) 0.006(2)
    N34 0.039(3) 0.040(3) 0.037(2) 0.008(2) -0.0092(19) 0.001(2)
    N35 0.049(3) 0.043(3) 0.037(2) 0.019(2) -0.002(2) 0.0046(19)
    N36 0.049(2) 0.034(2) 0.036(2) 0.007(2) 0.0013(19) -0.0022(18)
    C37 0.056(3) 0.032(3) 0.060(3) 0.006(3) 0.008(3) 0.002(2)
    C38 0.063(4) 0.054(3) 0.046(3) 0.013(3) -0.005(3) -0.014(3)
_geom_special_details
;
 All esds (except the esd in the dihedral angle between two l.s. planes)
 are estimated using the full covariance matrix.  The cell esds are taken
 into account individually in the estimation of esds in distances, angles
 and torsion angles; correlations between esds in cell parameters are only
 used when they are defined by crystal symmetry.  An approximate (isotropic)
 treatment of cell esds is used for estimating esds involving l.s. planes.
;
loop_
    _geom_bond_atom_site_label_1
    _geom_bond_atom_site_label_2
    _geom_bond_site_symmetry_2
    _geom_bond_distance
    _geom_bond_publ_flag
    C1 C2 . 1.381(6) ?
    C1 C6 . 1.374(6) ?
    C1 Br7 . 1.906(5) ?
    C2 H2 . 0.9300 ?
    C2 C3 . 1.389(6) ?
    C3 C4 . 1.382(6) ?
    C3 S8 . 1.784(4) ?
    C4 H4 . 0.9300 ?
    C4 C5 . 1.377(6) ?
    C5 H5 . 0.9300 ?
    C5 C6 . 1.366(7) ?
    C6 H6 . 0.9300 ?
    S8 O9 . 1.453(3) ?
    S8 O10 . 1.441(3) ?
    S8 N11 . 1.581(4) ?
    N11 H11 . 0.8600 ?
    N11 C12 . 1.354(5) ?
    C12 N13 . 1.336(5) ?
    C12 N16 . 1.340(6) ?
    N13 C14 . 1.341(5) ?
    C14 N15 . 1.336(5) ?
    C14 N17 . 1.343(5) ?
    N15 H15A . 0.80(5) ?
    N15 H15B . 0.86(6) ?
    N16 H16A . 0.80(5) ?
    N16 H16B . 0.83(5) ?
    N17 C18 . 1.461(5) ?
    N17 C19 . 1.457(6) ?
    C18 H18A . 0.9600 ?
    C18 H18B . 0.9600 ?
    C18 H18C . 0.9600 ?
    C19 H19A . 0.9600 ?
    C19 H19B . 0.9600 ?
    C19 H19C . 0.9600 ?
    C20 C21 . 1.385(6) ?
    C20 C25 . 1.374(7) ?
    C20 Br26 . 1.890(4) ?
    C21 H21 . 0.9300 ?
    C21 C22 . 1.388(6) ?
    C22 C23 . 1.381(6) ?
    C22 S27 . 1.782(4) ?
    C23 H23 . 0.9300 ?
    C23 C24 . 1.378(7) ?
    C24 H24 . 0.9300 ?
    C24 C25 . 1.369(7) ?
    C25 H25 . 0.9300 ?
    S27 O28 . 1.439(3) ?
    S27 O29 . 1.446(3) ?
    S27 N30 . 1.602(3) ?
    N30 H30 . 0.8600 ?
    N30 C31 . 1.350(5) ?
    C31 N32 . 1.349(5) ?
    C31 N35 . 1.342(6) ?
    N32 C33 . 1.340(5) ?
    C33 N34 . 1.339(5) ?
    C33 N36 . 1.349(5) ?
    N34 H34A . 0.85(5) ?
    N34 H34B . 0.85(6) ?
    N35 H35A . 0.83(5) ?
    N35 H35B . 0.78(5) ?
    N36 C37 . 1.459(6) ?
    N36 C38 . 1.449(6) ?
    C37 H37A . 0.9600 ?
    C37 H37B . 0.9600 ?
    C37 H37C . 0.9600 ?
    C38 H38A . 0.9600 ?
    C38 H38B . 0.9600 ?
    C38 H38C . 0.9600 ?
loop_
    _geom_angle_atom_site_label_1
    _geom_angle_atom_site_label_2
    _geom_angle_atom_site_label_3
    _geom_angle_site_symmetry_1
    _geom_angle_site_symmetry_3
    _geom_angle
    _geom_angle_publ_flag
    C2 C1 Br7 . . 118.5(4) ?
    C6 C1 C2 . . 122.4(4) ?
    C6 C1 Br7 . . 119.1(3) ?
    C1 C2 H2 . . 121.4 ?
    C1 C2 C3 . . 117.2(4) ?
    C3 C2 H2 . . 121.4 ?
    C2 C3 S8 . . 118.3(3) ?
    C4 C3 C2 . . 121.2(4) ?
    C4 C3 S8 . . 120.4(3) ?
    C3 C4 H4 . . 120.3 ?
    C5 C4 C3 . . 119.3(5) ?
    C5 C4 H4 . . 120.3 ?
    C4 C5 H5 . . 119.6 ?
    C6 C5 C4 . . 120.8(5) ?
    C6 C5 H5 . . 119.6 ?
    C1 C6 H6 . . 120.5 ?
    C5 C6 C1 . . 119.0(4) ?
    C5 C6 H6 . . 120.5 ?
    O9 S8 C3 . . 105.9(2) ?
    O9 S8 N11 . . 114.05(19) ?
    O10 S8 C3 . . 106.56(19) ?
    O10 S8 O9 . . 116.50(19) ?
    O10 S8 N11 . . 106.7(2) ?
    N11 S8 C3 . . 106.42(19) ?
    S8 N11 H11 . . 118.1 ?
    C12 N11 S8 . . 123.7(3) ?
    C12 N11 H11 . . 118.1 ?
    N13 C12 N11 . . 123.7(4) ?
    N13 C12 N16 . . 114.6(4) ?
    N16 C12 N11 . . 121.7(4) ?
    C12 N13 C14 . . 123.6(4) ?
    N13 C14 N17 . . 116.7(4) ?
    N15 C14 N13 . . 125.2(4) ?
    N15 C14 N17 . . 118.1(4) ?
    C14 N15 H15A . . 124(4) ?
    C14 N15 H15B . . 119(4) ?
    H15A N15 H15B . . 117(5) ?
    C12 N16 H16A . . 116(4) ?
    C12 N16 H16B . . 119(4) ?
    H16A N16 H16B . . 120(5) ?
    C14 N17 C18 . . 120.9(4) ?
    C14 N17 C19 . . 121.8(4) ?
    C19 N17 C18 . . 117.3(4) ?
    N17 C18 H18A . . 109.5 ?
    N17 C18 H18B . . 109.5 ?
    N17 C18 H18C . . 109.5 ?
    H18A C18 H18B . . 109.5 ?
    H18A C18 H18C . . 109.5 ?
    H18B C18 H18C . . 109.5 ?
    N17 C19 H19A . . 109.5 ?
    N17 C19 H19B . . 109.5 ?
    N17 C19 H19C . . 109.5 ?
    H19A C19 H19B . . 109.5 ?
    H19A C19 H19C . . 109.5 ?
    H19B C19 H19C . . 109.5 ?
    C21 C20 Br26 . . 119.5(4) ?
    C25 C20 C21 . . 121.3(4) ?
    C25 C20 Br26 . . 119.1(4) ?
    C20 C21 H21 . . 120.9 ?
    C20 C21 C22 . . 118.1(4) ?
    C22 C21 H21 . . 120.9 ?
    C21 C22 S27 . . 120.2(3) ?
    C23 C22 C21 . . 120.9(4) ?
    C23 C22 S27 . . 118.9(3) ?
    C22 C23 H23 . . 120.3 ?
    C24 C23 C22 . . 119.3(5) ?
    C24 C23 H23 . . 120.3 ?
    C23 C24 H24 . . 119.6 ?
    C25 C24 C23 . . 120.8(5) ?
    C25 C24 H24 . . 119.6 ?
    C20 C25 H25 . . 120.3 ?
    C24 C25 C20 . . 119.5(5) ?
    C24 C25 H25 . . 120.3 ?
    O28 S27 C22 . . 106.94(19) ?
    O28 S27 O29 . . 117.7(2) ?
    O28 S27 N30 . . 105.69(19) ?
    O29 S27 C22 . . 106.34(19) ?
    O29 S27 N30 . . 113.73(18) ?
    N30 S27 C22 . . 105.63(19) ?
    S27 N30 H30 . . 118.3 ?
    C31 N30 S27 . . 123.3(3) ?
    C31 N30 H30 . . 118.3 ?
    N32 C31 N30 . . 124.1(4) ?
    N35 C31 N30 . . 123.0(4) ?
    N35 C31 N32 . . 112.9(4) ?
    C33 N32 C31 . . 123.7(4) ?
    N32 C33 N36 . . 115.6(4) ?
    N34 C33 N32 . . 125.8(4) ?
    N34 C33 N36 . . 118.6(4) ?
    C33 N34 H34A . . 123(3) ?
    C33 N34 H34B . . 115(4) ?
    H34A N34 H34B . . 121(5) ?
    C31 N35 H35A . . 119(3) ?
    C31 N35 H35B . . 115(4) ?
    H35A N35 H35B . . 123(5) ?
    C33 N36 C37 . . 122.3(4) ?
    C33 N36 C38 . . 122.0(4) ?
    C38 N36 C37 . . 115.7(4) ?
    N36 C37 H37A . . 109.5 ?
    N36 C37 H37B . . 109.5 ?
    N36 C37 H37C . . 109.5 ?
    H37A C37 H37B . . 109.5 ?
    H37A C37 H37C . . 109.5 ?
    H37B C37 H37C . . 109.5 ?
    N36 C38 H38A . . 109.5 ?
    N36 C38 H38B . . 109.5 ?
    N36 C38 H38C . . 109.5 ?
    H38A C38 H38B . . 109.5 ?
    H38A C38 H38C . . 109.5 ?
    H38B C38 H38C . . 109.5 ?
loop_
    _geom_torsion_atom_site_label_1
    _geom_torsion_atom_site_label_2
    _geom_torsion_atom_site_label_3
    _geom_torsion_atom_site_label_4
    _geom_torsion_site_symmetry_1
    _geom_torsion_site_symmetry_2
    _geom_torsion_site_symmetry_3
    _geom_torsion_site_symmetry_4
    _geom_torsion
    _geom_torsion_publ_flag
    C1 C2 C3 C4 . . . . 0.1(6) ?
    C1 C2 C3 S8 . . . . 178.5(3) ?
    C2 C1 C6 C5 . . . . 0.3(7) ?
    C2 C3 C4 C5 . . . . 0.2(6) ?
    C2 C3 S8 O9 . . . . -174.6(3) ?
    C2 C3 S8 O10 . . . . -49.9(4) ?
    C2 C3 S8 N11 . . . . 63.6(4) ?
    C3 C4 C5 C6 . . . . -0.3(7) ?
    C3 S8 N11 C12 . . . . 74.5(4) ?
    C4 C3 S8 O9 . . . . 3.7(4) ?
    C4 C3 S8 O10 . . . . 128.4(3) ?
    C4 C3 S8 N11 . . . . -118.0(3) ?
    C4 C5 C6 C1 . . . . 0.0(7) ?
    C6 C1 C2 C3 . . . . -0.4(6) ?
    Br7 C1 C2 C3 . . . . 180.0(3) ?
    Br7 C1 C6 C5 . . . . 179.9(4) ?
    S8 C3 C4 C5 . . . . -178.1(4) ?
    S8 N11 C12 N13 . . . . -171.1(3) ?
    S8 N11 C12 N16 . . . . 7.9(6) ?
    O9 S8 N11 C12 . . . . -41.9(4) ?
    O10 S8 N11 C12 . . . . -172.0(3) ?
    N11 C12 N13 C14 . . . . 1.6(6) ?
    C12 N13 C14 N15 . . . . -4.1(7) ?
    C12 N13 C14 N17 . . . . 177.1(4) ?
    N13 C14 N17 C18 . . . . 0.1(6) ?
    N13 C14 N17 C19 . . . . -178.3(4) ?
    N15 C14 N17 C18 . . . . -178.7(4) ?
    N15 C14 N17 C19 . . . . 2.8(6) ?
    N16 C12 N13 C14 . . . . -177.5(4) ?
    C20 C21 C22 C23 . . . . 0.1(6) ?
    C20 C21 C22 S27 . . . . 178.6(3) ?
    C21 C20 C25 C24 . . . . -2.2(8) ?
    C21 C22 C23 C24 . . . . -1.6(7) ?
    C21 C22 S27 O28 . . . . 149.4(3) ?
    C21 C22 S27 O29 . . . . 22.8(4) ?
    C21 C22 S27 N30 . . . . -98.3(4) ?
    C22 C23 C24 C25 . . . . 1.1(8) ?
    C22 S27 N30 C31 . . . . 78.0(4) ?
    C23 C22 S27 O28 . . . . -32.1(4) ?
    C23 C22 S27 O29 . . . . -158.7(4) ?
    C23 C22 S27 N30 . . . . 80.1(4) ?
    C23 C24 C25 C20 . . . . 0.7(8) ?
    C25 C20 C21 C22 . . . . 1.8(7) ?
    Br26 C20 C21 C22 . . . . -177.3(3) ?
    Br26 C20 C25 C24 . . . . 176.9(4) ?
    S27 C22 C23 C24 . . . . 180.0(4) ?
    S27 N30 C31 N32 . . . . -174.7(3) ?
    S27 N30 C31 N35 . . . . 4.6(6) ?
    O28 S27 N30 C31 . . . . -168.8(3) ?
    O29 S27 N30 C31 . . . . -38.2(4) ?
    N30 C31 N32 C33 . . . . 7.6(7) ?
    C31 N32 C33 N34 . . . . -5.4(7) ?
    C31 N32 C33 N36 . . . . 176.4(4) ?
    N32 C33 N36 C37 . . . . -10.9(6) ?
    N32 C33 N36 C38 . . . . 171.7(4) ?
    N34 C33 N36 C37 . . . . 170.8(4) ?
    N34 C33 N36 C38 . . . . -6.6(6) ?
    N35 C31 N32 C33 . . . . -171.8(4) ?
loop_
    _geom_hbond_atom_site_label_d
    _geom_hbond_atom_site_label_h
    _geom_hbond_atom_site_label_a
    _geom_hbond_site_symmetry_d
    _geom_hbond_site_symmetry_h
    _geom_hbond_site_symmetry_a
    _geom_hbond_distance_dh
    _geom_hbond_distance_ha
    _geom_hbond_distance_da
    _geom_hbond_angle_dha
    _geom_hbond_publ_flag
    N15 H15B N11 1_555 1_555 1_555 0.86(6) 2.02(6) 2.655(6) 130(5) yes
    N16 H16B O9 1_555 1_555 1_555 0.83(6) 2.19(5) 2.830(6) 134(5) yes
    N34 H34B N30 1_555 1_555 1_555 0.86(6) 2.02(6) 2.696(5) 135(5) yes
    N35 H35A O29 1_555 1_555 1_555 0.83(5) 2.18(5) 2.823(6) 136(4) yes
    N35 H35B O9 1_555 1_555 1_555 0.78(5) 2.27(5) 3.049(6) 175(5) yes
    N16 H16A N32 1_555 1_555 2_566 0.81(5) 2.54(5) 3.225(6) 144(4) yes
    N34 H34A O10 1_555 1_555 2_666 0.85(5) 2.23(5) 3.063(5) 165(4) yes
_shelx_space_group_comment
;
The symmetry employed for this shelxl refinement is uniquely defined
by the following loop, which should always be used as a source of
symmetry information in preference to the above space-group names.
They are only intended as comments.
;
_shelx_estimated_absorpt_T_min     ?
_shelx_estimated_absorpt_T_max     ?
_shelx_hkl_file
;
   0   0  -2  895.11   27.51
   0   0   2  928.73   26.70
   0   0   2  929.36   23.85
   0   0  -2  887.66   22.38
   0   0   3 2873.85   60.90
   0   0  -3 2712.47   62.60
   0   0  -3 2710.53   52.25
   0   0   3 2773.07   55.46
   0   0   3 2589.87   51.74
   0   0  -4  773.76   35.34
   0   0   4  765.88   32.53
   0   0  -4  731.44   26.46
   0   0   4  783.20   29.90
   0   0   4  733.99   26.95
   0   0   5   60.42   10.11
   0   0   5   68.60    8.90
   0   0  -5   68.14   11.75
   0   0  -5   63.94   11.03
   0   0  -5   65.04    8.49
   0   0   5   63.61    9.48
   0   0   6  192.74   19.27
   0   0   6  174.01   17.08
   0   0  -6  203.43   21.03
   0   0  -6  159.09   14.00
   0   0   6  185.61   16.12
   0   0   7    6.69    5.73
   0   0   7    4.97    4.52
   0   0  -7   16.70    9.47
   0   0  -7    1.88    2.93
   0   0   7    9.13    5.39
   0   0   8   13.79    5.72
   0   0   8    5.41    5.49
   0   0  -8   18.65   10.20
   0   0  -8    5.56    4.43
   0   0   8    5.05    5.42
   0   0   9   95.31   14.89
   0   0  -9  135.74   20.63
   0   0  -9  105.37   13.50
   0   0  10  109.09   16.49
   0   0  10  113.78   19.04
   0   0 -10  134.76   22.41
   0   0 -10  124.36   15.88
   0   0  11  301.56   32.06
   0   0 -11  366.38   38.06
   0   0 -11  307.15   25.14
   0   0  11  308.59   29.01
   0   0  12   75.69   16.17
   0   0 -12   62.88   18.49
   0   0  12   71.23   17.06
   0   0  13   60.46   14.14
   0   0 -13   75.15   20.32
   0   0  13   41.82   14.39
   0   0 -14   20.44   13.41
   0   0  14   37.13   16.78
   0   0  15    0.85    8.93
   0  -1  16    6.91    9.42
   0   1 -15   46.15   17.46
   0  -1  15   -2.57    9.71
   0   1 -14   14.00   11.07
   0  -1  14   14.83   10.17
   0  -1  13   11.77    8.58
   0   1 -13    4.12    8.23
   0  -1  13  -12.79   11.20
   0  -1  12   35.18   11.70
   0  -1  12    7.00    7.50
   0   1 -12   24.64   11.03
   0  -1  11  444.69   38.76
   0   1 -11  562.51   46.60
   0   1 -11  491.82   28.14
   0  -1  11  453.79   34.63
   0  -1  10  611.27   43.15
   0   1 -10  745.63   50.23
   0   1 -10  636.07   31.23
   0  -1  10  614.87   38.05
   0  -1   9  919.10   49.69
   0   1  -9  922.05   35.96
   0   1  -9  973.20   55.47
   0  -1   9  894.88   43.44
   0  -1   8  532.18   35.64
   0   1  -8  633.53   41.63
   0   1  -8  556.47   25.62
   0  -1   8  539.00   31.30
   0  -1   7  160.23   18.12
   0   1  -7  175.18   20.68
   0   1  -7  176.27   13.01
   0  -1   7  163.30   16.00
   0  -1   6  835.77   39.08
   0   1  -6  877.96   42.82
   0   1  -6  818.52   26.87
   0  -1   6  894.04   43.45
   0  -1   6  779.57   32.83
   0  -1   5   21.02    4.76
   0   1  -5   28.17    6.91
   0  -1   5   27.15    6.67
   0   1  -5   26.61    4.07
   0   1  -5   31.81    7.90
   0  -1   5   25.88    6.35
   0  -1   4    8.39    2.52
   0   1  -4   11.46    3.42
   0   1  -4   20.47    5.48
   0  -1   4   18.37    5.04
   0   1  -4   10.40    2.09
   0  -1   4    9.51    4.02
   0  -1   3  162.12   12.48
   0   1  -3  138.89   11.50
   0  -1   3  160.92   13.28
   0   1  -3  151.65   10.02
   0  -1   3  162.89   11.04
   0   1  -2    1.19    1.05
   0  -1   2    7.05    2.51
   0  -1   2    3.43    1.94
   0   1  -2    5.73    1.85
   0  -1   2    1.62    1.16
   0   1   1  676.28   23.06
   0  -1  -1  670.02   23.86
   0  -1  -1  697.81   22.54
   0  -1  -2  313.67   18.21
   0   1   2  296.52   17.25
   0  -1  -2  260.82   15.44
   0  -1  -3 1538.47   49.45
   0   1   3 1505.67   46.88
   0  -1  -3 1573.21   44.71
   0   1   3 1551.88   32.00
   0  -1  -4  329.77   24.39
   0   1   4  367.20   24.11
   0  -1  -4  332.72   20.97
   0   1   4  330.14   15.70
   0  -1  -4  388.37   24.22
   0   1   5    6.17    5.23
   0  -1  -5    8.64    5.74
   0  -1  -5    0.26    3.08
   0   1   5    2.22    2.26
   0   1   6   29.62    8.90
   0  -1  -6   26.08    8.78
   0  -1  -6   36.02    8.01
   0   1   6   32.00    6.50
   0   1   7  716.99   42.74
   0  -1  -7  794.05   38.62
   0  -1  -7  844.90   47.15
   0   1   7  762.59   35.19
   0   1   7  725.90   38.38
   0   1   8  284.20   28.48
   0   1   8  309.64   24.22
   0  -1  -8  394.71   33.72
   0  -1  -8  313.22   25.13
   0   1   8  334.43   27.45
   0   1   9  230.61   26.98
   0   1   9  170.66   19.37
   0  -1  -9  211.83   26.87
   0  -1  -9  202.66   21.37
   0   1   9  231.10   23.94
   0   1  10   17.38    8.16
   0   1  10   14.07    9.63
   0  -1 -10   26.80    8.37
   0  -1 -10   25.35   12.12
   0   1  11  259.90   32.58
   0   1  11  214.97   24.87
   0  -1 -11  254.47   25.10
   0  -1 -11  303.85   34.85
   0   1  11  231.44   29.23
   0   1  12   38.31   12.37
   0  -1 -12   71.59   19.65
   0   1  12   41.44   14.64
   0   1  13   30.61   11.48
   0  -1 -13   19.56   11.58
   0   1  13   11.36   10.59
   0  -1 -14  -18.08   14.19
   0   1  14    2.06    8.32
   0   1  15    6.25   11.49
   0  -2  16   -6.63    8.63
   0   2 -15   -0.31   11.95
   0  -2  15   -9.99   10.88
   0   2 -14   95.75   22.93
   0  -2  14   89.65   21.81
   0  -2  13   98.25   19.63
   0   2 -13   91.32   20.27
   0  -2  13   92.29   20.49
   0  -2  12   14.88   10.70
   0   2 -12    6.30    9.99
   0  -2  12   -2.92    7.65
   0  -2  11   90.84   16.95
   0   2 -11   86.13   19.38
   0  -2  11   88.22   18.55
   0  -2  10   24.39    9.47
   0  -2  10   25.74    9.63
   0   2 -10   29.50   11.11
   0  -2   9  182.38   22.26
   0   2  -9  184.69   12.64
   0   2  -9  199.93   24.83
   0  -2   9  182.62   20.87
   0  -2   8 1165.61   54.28
   0   2  -8 1162.59   31.38
   0  -2   8 1097.63   49.32
   0  -2   7  855.50   43.71
   0   2  -7  835.99   23.12
   0   2  -7  874.01   44.94
   0  -2   7  798.64   39.53
   0   2  -7  775.21   35.27
   0  -2   6 1251.14   49.64
   0   2  -6 1259.40   50.91
   0   2  -6 1200.94   41.69
   0  -2   6 1140.01   45.84
   0   2  -5 1573.07   52.03
   0  -2   5 1670.96   54.46
   0  -2   5 1653.77   60.64
   0   2  -5 1669.24   54.17
   0  -2   5 1548.83   51.68
   0   2  -5 1676.19   46.16
   0  -2   4  304.19   20.38
   0   2  -4  282.09   18.81
   0  -2   4  310.65   23.05
   0  -2   4  277.33   19.62
   0  -2   4  315.10   23.51
   0   2  -4  320.23   17.28
   0   2  -3  277.52   16.74
   0  -2   3  267.32   17.62
   0  -2   3  258.66   19.03
   0   2  -3  291.18   15.97
   0  -2   3  266.46   19.71
   0   2  -3  287.59   18.29
   0  -2   2 4411.92   82.10
   0   2  -2 4550.37   79.77
   0  -2   2 4433.48   65.15
   0  -2   2 4495.77   85.86
   0   2  -2 4649.88   83.53
   0  -2   2 4662.01   89.05
   0   2  -1   52.82    4.15
   0  -2   1   48.14    4.32
   0  -2   1   49.67    6.85
   0   2  -1   54.26    6.75
   0  -2   1   48.56    5.58
   0  -2   1   52.13    6.60
   0  -2   1   52.60    7.48
   0   2  -1   44.09    6.52
   0  -2   0   46.23    5.32
   0   2   0   44.26    5.29
   0   2   0   38.04    6.20
   0  -2   0   50.58    6.86
   0  -2   0   44.60    4.89
   0   2   0   40.61    6.53
   0  -2   0   48.48    7.13
   0   2   1 9764.86  154.14
   0  -2  -1 9584.97  155.19
   0   2   1 9999.00  144.77
   0  -2  -1 9838.76  150.78
   0  -2  -1 9412.69  129.14
   0   2   1 9746.67  154.83
   0  -2  -2 8857.64  154.35
   0   2   2 8927.14  150.42
   0  -2  -2 8770.48  132.42
   0  -2  -2 9096.80  148.23
   0  -2  -3  120.45   15.13
   0   2   3   94.86   12.97
   0  -2  -3  116.18   12.02
   0  -2  -3  110.43   13.08
   0  -2  -4  621.90   37.00
   0   2   4  557.82   33.14
   0  -2  -4  601.81   32.80
   0  -2  -4  600.12   30.98
   0   2   4  565.57   16.03
   0   2   5 1321.83   55.58
   0  -2  -5 1243.21   50.85
   0   2   5 1209.41   30.76
   0  -2  -5 1326.30   52.06
   0   2   6  165.41   20.60
   0  -2  -6  189.79   19.92
   0  -2  -6  207.30   21.79
   0   2   6  170.62   12.52
   0   2   7    1.97    6.06
   0  -2  -7    8.50    6.64
   0  -2  -7    4.00    4.31
   0   2   7    9.25    3.49
   0   2   8  255.78   28.48
   0  -2  -8  250.87   24.77
   0   2   8  255.74   19.00
   0   2   9  147.54   21.24
   0  -2  -9  158.55   20.43
   0  -2  -9  173.46   24.60
   0   2   9  140.47   23.21
   0   2  10   11.62    5.82
   0   2  10   19.03   10.83
   0  -2 -10   19.32    9.66
   0  -2 -10   27.65   10.17
   0   2  11  221.33   30.74
   0  -2 -11  225.87   26.29
   0  -2 -11  286.02   34.57
   0   2  11  229.32   28.93
   0   2  12  287.00   36.23
   0   2  12  278.04   33.97
   0  -2 -12  254.02   28.43
   0  -2 -12  356.60   40.16
   0   2  12  273.52   32.23
   0   2  13   28.00   11.30
   0   2  13   21.26   11.51
   0  -2 -13   14.91    8.21
   0   2  14    8.96   13.40
   0  -2 -14    6.26    9.21
   0   2  15    6.66    8.47
   0  -3  16   46.91   19.53
   0  -3  15   58.39   18.31
   0   3 -15   65.09   19.14
   0  -3  15   78.17   29.28
   0  -3  14   54.26   17.65
   0   3 -14   94.28   22.40
   0  -3  14  127.44   30.98
   0  -3  13   -3.91   10.41
   0  -3  13   -1.64    9.13
   0   3 -13   17.09   11.90
   0  -3  12   94.03   20.40
   0  -3  12   81.63   18.69
   0   3 -12  111.52   21.78
   0  -3  12   69.88   22.24
   0  -3  11   18.13   11.21
   0  -3  11   36.71   12.78
   0   3 -11   27.72   12.64
   0  -3  11   27.37   17.25
   0  -3  10   71.74   17.70
   0  -3  10   55.77   13.97
   0   3 -10   56.27   14.15
   0  -3  10   81.60   20.77
   0  -3   9  404.42   33.72
   0   3  -9  440.17   35.50
   0  -3   9  384.54   33.91
   0  -3   9  370.55   39.20
   0  -3   8  451.21   34.43
   0   3  -8  507.82   36.03
   0  -3   8  455.83   36.09
   0  -3   8  496.30   42.59
   0   3  -7   47.44    9.06
   0  -3   7   61.30   12.75
   0   3  -7   68.13   12.98
   0  -3   7   64.01   12.78
   0  -3   7   56.57   14.91
   0   3  -6   10.78    4.04
   0  -3   6   13.20    5.34
   0   3  -6   16.66    7.13
   0  -3   6   29.97   10.34
   0   3  -5   18.73    4.84
   0  -3   5   24.75    6.00
   0   3  -5   27.24    6.63
   0   3  -5   23.86    6.69
   0  -3   5   15.84    7.75
   0   3  -4   40.22    7.24
   0  -3   4   32.83    8.12
   0   3  -4   24.35    6.25
   0   3  -4   34.57    6.84
   0  -3   4   31.62    7.89
   0  -3   4   27.82    7.81
   0   3  -4   35.38    7.34
   0  -3   3  234.43   18.79
   0   3  -3  228.80   17.05
   0  -3   3  207.63   18.97
   0  -3   3  230.10   11.56
   0   3  -3  224.31   17.75
   0  -3   3  227.98   20.26
   0  -3   2   14.73    2.90
   0  -3   2   12.93    5.21
   0   3  -2   15.00    4.69
   0  -3   2   21.06    4.40
   0  -3   2    9.76    3.57
   0  -3   2   23.81    6.52
   0   3  -2   11.58    4.11
   0  -3   1 3129.96   59.20
   0   3  -1 3264.44   57.64
   0  -3   1 3389.38   77.92
   0   3  -1 3297.51   74.05
   0  -3   1 3181.89   69.16
   0  -3   1 3179.50   69.93
   0   3  -1 3339.70   76.98
   0  -3   1 3268.08   77.68
   0  -3   0  875.78   29.59
   0   3   0  885.31   37.50
   0   3   0  912.66   30.67
   0   3   0  920.29   37.62
   0  -3   0  875.66   35.46
   0  -3   0  855.97   27.93
   0   3   0  912.12   38.19
   0  -3   0  898.95   38.56
   0   3   1 4202.38   86.03
   0   3   1 4425.47   98.45
   0  -3  -1 4150.97   97.68
   0  -3  -1 4223.40   67.25
   0  -3  -1 4234.07   93.80
   0  -3  -1 4161.76   66.26
   0   3   1 4324.17   99.31
   0   3   2 3582.82   91.46
   0  -3  -2 3655.50   96.11
   0   3   2 3409.48   82.82
   0  -3  -2 3428.32   68.86
   0  -3  -2 3592.10   89.06
   0  -3  -3 3418.28   97.71
   0   3   3 3337.67   91.56
   0  -3  -3 3285.47   88.59
   0  -3  -3 3204.27   73.59
   0  -3  -4  173.30   19.88
   0  -3  -4  186.04   17.34
   0   3   4  184.41   20.53
   0   3   5  468.35   35.75
   0  -3  -5  441.54   32.76
   0  -3  -5  495.72   31.85
   0  -3  -6  154.73   20.56
   0  -3  -6  147.09   18.80
   0   3   6  137.96   20.02
   0  -3  -7   97.09   16.71
   0  -3  -7   77.79   14.96
   0   3   7   73.49   16.05
   0  -3  -8   16.39    9.94
   0  -3  -8   -2.59    7.58
   0   3   8    6.75    6.40
   0  -3  -9   35.48   10.53
   0  -3  -9   77.61   16.55
   0   3   9   62.18   16.25
   0   3  10   -5.85    7.89
   0  -3 -10   10.43    8.18
   0  -3 -10    8.02    7.88
   0   3  10   14.51    9.77
   0   3  11    2.94    8.14
   0   3  11    1.24    6.92
   0  -3 -11    8.32    6.86
   0  -3 -11    8.19   10.22
   0   3  12    7.93   12.31
   0   3  12    9.20    9.23
   0  -3 -12    7.74   10.23
   0  -3 -12   13.55    9.16
   0   3  13    9.94   13.20
   0   3  13   14.87   12.21
   0  -3 -13    2.87    7.53
   0   3  14    2.38    9.04
   0  -3 -14  -13.81   12.23
   0  -4  16    9.49    9.42
   0  -4  15   31.36   14.38
   0   4 -15   40.22   15.77
   0  -4  14   40.72   15.17
   0   4 -14   50.13   16.48
   0  -4  14   54.78   20.69
   0  -4  13   11.49    8.48
   0   4 -13   35.99   15.97
   0  -4  13   18.78   18.02
   0  -4  12   44.83   13.23
   0   4 -12   65.96   16.98
   0  -4  12   87.99   25.43
   0  -4  11   43.99   13.15
   0   4 -11   39.96   12.41
   0  -4  11   53.28   18.18
   0  -4  10  299.26   32.53
   0   4 -10  343.13   32.70
   0  -4  10  307.94   39.51
   0  -4   9 1133.99   60.53
   0   4  -9 1241.07   59.98
   0  -4   9 1170.82   72.64
   0  -4   8  666.22   43.88
   0   4  -8  680.31   40.78
   0  -4   8  606.46   50.29
   0  -4   7 1854.29   72.77
   0   4  -7 2018.94   67.76
   0  -4   7 1918.14   86.66
   0  -4   6 3105.79   93.54
   0   4  -6 3300.48   83.75
   0   4  -6 3193.57   77.56
   0  -4   6 3067.67  107.56
   0  -4   5 1332.76   56.84
   0   4  -5 1498.01   48.63
   0   4  -5 1465.20   49.12
   0  -4   5 1438.33   66.58
   0  -4   4 1348.84   39.98
   0   4  -4 1425.64   49.94
   0  -4   4 1291.51   53.60
   0  -4   4 1459.80   36.35
   0   4  -4 1456.96   43.04
   0  -4   4 1411.93   62.12
   0  -4   3 1002.96   30.15
   0   4  -3 1024.09   41.35
   0  -4   3 1040.28   46.16
   0  -4   3 1013.92   46.65
   0   4  -3 1061.08   30.84
   0  -4   3 1007.23   35.29
   0  -4   3 1046.53   49.64
   0   4  -3 1002.19   43.85
   0   4  -2  210.48   11.70
   0  -4   2  219.80   13.32
   0   4  -2  219.50   18.78
   0  -4   2  218.66   21.29
   0  -4   2  220.64   19.07
   0   4  -2  216.05   10.04
   0  -4   2  209.14   17.03
   0  -4   2  218.94   21.33
   0   4  -2  189.75   18.74
   0  -4   1   26.87    5.35
   0   4  -1   20.58    4.50
   0   4  -1   19.22    5.63
   0  -4   1   22.54    6.46
   0  -4   1   16.52    6.82
   0  -4   1   36.24    7.43
   0   4  -1   25.75    7.60
   0   4   0   54.96    8.33
   0   4   0   52.49   10.45
   0   4   0   46.02   10.34
   0  -4   0   67.08   11.66
   0   4   0   64.03   11.54
   0  -4   0   57.74   10.90
   0  -4   0   47.55    7.27
   0   4   1    4.37    3.64
   0   4   1    1.61    5.10
   0  -4  -1   15.21    5.98
   0  -4  -1    4.74    4.60
   0  -4  -1    7.18    2.53
   0   4   1   21.05    8.43
   0  -4  -1    8.88    3.00
   0   4   2  966.74   48.99
   0   4   2  907.82   42.45
   0  -4  -2  914.09   31.23
   0  -4  -2  910.55   46.38
   0  -4  -2  909.97   22.90
   0   4   3 1683.22   68.78
   0  -4  -3 1736.25   51.41
   0  -4  -3 1746.77   68.44
   0   4   4  720.50   45.77
   0  -4  -4  713.59   35.51
   0  -4  -4  728.00   44.79
   0   4   5 1070.43   58.02
   0  -4  -5 1010.37   46.79
   0  -4  -5 1003.49   54.46
   0  -4  -6   -4.78    5.45
   0   4   6    4.21    7.97
   0  -4  -7   72.41   16.21
   0  -4  -7   76.13   14.57
   0   4   7   53.05   14.19
   0  -4  -8   42.46   13.04
   0  -4  -8   19.70    8.60
   0   4   8   11.73   10.23
   0  -4  -9    3.44    6.78
   0  -4  -9    6.29    8.72
   0   4   9   -4.05    7.39
   0  -4 -10  184.06   27.02
   0  -4 -10  228.55   29.80
   0   4  10  178.02   28.92
   0   4  11  -14.38   14.76
   0  -4 -11    8.12    9.74
   0  -4 -11   12.92    9.40
   0   4  11    6.34    8.33
   0   4  12   37.93   16.80
   0   4  12    7.20    7.55
   0  -4 -12   38.79   14.17
   0  -4 -12   47.35   16.37
   0   4  13   88.25   22.14
   0   4  13  100.41   25.81
   0  -4 -13   99.79   22.94
   0   4  14   13.05   11.04
   0  -5  16  155.59   31.72
   0  -5  15   82.74   23.15
   0   5 -15   80.85   21.41
   0  -5  15   75.13   27.53
   0  -5  14   19.18   10.83
   0   5 -14   36.29   14.45
   0  -5  14   17.26   11.21
   0  -5  13  157.69   27.68
   0   5 -13  155.06   26.54
   0  -5  13  148.05   33.88
   0  -5  12   -4.53    8.65
   0   5 -12   -0.18    8.81
   0  -5  12   -5.36   12.52
   0  -5  11   81.27   19.75
   0   5 -11   53.90   13.40
   0  -5  11   48.21   19.73
   0  -5  10   18.74    9.04
   0   5 -10   39.37   11.61
   0  -5  10   26.96   16.09
   0  -5   9  103.12   19.42
   0   5  -9  126.80   19.05
   0  -5   9   89.42   21.75
   0  -5   8   14.84    8.73
   0   5  -8    5.04    5.53
   0  -5   8   12.50   10.89
   0  -5   7   62.42   14.75
   0   5  -7   81.83   13.25
   0  -5   7   76.11   19.15
   0  -5   6  936.71   52.75
   0   5  -6 1019.22   42.68
   0  -5   6  911.84   60.69
   0  -5   5  622.62   29.26
   0  -5   5  649.04   42.07
   0  -5   5  657.70   25.09
   0   5  -5  693.05   31.44
   0  -5   5  670.79   48.81
   0  -5   4   67.58    8.58
   0  -5   4   28.14    9.16
   0  -5   4   60.23    8.66
   0   5  -4   60.31    8.16
   0  -5   4   33.84   10.54
   0  -5   3 1173.88   36.80
   0  -5   3 1181.47   56.32
   0  -5   3 1219.82   45.85
   0   5  -3 1257.64   32.48
   0  -5   3 1173.23   58.45
   0  -5   2 1597.14   45.90
   0   5  -2 1652.13   42.66
   0  -5   2 1727.23   67.68
   0   5  -2 1740.05   30.42
   0  -5   2 1699.51   58.71
   0  -5   2 1612.83   59.44
   0  -5   2 1624.71   67.21
   0   5  -1   -0.15    2.29
   0  -5   1    1.48    3.17
   0  -5   1    1.68    4.31
   0  -5   1   -0.08    2.28
   0  -5   1   -6.01    7.69
   0   5   0  376.86   24.49
   0   5   0  414.37   33.24
   0  -5   0  376.27   22.92
   0  -5   0  398.72   30.70
   0  -5   0  386.11   31.88
   0   5   1  419.98   34.61
   0   5   1  407.95   27.99
   0  -5  -1  346.52   20.27
   0  -5  -1  366.40   30.66
   0  -5  -1  420.12   16.51
   0   5   2  703.62   45.70
   0  -5  -2  657.00   43.09
   0  -5  -2  717.04   28.47
   0  -5  -2  663.06   23.02
   0   5   3 1753.02   75.78
   0  -5  -3 1800.85   53.53
   0  -5  -3 1668.22   72.83
   0   5   4  927.84   56.14
   0  -5  -4 1001.40   42.94
   0  -5  -4 1018.58   57.39
   0  -5  -5   31.64    8.27
   0  -5  -5   33.47   12.22
   0   5   5   40.87   13.07
   0  -5  -6  126.15   23.04
   0  -5  -6  133.64   18.12
   0   5   6  103.54   20.25
   0  -5  -7   73.51   14.72
   0  -5  -7   81.62   19.09
   0   5   7   82.24   19.11
   0  -5  -8  126.22   23.15
   0  -5  -8   93.65   17.70
   0   5   8  140.06   26.59
   0  -5  -9   20.45   12.49
   0  -5  -9   14.73   10.28
   0   5   9   -6.47    8.82
   0  -5 -10   17.75    9.95
   0  -5 -10   16.84    8.57
   0  -5 -11   67.96   16.57
   0  -5 -11   55.24   17.70
   0   5  11   57.19   19.67
   0   5  12  -21.30   16.27
   0  -5 -12   12.66   11.35
   0  -5 -12    5.11    9.92
   0   5  12    2.40   11.93
   0   5  13   50.71   17.58
   0  -5 -13   73.24   21.60
   0  -6  16   21.50   15.90
   0  -6  15   -9.86   13.63
   0   6 -15   36.17   15.60
   0  -6  15  -25.01   25.37
   0  -6  14  312.35   41.60
   0   6 -14  384.35   41.32
   0  -6  13  259.85   36.65
   0   6 -13  293.65   34.47
   0  -6  13  259.37   44.06
   0  -6  12  139.18   26.79
   0   6 -12  128.17   22.22
   0  -6  12  135.60   33.10
   0  -6  11   39.71   14.10
   0  -6  11   20.30   15.59
   0  -6  10  173.03   26.07
   0   6 -10  153.12   21.34
   0  -6  10  191.48   34.57
   0  -6   9  262.68   33.02
   0   6  -9  299.64   28.36
   0  -6   9  262.13   39.83
   0  -6   8  701.84   51.82
   0   6  -8  758.23   41.80
   0  -6   8  705.44   61.72
   0  -6   7  110.76   14.95
   0  -6   7   98.53   18.94
   0   6  -7  117.62   15.02
   0  -6   7  139.77   26.86
   0  -6   6  533.06   29.82
   0  -6   6  573.02   44.22
   0   6  -6  547.56   29.94
   0  -6   6  554.55   24.11
   0  -6   6  486.58   46.50
   0  -6   5 1058.80   39.64
   0  -6   5  957.69   57.08
   0  -6   5 1044.09   41.12
   0   6  -5 1088.14   38.57
   0  -6   5  944.50   61.88
   0  -6   4   11.55    4.60
   0  -6   4   18.09    7.46
   0  -6   4   23.32    6.94
   0   6  -4   34.53    5.73
   0  -6   4   47.03   14.12
   0   6  -3  300.83   16.58
   0  -6   3  285.28   19.06
   0  -6   3  298.10   30.81
   0  -6   3  269.81   23.98
   0   6  -3  290.72   13.44
   0  -6   3  297.51   30.44
   0   6  -2  134.01   12.51
   0  -6   2  146.10   14.29
   0  -6   2  155.81   23.55
   0  -6   2  161.97   19.71
   0  -6   2  145.67   21.27
   0  -6   1    3.19    3.53
   0   6  -1    2.53    2.77
   0   6  -1   14.47    9.01
   0  -6   1   -0.34    4.89
   0  -6   1    2.09    4.28
   0  -6   1    3.42    5.84
   0   6   0   32.74    7.92
   0   6   0   32.34   11.53
   0  -6   0   45.33   12.26
   0  -6   0   40.19   13.12
   0  -6   0   37.57    8.19
   0   6   1  105.39   19.18
   0  -6  -1  112.21   18.67
   0  -6  -1  109.43    8.35
   0  -6  -1   81.24   10.65
   0   6   2  680.95   49.07
   0  -6  -2  712.23   48.09
   0  -6  -2  745.40   29.28
   0  -6  -2  679.64   26.72
   0  -6  -3  151.54   15.10
   0  -6  -3  146.85   23.34
   0   6   3  138.42   23.03
   0  -6  -4   18.13   12.15
   0  -6  -4   11.77    5.84
   0   6   4    0.98    8.70
   0   6   5  344.67   38.03
   0  -6  -5  372.53   28.59
   0  -6  -5  377.84   38.31
   0   6   6  355.10   39.31
   0  -6  -6  355.50   30.08
   0  -6  -6  380.00   39.86
   0  -6  -7   23.41   11.85
   0  -6  -7   29.06   10.27
   0   6   7   26.19   10.69
   0  -6  -8  -20.34   14.48
   0  -6  -8   -0.64    6.85
   0   6   8    0.95    9.28
   0  -6  -9   -4.24    7.87
   0  -6  -9   -4.50    7.63
   0   6   9    3.84    9.53
   0  -6 -10    4.84    7.90
   0  -6 -10    4.77    8.59
   0   6  10    0.32    9.15
   0  -6 -11   73.44   18.66
   0  -6 -11   71.03   19.88
   0   6  11   43.17   16.04
   0  -6 -12   16.96   12.56
   0  -6 -12   10.97   13.13
   0   6  12  -13.59   12.82
   0   6  13  -10.28   14.40
   0  -6 -13   28.70   15.09
   0  -7  16   10.40   15.07
   0  -7  15   88.16   24.92
   0   7 -15   64.51   17.34
   0  -7  14   27.96   16.74
   0   7 -14   45.69   15.16
   0  -7  13   15.87   13.15
   0   7 -13  -17.50   12.49
   0  -7  13    2.61   16.59
   0  -7  12   -2.82   10.65
   0   7 -12    8.08    7.69
   0  -7  12  -21.78   22.27
   0  -7  11    7.47    9.95
   0   7 -11   -0.17    6.38
   0  -7  11   19.74   17.29
   0  -7  10   38.03   15.88
   0   7 -10   26.44   10.41
   0  -7  10   13.22   14.08
   0  -7   9   45.84   11.68
   0  -7   9   66.86   21.08
   0   7  -9   64.35   12.66
   0  -7   9   26.70   16.32
   0  -7   8  311.24   26.91
   0  -7   8  313.21   37.58
   0   7  -8  320.30   26.36
   0  -7   8  328.34   44.49
   0  -7   7  562.35   34.24
   0  -7   7  627.22   51.36
   0   7  -7  625.88   33.98
   0  -7   7  559.84   24.20
   0  -7   7  581.80   56.89
   0  -7   6    9.18    5.00
   0  -7   6   12.11    8.76
   0   7  -6    6.24    4.06
   0  -7   6    4.58    3.64
   0  -7   6   -1.51   10.68
   0  -7   5 3007.28   75.14
   0  -7   5 2842.82  110.96
   0   7  -5 3106.98   68.69
   0  -7   5 3031.93   86.27
   0  -7   5 3000.49  119.43
   0  -7   4  692.52   32.77
   0  -7   4  699.68   52.51
   0  -7   4  759.25   43.41
   0   7  -4  748.59   26.19
   0  -7   4  648.68   51.71
   0   7  -3  699.36   28.40
   0  -7   3  634.35   31.97
   0  -7   3  672.02   50.60
   0  -7   3  696.13   43.33
   0   7  -3  648.74   17.52
   0  -7   3  588.58   47.79
   0   7  -2  111.81   12.51
   0  -7   2   98.41   13.14
   0  -7   2  105.02   18.18
   0  -7   2   87.38   18.98
   0   7  -1  479.96   41.60
   0   7  -1  515.27   30.57
   0  -7   1  492.73   39.66
   0  -7   1  418.02   39.93
   0   7   0  229.33   22.36
   0   7   0  264.75   32.11
   0  -7   0  222.61   21.02
   0  -7   0  265.88   30.88
   0  -7   0  271.59   32.19
   0   7   1   27.54   10.60
   0  -7  -1   14.71    9.46
   0  -7  -1   13.34    3.97
   0   7   2  252.70   32.01
   0  -7  -2  201.35   15.14
   0  -7  -2  189.37   27.89
   0  -7  -2  201.61   15.81
   0   7   3  180.79   26.91
   0  -7  -3  188.88   27.68
   0  -7  -3  196.47   17.07
   0   7   4  127.69   25.54
   0  -7  -4  140.68   24.76
   0  -7  -4  130.83   16.10
   0   7   5   29.29   14.71
   0  -7  -5   40.35   10.23
   0  -7  -5   32.58   14.03
   0   7   6   93.65   21.58
   0  -7  -6  141.69   19.17
   0  -7  -6  111.90   22.99
   0   7   7    7.00   11.30
   0  -7  -7    2.90    8.02
   0  -7  -7    8.69    6.61
   0   7   8    0.69   10.27
   0  -7  -8   12.71    9.30
   0  -7  -8    3.82   11.78
   0   7   9    6.10   12.24
   0  -7  -9   15.71   10.73
   0  -7  -9    8.70   11.17
   0   7  10   72.14   23.73
   0  -7 -10  124.33   26.87
   0  -7 -10  115.09   22.45
   0   7  11   18.62   12.13
   0  -7 -11   52.40   21.53
   0  -7 -12   45.86   18.49
   0  -8  15   92.60   27.00
   0   8 -15   85.69   20.17
   0  -8  14  111.32   27.10
   0   8 -14  149.93   24.62
   0  -8  14  195.85   44.97
   0  -8  13  244.75   38.43
   0   8 -13  292.92   33.21
   0  -8  13  242.69   47.95
   0  -8  12  239.93   35.81
   0   8 -12  231.63   28.32
   0  -8  12  213.62   42.79
   0  -8  11  157.47   31.74
   0   8 -11  213.46   25.12
   0  -8  11  189.54   43.52
   0  -8  10   26.48   13.78
   0   8 -10   23.25    8.72
   0  -8  10   13.88   13.60
   0  -8   9   83.37   15.50
   0  -8   9  107.33   24.90
   0   8  -9   70.31   13.69
   0  -8   9   76.52   26.87
   0  -8   8   54.28   11.44
   0  -8   8   83.09   22.44
   0   8  -8   69.29   12.34
   0  -8   8   44.00   18.56
   0  -8   7  147.51   18.14
   0  -8   7  142.88   27.56
   0  -8   7  138.91   15.55
   0   8  -7  142.27   15.70
   0  -8   7  189.66   34.28
   0  -8   6   17.15    6.69
   0  -8   6   30.89   15.59
   0   8  -6   18.97    5.83
   0  -8   6   11.02    6.07
   0  -8   6   44.53   18.90
   0  -8   5   45.99    8.77
   0  -8   5   25.78   12.71
   0   8  -5   44.11    6.85
   0  -8   5   28.30    8.34
   0  -8   5   25.46    9.66
   0  -8   4   39.43    8.81
   0  -8   4   29.45   12.69
   0   8  -4   45.91    5.36
   0  -8   4   57.46   14.32
   0  -8   4   27.60   11.29
   0   8  -3  201.20   16.11
   0  -8   3  193.18   18.43
   0  -8   3  219.66   26.80
   0  -8   3  182.37   27.91
   0   8  -2  227.45   19.40
   0   8  -2  249.64   31.61
   0  -8   2  252.12   29.78
   0  -8   2  271.31   35.11
   0   8  -1   29.73    7.08
   0   8  -1   24.96   11.85
   0  -8   1   11.58   10.18
   0  -8   1   -2.64   11.51
   0   8   0   69.56   17.66
   0  -8   0   87.38   18.57
   0  -8   0   74.48   19.29
   0   8   1  305.88   37.31
   0  -8  -1  290.54   35.31
   0  -8  -1  275.50   22.91
   0   8   2  100.43   22.75
   0  -8  -2  123.22   23.70
   0  -8  -2   73.86    8.05
   0   8   3  152.74   27.51
   0  -8  -3  134.33   14.66
   0  -8  -3  138.24   26.17
   0   8   4  225.35   33.53
   0  -8  -4  268.51   23.21
   0  -8  -4  236.60   34.77
   0  -8  -5    3.75    4.82
   0  -8  -5    1.15    9.10
   0   8   6   49.12   20.04
   0  -8  -6   73.10   21.36
   0   8   7   21.71   13.97
   0  -8  -7   35.66   18.28
   0   8   8   17.29   14.34
   0  -8  -8   47.69   18.82
   0   8   9   24.02   17.30
   0  -8  -9    0.37   11.97
   0   8  10   -1.50   12.72
   0  -8 -10   18.09   17.18
   0  -9  15  -10.11   15.34
   0   9 -15   -5.04    7.74
   0  -9  14   -6.33   11.80
   0   9 -14   -1.85    7.77
   0  -9  13   18.79   15.64
   0   9 -13   53.77   14.90
   0  -9  13   19.66   19.85
   0  -9  12  153.60   31.32
   0   9 -12  118.44   20.60
   0  -9  12  119.03   37.61
   0  -9  11  271.94   41.40
   0   9 -11  269.25   27.89
   0  -9  11  295.50   52.71
   0  -9  10   38.06   17.10
   0  -9  10   23.81   15.46
   0  -9   9   26.53   13.28
   0   9  -9   76.68   13.57
   0  -9   9   72.98   28.04
   0  -9   8  282.34   40.78
   0   9  -8  351.28   25.97
   0  -9   8  322.72   48.11
   0  -9   7  281.13   38.88
   0  -9   7  287.04   26.34
   0   9  -7  282.64   20.93
   0  -9   7  274.54   43.07
   0  -9   6  435.26   28.57
   0  -9   6  429.99   47.80
   0   9  -6  501.37   24.82
   0  -9   6  474.63   37.67
   0  -9   6  385.58   48.44
   0  -9   5   48.61    9.97
   0  -9   5   41.90   18.12
   0  -9   5   31.16   10.98
   0   9  -5   41.71    5.94
   0  -9   5   39.65   16.82
   0  -9   4   88.72   12.88
   0  -9   4  103.45   20.38
   0  -9   4   61.22   20.54
   0   9  -3  744.20   34.09
   0   9  -3  695.67   55.65
   0  -9   3  773.16   55.06
   0  -9   3  656.21   58.21
   0   9  -2  250.69   21.64
   0   9  -2  304.71   37.32
   0  -9   2  251.15   32.76
   0  -9   2  195.31   32.12
   0   9  -1   46.30   15.35
   0  -9   1   89.96   20.83
   0  -9   1   81.65   19.95
   0   9   0  215.03   33.09
   0  -9   0  210.86   30.67
   0  -9   0  213.13   33.01
   0   9   1   97.64   23.11
   0  -9  -1  121.45   24.17
   0   9   2  -17.12   14.42
   0  -9  -2   10.92   12.13
   0   9   3   30.37   15.22
   0  -9  -3   32.07   16.03
   0   9   4  168.91   32.46
   0  -9  -4  123.09   27.59
   0   9   5   40.44   17.44
   0  -9  -5   20.00   13.02
   0   9   6   20.19   14.88
   0  -9  -6    6.07   12.40
   0   9   7   18.82   13.57
   0  -9  -7    7.97    9.78
   0   9   8  114.31   29.62
   0  -9  -8  197.30   36.06
   0   9   9  -18.06   18.24
   0  -9  -9   -2.83    9.90
   0 -10  14   20.58   16.41
   0 -10  13   18.61   17.65
   0 -10  13    3.44   20.16
   0 -10  12   48.04   21.81
   0 -10  12   42.09   15.84
   0 -10  11   52.58   22.16
   0 -10  11   21.95   23.27
   0 -10  10   10.06   11.64
   0 -10  10   37.43   24.29
   0 -10   9   17.72   18.39
   0 -10   9   17.07   17.04
   0 -10   8   14.74   17.60
   0 -10   8   -6.79   12.81
   0 -10   7   42.38   21.31
   0 -10   7   40.88   11.68
   0 -10   7    7.51   12.77
   0 -10   6   52.76   18.93
   0 -10   6   55.23   14.16
   0 -10   6   46.22   17.00
   0 -10   5    8.50    6.65
   0 -10   5  -11.95   13.27
   0 -10   4  225.61   31.48
   0 -10   4  200.74   35.09
   0  10  -3  277.91   37.90
   0 -10   3  249.06   33.86
   0 -10   3  251.35   38.90
   0  10  -2  179.40   32.01
   0 -10   2  131.29   26.15
   0 -10   2  143.23   29.64
   0  10  -1   94.32   24.07
   0 -10   1  130.96   26.10
   0 -10   1  159.47   30.32
   0  10   0   44.29   18.00
   0 -10   0   63.55   19.69
   0  10   1   12.51   14.16
   0 -10  -1   26.27   17.47
   0  10   2   -5.39   14.21
   0 -10  -2   14.86   13.57
   0  10   3  139.98   29.37
   0 -10  -3  144.03   29.92
   0  10   4    9.90   11.41
   0 -10  -4   23.53   15.38
   0  10   5   38.54   18.15
   0 -10  -5   24.44   16.69
   0  10   6   -4.66   14.94
   0 -10  -6  -14.92   10.74
   0  10   7    7.21   11.52
   0 -10  -7   35.19   20.47
   0 -11  13   14.94   19.43
   0 -11  12   56.40   22.95
   0 -11  12   52.96   26.78
   0 -11  11  187.65   39.22
   0 -11  11  241.37   51.40
   0 -11  10  192.23   39.73
   0 -11  10  166.18   43.79
   0 -11   9   22.64   14.52
   0 -11   9   36.18   24.23
   0 -11   8  111.65   31.28
   0 -11   8  123.23   34.01
   0 -11   7  148.26   35.13
   0 -11   7  136.59   32.26
   0 -11   6    7.28    8.32
   0 -11   6   33.49   19.98
   0 -11   5   79.35   19.58
   0 -11   5   60.89   22.08
   0  11  -4  127.25   28.15
   0 -11   4  142.68   27.73
   0 -11   4  118.23   29.30
   0  11  -3  448.92   52.26
   0 -11   3  433.37   47.80
   0 -11   3  405.45   51.97
   0  11  -2  167.56   32.19
   0 -11   2  241.56   36.78
   0 -11   2  173.19   34.78
   0  11  -1   45.35   19.56
   0 -11   1   60.86   19.73
   0 -11   1   74.09   25.42
   0  11   0  125.77   29.14
   0 -11   0  113.29   27.90
   0  11   1   -2.42   16.05
   0 -11  -1  -11.08   10.25
   0  11   2  -12.96   15.71
   0 -11  -2   40.53   20.13
   0  11   3   28.75   16.28
   0 -11  -3    9.59   16.27
   0  11   4   59.19   24.08
   0 -11  -4   35.20   18.15
   0  11   5   -8.41   12.24
   0 -11  -5   27.31   19.47
   0  11   6   83.40   26.03
   0 -11  -6   24.75   15.90
   0 -12  12  -18.81   23.13
   0 -12  11   27.73   24.41
   0 -12  11   -5.26   21.46
   0 -12  10   54.11   24.83
   0 -12  10    3.69   26.05
   0 -12   9   70.24   26.89
   0 -12   9   44.05   24.64
   0 -12   8   40.41   23.50
   0 -12   8   42.52   26.85
   0 -12   7   35.45   20.41
   0 -12   6   42.40   23.49
   0  12  -5   24.73   14.65
   0 -12   5   21.22   11.27
   0 -12   5   18.63   16.07
   0  12  -4   -1.76    9.69
   0 -12   4  -12.14   15.15
   0 -12   4   25.39   19.76
   0  12  -3    2.42   14.39
   0 -12   3   25.06   15.57
   0 -12   3   30.98   18.52
   0  12  -2   60.83   22.83
   0 -12   2   28.87   17.63
   0 -12   2   43.42   21.27
   0  12  -1   94.63   27.49
   0 -12   1   53.35   18.82
   0 -12   1   63.23   23.71
   0  12   0   16.87   17.06
   0 -12   0   27.89   15.15
   0  12   1   -0.43   12.91
   0 -12  -1   12.13   12.81
   0  12   2  -22.42   18.06
   0 -12  -2   11.57   13.55
   0  12   3    0.29   17.44
   0 -12  -3   26.20   13.36
   0  12   4   11.59   16.61
   0 -12  -4   24.17   18.30
   0 -13  10   52.95   29.09
   0 -13   9   63.13   29.91
   0 -13   9  118.69   41.56
   0 -13   8   36.35   29.24
   0 -13   7    5.32   19.40
   0  13  -6   30.98   16.21
   0 -13   6   56.27   29.98
   0  13  -5   50.28   18.93
   0 -13   5   82.76   22.12
   0 -13   5   52.06   27.58
   0  13  -4   70.43   24.51
   0 -13   4   61.03   21.40
   0 -13   4   68.47   24.97
   0  13  -3  -11.43   13.32
   0 -13   3   13.09   13.32
   0 -13   3   -9.97   14.41
   0  13  -2   36.00   20.98
   0 -13   2   33.23   17.84
   0 -13   2   80.97   30.66
   0  13  -1   28.83   20.10
   0 -13   1   26.21   16.82
   0  13   0    4.72   16.58
   0 -13   0   -6.53   12.01
   0  13   1    5.60   20.85
   0 -13  -1   53.10   22.46
   0 -13  -2  148.21   35.32
   0  14  -6   51.87   23.61
   0 -14   6   15.88   17.02
   0  14  -5    4.19   12.83
   0 -14   5   38.09   20.34
   0  14  -4   29.83   19.55
   0 -14   4   -0.65   11.82
   0 -14   4  -13.28   18.57
   0  14  -3   30.27   18.39
   0 -14   3   49.10   23.45
   0 -14   3   71.23   30.60
   0 -14   2   14.26   12.84
   0 -14   1   41.26   23.00
   0 -14   0   -1.13   13.59
   0 -15   3    8.49   15.14
   0 -15   2  -15.10   16.58
   1 -15   2    8.00   12.12
   1 -15   3   29.48   15.76
   1 -14   0   30.69   19.12
   1 -14   1   27.45   15.36
  -1  14  -2   14.50   17.93
   1 -14   2    1.96    9.20
   1 -14   2    9.28   17.83
  -1  14  -3    3.41   10.59
   1 -14   3   52.58   22.98
   1 -14   3   60.47   30.55
  -1  14  -4   94.10   30.86
   1 -14   4  100.78   26.60
   1 -14   4   62.95   25.47
  -1  14  -5    2.66   12.63
   1 -14   5    6.47   11.94
  -1  14  -6    6.16   15.05
   1 -14   6   26.20   22.60
  -1  13   2  -32.69   20.26
   1 -13  -2   16.67   15.58
  -1  13   1    1.38   13.09
   1 -13  -1   13.56   15.12
  -1  13   0   33.92   17.91
   1 -13   0   26.07   14.06
  -1  13  -1   22.11   16.86
   1 -13   1   14.18   15.92
  -1  13  -2   -1.92   10.37
   1 -13   2   14.07   16.29
   1 -13   2   20.44   22.51
  -1  13  -3   81.07   27.44
   1 -13   3   53.83   20.24
   1 -13   3   84.28   28.80
  -1  13  -4   38.00   17.26
   1 -13   4   78.65   22.43
   1 -13   4   92.87   32.20
  -1  13  -5   42.13   17.77
   1 -13   5   88.66   31.98
   1 -13   6   24.58   22.71
   1 -13   7   21.36   19.39
   1 -13   8   22.38   21.45
   1 -13   8  -21.33   21.04
   1 -13   9   20.47   19.98
   1 -13   9   -7.21   17.16
   1 -13  10   58.35   27.45
  -1  12   4   57.56   22.83
   1 -12  -4  120.74   30.62
  -1  12   3  -23.84   17.97
   1 -12  -3  -26.98   16.97
  -1  12   2   57.15   22.63
   1 -12  -2   27.57   16.95
  -1  12   1   -4.15   12.78
   1 -12  -1   -1.06    9.31
  -1  12   0   -9.75   14.43
   1 -12   0   -0.93   11.23
  -1  12  -1   33.86   17.52
   1 -12   1   70.33   23.15
   1 -12   1   52.11   23.83
  -1  12  -2   35.05   17.89
   1 -12   2   13.75   11.83
   1 -12   2   -1.72   10.08
  -1  12  -3  -18.20   17.98
   1 -12   3   -1.84    8.59
   1 -12   3    0.57   15.00
  -1  12  -4    2.12   10.46
   1 -12   4   30.15   17.36
   1 -12   4    6.75   14.78
   1 -12   5   65.75   19.68
   1 -12   5   72.01   25.01
   1 -12   6   23.57   19.47
   1 -12   7  107.29   34.70
   1 -12   7   59.73   24.14
   1 -12   8   -8.38   16.94
   1 -12   8   18.00   17.01
   1 -12   9   30.96   24.27
   1 -12   9  -11.19   17.62
   1 -12  10  -26.70   21.62
   1 -12  10   25.61   25.80
   1 -12  11   21.06   21.19
   1 -12  11   49.29   32.91
  -1  11   6   -5.96   11.89
   1 -11  -6  -11.84   13.77
  -1  11   5   68.41   21.60
   1 -11  -5   72.07   24.02
  -1  11   4   -3.70   13.01
   1 -11  -4   10.77   11.34
  -1  11   3   80.71   22.02
   1 -11  -3   61.66   21.44
  -1  11   2   47.18   19.43
   1 -11  -2   77.56   26.64
  -1  11   1   28.13   17.52
   1 -11  -1   48.17   21.97
  -1  11   0   57.42   21.84
   1 -11   0   66.18   20.70
  -1  11  -1   30.09   14.59
   1 -11   1   31.21   13.58
   1 -11   1   38.35   17.99
  -1  11  -2  141.06   29.47
   1 -11   2  134.48   27.67
   1 -11   2  188.69   35.72
  -1  11  -3   41.15   18.84
   1 -11   3   60.35   17.42
   1 -11   3   29.79   15.76
   1 -11   4   44.94   15.61
   1 -11   4   26.48   16.05
   1 -11   5  249.41   32.39
   1 -11   5  212.05   38.23
   1 -11   6  134.98   32.62
   1 -11   6  134.14   22.96
   1 -11   6  150.85   34.42
   1 -11   7  100.70   28.44
   1 -11   7   62.40   22.11
   1 -11   8   -7.70   13.52
   1 -11   8  -15.17   19.94
   1 -11   9   37.40   18.63
   1 -11   9  -20.10   25.25
   1 -11  10   26.94   22.87
   1 -11  10   17.53   19.59
   1 -11  11    0.39   16.70
   1 -11  11   43.33   23.21
   1 -11  12   26.99   19.95
   1 -11  12   20.69   31.44
   1 -11  13  -42.13   25.33
  -1  10   8  -16.41   15.94
   1 -10  -8   -5.43   11.85
  -1  10   7   -5.92   12.99
   1 -10  -7   -3.95   11.18
  -1  10   6    6.00   12.14
   1 -10  -6    4.77   11.73
  -1  10   5  219.58   37.33
   1 -10  -5  229.02   37.51
  -1  10   4   10.58   14.99
   1 -10  -4   92.03   26.98
  -1  10   3  160.74   30.22
   1 -10  -3  200.81   34.01
  -1  10   2   58.78   18.99
   1 -10  -2   61.25   19.09
  -1  10   1   23.30   16.65
   1 -10  -1    3.89    8.91
  -1  10   0   33.04   17.29
   1 -10   0   66.72   19.40
   1 -10   0   58.02   19.63
  -1  10  -1  108.12   24.98
   1 -10   1  127.02   24.63
   1 -10   1   61.55   18.01
  -1  10  -2   17.52   13.46
   1 -10   2    8.82   11.05
   1 -10   2    4.79   11.19
  -1  10  -3    2.18   10.75
   1 -10   3    3.76    6.05
   1 -10   3    3.19   14.15
   1 -10   4   62.32   16.22
   1 -10   4   41.15   18.48
   1 -10   5  289.68   42.83
   1 -10   5  338.34   34.56
   1 -10   5  262.30   40.87
   1 -10   6   69.67   21.95
   1 -10   6   57.06   14.81
   1 -10   6   54.00   18.23
   1 -10   7  106.55   28.69
   1 -10   7   94.13   27.53
   1 -10   8  140.93   30.96
  -1  10  -8  177.35   18.18
   1 -10   8  136.71   33.55
   1 -10   9   40.05   18.61
  -1  10  -9  103.99   15.88
   1 -10   9   66.52   26.32
   1 -10  10    0.58   12.01
  -1  10 -10   24.50    8.98
   1 -10  10   13.65   16.29
   1 -10  11   42.34   20.37
  -1  10 -11   21.00    9.40
   1 -10  11    6.08   18.27
   1 -10  12   37.95   21.42
  -1  10 -12   18.01   10.31
   1 -10  12   27.19   25.66
   1 -10  13   52.89   21.34
  -1  10 -13   29.64   11.92
   1 -10  13   36.71   27.29
   1 -10  14   -4.68   15.91
   1  -9  -9   12.29   12.18
  -1   9   9   33.60   14.94
   1  -9  -8   -0.09   10.07
  -1   9   8   15.08   12.96
   1  -9  -7   21.74   14.98
  -1   9   7   17.31   11.69
   1  -9  -6   51.07   18.17
  -1   9   6   72.96   22.76
   1  -9  -5   69.41   20.04
  -1   9   5   54.68   18.06
   1  -9  -4  109.17   25.11
  -1   9   4  118.17   25.72
   1  -9  -3   83.64   19.82
  -1   9   3  105.39   24.45
  -1   9   2  405.24   45.81
   1  -9  -2  395.18   43.26
  -1   9   1  737.93   60.06
   1  -9  -1  713.63   56.11
  -1   9   0  244.94   34.92
   1  -9   0  292.29   35.87
   1  -9   0  247.82   36.12
  -1   9  -1  126.75   15.79
  -1   9  -1  126.47   25.02
   1  -9   1  178.26   27.16
   1  -9   1  118.48   26.21
  -1   9  -2  147.11   14.54
  -1   9  -2  108.74   22.11
   1  -9   2  137.93   23.85
   1  -9   2  123.81   26.29
  -1   9  -3  324.26   17.81
   1  -9   3  362.09   35.72
   1  -9   3  308.98   40.03
   1  -9   4  240.37   35.41
  -1   9  -4  268.28   12.65
  -1   9  -4  213.95   14.09
   1  -9   4  227.09   27.82
   1  -9   4  194.97   32.61
   1  -9   5    2.20    9.42
  -1   9  -5   18.93    4.74
   1  -9   5   20.29    8.68
   1  -9   5    9.53   10.11
   1  -9   6    7.08    7.98
  -1   9  -6   11.65    4.23
   1  -9   6   21.86    8.01
   1  -9   6    1.64   13.29
   1  -9   7   34.98   13.89
   1  -9   7   65.31   12.26
  -1   9  -7   65.70   11.03
   1  -9   7   65.05   23.16
   1  -9   8   28.28   15.99
  -1   9  -8   19.45    7.54
   1  -9   8   -7.68   15.97
   1  -9   9  251.37   38.89
  -1   9  -9  236.69   24.07
   1  -9   9  231.16   43.87
   1  -9  10    6.50   14.79
  -1   9 -10    1.06    5.18
   1  -9  10   -5.99   17.20
   1  -9  11  -20.45   14.77
  -1   9 -11   -0.62    5.84
   1  -9  12   13.58   12.49
  -1   9 -12   23.91   10.57
   1  -9  12   43.58   26.81
   1  -9  13    7.90   11.82
  -1   9 -13    8.47    8.50
   1  -9  13  -21.93   24.87
   1  -9  14   98.90   28.23
  -1   9 -14   89.15   20.67
  -1   9 -15   55.71   16.34
  -1   8  10   32.61   15.81
   1  -8 -10   30.71   16.69
  -1   8   9   19.95   10.66
   1  -8  -9   55.79   20.84
  -1   8   8   -4.42   10.58
   1  -8  -8   10.76   10.94
  -1   8   7   -7.31   11.97
   1  -8  -7  -11.21   12.24
  -1   8   6   10.54   12.07
   1  -8  -6    9.48    8.19
   1  -8  -6   -2.17    7.98
  -1   8   5   77.25   19.38
   1  -8  -5  100.81   24.94
   1  -8  -5   73.23   13.20
  -1   8   4   23.18   12.84
   1  -8  -4   37.15    9.11
   1  -8  -4   43.92   17.26
  -1   8   3   72.22   19.19
   1  -8  -3   97.49   21.13
   1  -8  -3  109.79   14.65
  -1   8   2   13.97   12.11
   1  -8  -2   -3.40    7.32
   1  -8  -2    1.42    3.31
  -1   8   1   46.49   15.50
   1  -8  -1   47.99   14.78
   1  -8  -1   40.93    8.66
  -1   8   0  162.95   18.58
  -1   8   0  190.81   27.73
   1  -8   0  175.81   26.06
   1  -8   0  181.24   29.43
  -1   8  -1  227.12   19.43
  -1   8  -1  210.05   28.17
   1  -8   1  247.84   29.67
   1  -8   1  260.35   33.94
  -1   8  -2    0.38    2.02
   1  -8   2    1.11    5.19
   1  -8   2   -1.27    7.33
  -1   8  -3   42.85    5.80
   1  -8   3   33.46   13.84
  -1   8  -3   55.82    4.83
  -1   8  -3   51.06    5.69
   1  -8   3   43.56   12.15
   1  -8   3   35.52   15.19
   1  -8   4    8.43    8.98
   1  -8   4   14.05    8.61
  -1   8  -4   20.34    4.69
   1  -8   4   20.13   11.84
   1  -8   5  177.79    9.78
   1  -8   5  215.30   31.69
  -1   8  -5  214.11   16.11
   1  -8   5  203.06   21.81
   1  -8   5  177.45   29.32
   1  -8   6  785.84   26.89
   1  -8   6  771.27   60.50
  -1   8  -6  838.50   36.82
   1  -8   6  794.20   39.85
   1  -8   6  868.75   69.45
   1  -8   7  526.22   26.87
   1  -8   7  611.84   54.39
  -1   8  -7  587.81   33.62
   1  -8   7  498.05   56.73
   1  -8   8  215.61   33.17
  -1   8  -8  219.07   22.24
   1  -8   8  217.55   40.10
   1  -8   9  388.64   46.35
  -1   8  -9  329.07   29.33
   1  -8   9  364.67   53.44
   1  -8  10  424.35   49.04
  -1   8 -10  374.99   33.35
   1  -8  10  507.39   65.31
   1  -8  11   -5.20   10.22
  -1   8 -11   -1.21    7.96
   1  -8  12   -8.77   12.77
  -1   8 -12    4.42    8.57
   1  -8  12   -6.84   19.70
   1  -8  13  -22.37   17.76
  -1   8 -13    8.52    7.89
   1  -8  13  -12.86   18.55
   1  -8  14   12.72   10.94
  -1   8 -14    1.17    8.98
   1  -8  14   39.90   29.52
  -1   8 -15    8.47    8.44
   1  -8  15   -0.62   12.21
   1  -7 -12    4.85   10.70
   1  -7 -11   21.30   13.37
   1  -7 -11    9.83    9.76
  -1   7  11    8.01    9.56
   1  -7 -10   31.10   14.86
   1  -7 -10   24.24   13.05
  -1   7  10   31.65   15.49
   1  -7  -9   71.93   16.90
   1  -7  -9   53.79   18.90
  -1   7   9   60.96   19.30
   1  -7  -8    9.50    8.87
   1  -7  -8    4.51    5.93
  -1   7   8   20.05   14.05
   1  -7  -7   13.26    7.46
   1  -7  -7   13.24   10.91
  -1   7   7    3.28    7.36
   1  -7  -6   19.29   11.65
   1  -7  -6   20.29    9.27
  -1   7   6   13.15   11.42
   1  -7  -5   51.03   15.68
   1  -7  -5   63.63   12.95
  -1   7   5   49.81   14.16
  -1   7   4  719.49   54.59
   1  -7  -4  783.33   41.27
   1  -7  -4  696.03   53.10
  -1   7   3  593.60   48.95
   1  -7  -3  591.62   47.68
   1  -7  -3  628.60   35.03
  -1   7   2   76.93   18.43
   1  -7  -2   72.14   17.56
   1  -7  -2   81.35   10.69
  -1   7   1  432.17   39.62
   1  -7  -1  445.67   18.17
   1  -7  -1  436.55   38.70
   1  -7  -1  425.63   27.64
   1  -7  -1  494.91   43.63
  -1   7   0 1307.02   69.98
  -1   7   0 1310.05   51.23
   1  -7   0 1416.59   67.17
   1  -7   0 1398.89   72.63
   1  -7   0 1315.46   53.65
  -1   7  -1   37.83    7.63
  -1   7  -1   24.02    9.03
   1  -7   1   34.42   10.09
   1  -7   1   34.57   14.18
  -1   7  -2  421.10   20.30
   1  -7   2  434.77   40.45
   1  -7   2  427.84   33.80
   1  -7   2  397.32   38.42
   1  -7   3  159.76   24.16
   1  -7   3  171.17   19.93
   1  -7   3  139.27   23.00
   1  -7   4   46.37    5.03
   1  -7   4   65.38   16.09
   1  -7   4   65.10   12.00
   1  -7   4   42.06   12.98
   1  -7   5  392.67   17.21
   1  -7   5  369.74   38.71
   1  -7   5  412.25   26.97
   1  -7   5  379.12   41.72
   1  -7   6   80.34    9.45
   1  -7   6   81.56   19.12
  -1   7  -6   94.16   12.74
   1  -7   6   74.76   10.17
   1  -7   6   95.92   23.10
   1  -7   7  719.73   34.27
   1  -7   7  839.10   60.41
  -1   7  -7  796.43   40.37
   1  -7   7  731.93   64.76
   1  -7   8   75.14   12.63
   1  -7   8   72.95   20.47
  -1   7  -8   59.15   11.82
   1  -7   8   41.41   16.39
   1  -7   9  159.91   28.18
  -1   7  -9  177.08   22.04
   1  -7   9  180.57   37.39
   1  -7  10  304.73   39.34
  -1   7 -10  342.26   32.49
   1  -7  10  333.10   50.65
   1  -7  11  296.14   39.84
  -1   7 -11  329.51   33.66
   1  -7  11  268.11   48.15
   1  -7  12   13.99   13.23
  -1   7 -12    5.61    9.97
   1  -7  13   68.70   19.78
  -1   7 -13   73.17   18.30
   1  -7  13   51.18   19.19
   1  -7  14   -2.66   10.44
  -1   7 -14   -4.90    6.64
   1  -7  14  -11.36   16.50
  -1   7 -15   31.91   14.26
   1  -7  15   -2.61   13.37
   1  -6 -13   42.98   17.05
   1  -6 -13   59.08   19.17
  -1   6  12  -10.57   14.60
  -1   6  12   10.90   12.78
   1  -6 -12    2.05    7.76
   1  -6 -12   20.22   11.83
  -1   6  11   45.11   16.36
   1  -6 -11   84.15   19.63
   1  -6 -11   74.28   20.37
  -1   6  10   64.18   20.88
   1  -6 -10  123.40   23.13
   1  -6 -10   77.10   19.67
  -1   6   9   10.95    8.39
   1  -6  -9   24.18   11.13
   1  -6  -9    3.90   10.81
  -1   6   8   20.99   13.97
   1  -6  -8   30.86   10.92
   1  -6  -8   29.70   13.05
  -1   6   7   80.71   20.13
   1  -6  -7   56.04   15.41
   1  -6  -7   70.31   15.39
  -1   6   6   17.51    9.71
   1  -6  -6   18.73   10.41
   1  -6  -6    7.53    5.30
  -1   6   5   18.68    8.93
   1  -6  -5   32.99    9.63
   1  -6  -5   33.37   12.16
  -1   6   4   12.66    8.38
   1  -6  -4   16.35    7.49
   1  -6  -4   17.91   10.90
  -1   6   3    4.09    6.49
   1  -6  -3   16.73   10.52
   1  -6  -3    3.95    3.71
  -1   6   2  104.43   19.07
   1  -6  -2  103.45   17.37
   1  -6  -2  120.88   12.76
  -1   6   1  140.01   16.42
  -1   6   1  125.35   20.81
   1  -6  -1  132.81   10.88
   1  -6  -1  143.02   20.57
   1  -6  -1  136.21   13.99
   1  -6  -1  132.93   20.52
  -1   6   0  785.50   49.13
  -1   6   0  848.83   36.93
  -1   6   0  845.74   19.70
   1  -6   0  843.05   47.52
   1  -6   0  813.48   51.16
   1  -6   0  807.98   38.28
  -1   6  -1 1433.67   42.85
   1  -6   1 1353.26   54.69
   1  -6   1 1453.23   60.36
   1  -6   1 1380.49   66.19
  -1   6  -2 1065.91   29.00
   1  -6   2 1199.80   60.98
  -1   6  -2 1076.31   30.84
   1  -6   2 1100.81   49.07
   1  -6   2 1021.19   56.80
   1  -6   3  319.95   31.19
   1  -6   3  282.60   23.07
   1  -6   3  259.95   29.31
   1  -6   4  173.10    9.82
   1  -6   4  175.62   24.02
   1  -6   4  177.62   16.60
   1  -6   4  158.33   24.71
   1  -6   5    1.22    2.29
   1  -6   5    1.44    5.36
   1  -6   5   -0.09    2.19
   1  -6   6  128.95   21.93
   1  -6   6  130.47   12.68
   1  -6   6  150.98   26.88
   1  -6   7  130.67   22.52
   1  -6   7  144.08   28.22
   1  -6   8  100.34   20.70
  -1   6  -8  140.68   18.94
   1  -6   8   94.34   22.74
   1  -6   9   -9.16   11.65
  -1   6  -9   15.85    9.08
   1  -6   9  -19.72   19.23
   1  -6  10  -15.11   11.83
  -1   6 -10   11.66    9.04
   1  -6  10  -13.53   14.50
   1  -6  11    7.80    8.38
  -1   6 -11   -5.11    5.70
   1  -6  11   -8.83   11.96
   1  -6  12   13.45   14.57
  -1   6 -12    9.70    8.64
   1  -6  12  -16.32   16.61
   1  -6  13    2.64    8.53
   1  -6  13    0.66   15.36
   1  -6  14   -7.94   11.36
  -1   6 -14    9.63    8.09
   1  -6  14   -4.78   21.01
  -1   6 -15   -2.07    9.20
   1  -6  15  -10.00   13.86
  -1   5  13   21.99   12.31
  -1   5  13   32.08   16.44
   1  -5 -13   64.72   18.71
   1  -5 -13   16.86   10.41
  -1   5  12    5.15   13.05
   1  -5 -12   23.85   12.67
   1  -5 -12   47.45   16.43
  -1   5  12   13.10   11.91
   1  -5 -11  128.06   24.10
   1  -5 -11  176.19   27.59
  -1   5  11  147.61   28.08
   1  -5 -10   95.02   20.55
   1  -5 -10   60.36   16.52
  -1   5  10   59.93   18.80
   1  -5  -9   40.70   13.74
   1  -5  -9   22.82    9.65
  -1   5   9   20.19   12.00
  -1   5   8  500.96   45.36
   1  -5  -8  447.48   41.07
   1  -5  -8  437.25   37.29
   1  -5  -7  106.20   18.77
   1  -5  -7   77.65   14.67
  -1   5   7   61.29   15.90
   1  -5  -6    6.66    6.55
   1  -5  -6    1.97    4.66
  -1   5   6    5.30    7.33
  -1   5   5  265.85   30.18
   1  -5  -5  273.02   24.23
   1  -5  -5  229.00   27.39
   1  -5  -4    1.58    4.48
   1  -5  -4    2.08    6.55
  -1   5   4    5.97    7.40
  -1   5   3 1117.48   58.19
   1  -5  -3 1134.01   56.81
   1  -5  -3 1264.97   45.02
  -1   5   2 1221.53   59.28
   1  -5  -2 1320.68   43.09
   1  -5  -2 1248.34   57.77
  -1   5   1   36.51    7.49
  -1   5   1   36.69   10.17
   1  -5  -1   45.68   11.14
   1  -5  -1   53.14    7.15
  -1   5   1   51.95    6.12
  -1   5   1   43.22    7.07
   1  -5  -1   44.28   12.10
   1  -5  -1   41.35    7.45
  -1   5   0    6.03    3.68
  -1   5   0    6.96    6.05
   1  -5   0    0.01    5.40
  -1   5   0    1.82    1.01
   1  -5   0    2.05    4.47
  -1   5   0    5.57    3.64
   1  -5   0    7.46    3.24
  -1   5  -1  198.48   12.82
   1  -5   1  187.05   21.10
  -1   5  -1  190.35   17.95
   1  -5   1  214.17   20.12
  -1   5  -1  202.99   10.53
  -1   5  -1  212.19   17.73
   1  -5   1  195.61   18.18
   1  -5   1  200.62   22.61
  -1   5  -2  875.25   20.67
   1  -5   2  857.06   46.85
   1  -5   2  784.95   40.64
   1  -5   2  886.69   38.86
  -1   5  -2  839.90   38.35
   1  -5   2  850.97   47.66
   1  -5   3 2832.16   90.35
   1  -5   3 2879.60   69.86
   1  -5   3 2883.83   94.70
   1  -5   4  149.68    9.45
   1  -5   4  153.16   20.50
   1  -5   4  146.37   12.40
   1  -5   4  129.91   19.70
   1  -5   5  131.34   19.34
   1  -5   5  126.28   21.97
   1  -5   6   10.45    7.57
  -1   5  -6   24.89    6.48
   1  -5   6    7.15    7.84
   1  -5   7  118.30   20.52
  -1   5  -7   81.67   10.81
   1  -5   7   79.13   17.80
   1  -5   8 1384.50   70.68
   1  -5   8 1526.31   88.38
   1  -5   9 1350.87   72.11
  -1   5  -9 1383.43   64.02
   1  -5   9 1300.18   84.84
   1  -5  10  150.63   24.79
  -1   5 -10  196.22   25.72
   1  -5  10  202.34   35.67
   1  -5  11  209.51   30.41
  -1   5 -11  298.27   33.42
   1  -5  11  262.77   41.38
   1  -5  12  362.51   41.04
  -1   5 -12  318.73   35.95
   1  -5  12  354.32   49.71
   1  -5  13   -5.72   11.97
  -1   5 -13    4.53    7.70
   1  -5  13   -2.62   15.66
   1  -5  14   -7.75   10.70
  -1   5 -14   -3.97    9.90
   1  -5  14  -35.82   22.35
   1  -5  15    8.20   11.45
  -1   5 -15   51.03   17.66
   1  -5  15   45.85   23.91
   1  -5  16   -2.93   11.64
  -1   4  14  -13.42   13.55
  -1   4  14  -12.54   12.27
  -1   4  14    1.29    9.56
  -1   4  13   18.75   11.77
  -1   4  13   35.35   13.01
  -1   4  12   47.22   18.78
   1  -4 -12   58.44   18.47
   1  -4 -12   48.63   15.19
  -1   4  12   49.01   14.51
  -1   4  11  -17.85   13.15
   1  -4 -11   18.26   11.66
   1  -4 -11   18.83   10.97
  -1   4  11   -7.12    9.85
   1  -4 -10    5.90    6.62
   1  -4 -10    6.32    8.51
  -1   4  10    0.30    7.56
   1  -4  -9    4.02    7.40
   1  -4  -9   -3.69    8.86
  -1   4   9    7.20    8.97
   1  -4  -8    7.23    6.14
   1  -4  -8   -2.88    6.12
  -1   4   8    1.11    6.79
  -1   4   7  374.52   35.39
   1  -4  -7  386.13   32.18
   1  -4  -7  368.08   33.52
   1  -4  -6    6.20    4.07
   1  -4  -6   16.74    7.66
  -1   4   6    9.30    6.16
   1  -4  -5   17.64    5.77
   1  -4  -5   13.68    7.67
  -1   4   5   31.03   10.85
   1  -4  -4    9.33    4.51
   1  -4  -4    0.22    4.81
  -1   4   4    0.19    6.47
  -1   4   3  514.38   34.98
   1  -4  -3  532.49   34.70
   1  -4  -3  595.51   28.82
  -1   4   3  517.37   15.50
  -1   4   2 1418.87   57.57
   1  -4  -2 1393.53   42.61
  -1   4   2 1436.96   41.49
  -1   4   2 1336.03   33.01
   1  -4  -2 1317.05   53.92
  -1   4   1  138.88   16.99
  -1   4   1  130.18   16.13
   1  -4  -1  138.36   15.83
  -1   4   1  141.83   11.09
  -1   4   1  132.32    9.81
  -1   4   1  152.69   16.86
   1  -4  -1  130.33   11.09
   1  -4  -1  133.28   11.42
  -1   4   1  119.27   16.54
   1  -4  -1  126.92   16.43
  -1   4   0  962.91   31.32
  -1   4   0  994.03   43.99
  -1   4   0  964.48   42.84
  -1   4   0  953.82   39.75
   1  -4   0  966.22   25.38
  -1   4   0  942.89   33.27
   1  -4   0 1022.73   41.74
  -1   4   0 1010.42   24.39
   1  -4   0  952.66   35.10
  -1   4   0 1032.69   46.83
   1  -4   0 1025.75   46.61
  -1   4  -1 2130.46   40.87
  -1   4  -1 2087.65   63.05
   1  -4   1 2150.89   67.21
  -1   4  -1 2076.60   43.69
  -1   4  -1 2025.20   56.00
   1  -4   1 2010.42   57.95
   1  -4   1 2131.18   58.53
  -1   4  -1 2122.86   56.71
   1  -4   1 2053.90   67.23
  -1   4  -1 2108.37   67.64
  -1   4  -2 2063.43   61.53
   1  -4   2 2042.87   66.71
   1  -4   2 2088.48   53.12
  -1   4  -2 2040.86   58.73
   1  -4   2 2115.36   63.84
  -1   4  -2 1989.08   50.91
   1  -4   2 2029.57   68.72
  -1   4  -2 2043.99   65.15
  -1   4  -3  401.15   25.74
   1  -4   3  392.46   28.37
   1  -4   3  335.58   17.65
  -1   4  -3  325.90   16.74
   1  -4   3  345.32   26.21
  -1   4  -3  368.86   24.90
  -1   4  -3  354.85   25.24
   1  -4   3  366.79   29.27
   1  -4   4   88.24   14.24
   1  -4   4   71.53   13.59
  -1   4  -4   88.76   13.18
   1  -4   5  111.17   16.33
   1  -4   5  100.72   17.46
  -1   4  -5  121.60   11.87
   1  -4   6    1.43    4.87
  -1   4  -6   11.63    4.23
   1  -4   6    7.34    8.50
   1  -4   7   15.22    8.79
  -1   4  -7    8.17    3.89
   1  -4   7   28.48   12.16
   1  -4   8   16.04    8.37
  -1   4  -8   19.08    5.50
   1  -4   8   31.63   15.57
   1  -4   9  137.92   22.34
  -1   4  -9  130.50   19.48
   1  -4   9  131.78   25.17
   1  -4  10  131.57   22.45
  -1   4 -10  159.21   22.91
   1  -4  10  161.47   31.01
   1  -4  11  546.12   47.04
  -1   4 -11  584.09   46.44
   1  -4  11  503.17   53.97
   1  -4  12  415.76   43.04
  -1   4 -12  455.64   43.04
   1  -4  12  455.37   52.91
   1  -4  13   47.06   15.80
  -1   4 -13   70.10   19.62
   1  -4  13   60.99   23.49
   1  -4  14  132.29   27.13
  -1   4 -14  132.64   26.19
   1  -4  14  123.33   30.31
   1  -4  15   33.26   15.46
  -1   4 -15   10.87    8.32
   1  -4  16    1.87   11.48
  -1   3  15   44.65   17.58
  -1   3  14   31.83   13.65
   1  -3 -14   57.52   19.19
  -1   3  14   15.40   11.29
  -1   3  13   -2.71    8.65
  -1   3  13  -12.31    9.47
   1  -3 -13    1.17    8.47
  -1   3  12   26.48   12.98
  -1   3  12   16.70   11.06
   1  -3 -12    9.76    9.09
   1  -3 -12    2.08    6.58
  -1   3  11   12.11   12.90
  -1   3  11  -13.04   10.92
   1  -3 -11   -1.02    5.99
   1  -3 -11    4.75    9.79
  -1   3  10  681.79   51.07
   1  -3 -10  661.89   45.99
   1  -3 -10  789.01   53.70
  -1   3  10  707.74   52.24
   1  -3  -9  210.47   25.24
   1  -3  -9  295.81   30.80
  -1   3   9  231.38   28.28
   1  -3  -8  104.22   17.50
  -1   3   8   99.53   10.12
   1  -3  -8  105.30   17.90
  -1   3   8  113.28   19.47
  -1   3   7  786.07   47.82
  -1   3   7  756.83   26.29
   1  -3  -7  789.42   45.27
   1  -3  -7  822.34   46.54
  -1   3   6  302.29   28.67
  -1   3   6  330.52   14.97
   1  -3  -6  371.86   29.50
   1  -3  -6  358.05   28.57
  -1   3   5  379.31   29.68
   1  -3  -5  384.13   28.61
   1  -3  -5  383.83   27.24
  -1   3   4  855.90   43.43
   1  -3  -4  876.33   38.85
   1  -3  -4  823.84   40.88
  -1   3   3   72.86   12.29
   1  -3  -3   91.46   15.18
  -1   3   3   89.48   11.47
  -1   3   3   77.87   12.42
   1  -3  -3   89.38   10.75
   1  -3  -3   79.80   11.62
  -1   3   3   79.27    5.86
  -1   3   2  926.02   41.15
   1  -3  -2  909.72   43.53
  -1   3   2  941.04   32.66
   1  -3  -2  876.69   38.44
   1  -3  -2  966.77   32.48
  -1   3   2  872.05   39.91
  -1   3   2  909.48   43.38
  -1   3   2  970.95   24.87
  -1   3   1 3997.39   89.78
  -1   3   1 3779.81   67.92
   1  -3  -1 3935.57   85.16
   1  -3  -1 4066.88   73.21
  -1   3   1 4005.11   87.62
  -1   3   1 4022.46   68.65
  -1   3   1 4075.28   94.39
   1  -3  -1 4096.63   92.33
   1  -3  -1 3931.98   69.40
  -1   3   0  690.87   31.68
   1  -3   0  760.83   35.19
   1  -3   0  717.27   21.28
   1  -3   0  711.74   31.22
  -1   3   0  771.77   30.51
  -1   3   0  754.27   21.61
  -1   3   0  716.77   26.02
   1  -3   0  755.39   34.06
   1  -3   0  705.71   26.83
  -1   3   0  742.08   33.93
   1  -3   1 3870.56   86.00
  -1   3  -1 3988.22   82.96
  -1   3  -1 3887.55   74.70
   1  -3   1 3861.57   76.84
  -1   3  -1 4441.06   83.35
   1  -3   1 3884.01   87.45
  -1   3  -1 3912.24   86.60
   1  -3   2 1232.85   44.32
  -1   3  -2 1272.97   42.01
   1  -3   2 1229.38   43.68
  -1   3  -2 1279.41   32.26
   1  -3   2 1222.95   32.84
  -1   3  -2 1296.67   42.15
   1  -3   2 1260.64   47.20
  -1   3  -2 1275.86   44.20
   1  -3   3  483.38   28.35
  -1   3  -3  472.78   25.30
   1  -3   3  454.02   27.71
  -1   3  -3  441.07   14.99
  -1   3  -3  452.14   26.10
  -1   3  -3  449.66   26.02
   1  -3   3  499.74   31.11
  -1   3  -4 3344.50   79.67
   1  -3   4 3356.72   86.12
  -1   3  -4 3358.84   82.79
   1  -3   4 3092.95   86.31
   1  -3   4 3191.43   92.50
  -1   3  -4 3184.95   63.77
   1  -3   5  740.48   40.30
   1  -3   5  782.79   46.32
  -1   3  -5  811.17   27.95
   1  -3   6   36.84    8.98
  -1   3  -6   59.03    7.81
   1  -3   6   53.83   13.61
   1  -3   7  135.84   18.73
  -1   3  -7  105.38   11.56
   1  -3   7  119.00   21.42
   1  -3   8  137.28   20.45
   1  -3   8  164.53   26.64
   1  -3   9  422.23   37.15
  -1   3  -9  430.79   36.33
   1  -3   9  363.46   31.03
   1  -3   9  459.39   44.62
   1  -3  10  512.71   42.91
  -1   3 -10  581.53   44.90
   1  -3  10  474.29   38.12
   1  -3  10  532.06   51.08
   1  -3  11   53.46   15.17
   1  -3  11   55.52   15.36
  -1   3 -11   46.30   13.54
   1  -3  11   54.62   19.69
   1  -3  12   -0.59    8.62
  -1   3 -12    7.70    9.23
   1  -3  12   11.97   15.31
   1  -3  13   33.61   15.89
  -1   3 -13   31.22   14.29
   1  -3  13   42.04   20.64
   1  -3  14   17.93   13.09
  -1   3 -14   15.43   12.41
   1  -3  14   28.64   18.30
   1  -3  15   78.37   23.62
  -1   3 -15   68.94   20.29
   1  -3  15  135.41   33.58
   1  -3  16   12.22   14.22
  -1   2  15  -21.25   13.22
  -1   2  14   -2.29    7.52
   1  -2 -14  -10.10    9.97
  -1   2  14   10.59   10.55
  -1   2  13   11.89    8.99
   1  -2 -13    7.85   12.82
  -1   2  13    8.71    7.48
  -1   2  12    2.88    7.24
  -1   2  12   12.19    9.27
   1  -2 -12   -4.81    6.27
   1  -2 -12    2.93    8.05
  -1   2  12   -3.76    7.62
  -1   2  11   -2.31    7.32
  -1   2  11    4.06    7.11
   1  -2 -11    2.27    6.75
   1  -2 -11   -9.44    8.81
  -1   2  10   71.64   16.66
  -1   2  10   97.59   19.67
   1  -2 -10   48.92   13.72
   1  -2 -10   53.96   12.23
  -1   2   9 1078.78   58.06
   1  -2  -9 1067.17   51.91
   1  -2  -9 1225.80   63.54
  -1   2   9  946.19   44.62
  -1   2   9 1231.41   61.62
  -1   2   8  229.24   25.53
   1  -2  -8  247.94   27.12
  -1   2   8  210.73   18.66
   1  -2  -8  239.34   23.55
  -1   2   8  261.87   27.16
  -1   2   7  660.98   41.34
  -1   2   7  670.31   31.22
   1  -2  -7  717.04   42.63
   1  -2  -7  718.20   38.95
  -1   2   6 1499.65   59.48
   1  -2  -6 1501.26   59.19
  -1   2   6 1567.62   45.49
   1  -2  -6 1496.57   55.53
  -1   2   5  474.50   30.71
   1  -2  -5  485.59   29.32
   1  -2  -5  512.20   31.12
  -1   2   4 1038.46   42.60
   1  -2  -4 1015.20   48.08
  -1   2   4  962.19   44.72
   1  -2  -4  982.76   40.18
   1  -2  -4  955.75   39.44
   1  -2  -3  316.56   23.99
  -1   2   3  322.15   21.29
  -1   2   3  299.59   22.28
  -1   2   3  298.31   20.55
   1  -2  -3  344.56   20.63
   1  -2  -3  305.01   20.48
   1  -2  -2   33.36    6.81
  -1   2   2   39.62    7.13
  -1   2   2   25.45    5.44
   1  -2  -2   16.77    4.34
   1  -2  -2   38.01    5.94
  -1   2   2   34.15    6.82
  -1   2   1  566.53   25.17
   1  -2  -1  610.41   27.23
   1  -2  -1  567.28   23.62
   1  -2  -1  579.09   21.58
  -1   2   1  542.36   24.20
  -1   2   1  569.04   19.81
  -1   2   1  574.72   18.89
  -1   2   1  572.20   26.72
   1  -2   0  666.14   25.27
  -1   2   0  586.28   23.57
  -1   2   0  523.03   21.38
   1  -2   0  518.88   18.54
   1  -2   0  530.40   20.68
  -1   2   0  540.96   18.34
  -1   2   0  663.80   26.40
   1  -2   0  517.15   20.48
  -1   2   0  563.70   20.62
   1  -2   0  547.24   27.70
  -1   2  -1  298.02   16.11
   1  -2   1  311.99   16.99
   1  -2   1  287.37   13.24
  -1   2  -1  355.05   18.72
  -1   2  -1  307.54   13.25
   1  -2   1  315.63   17.93
  -1   2  -1  307.75   17.92
   1  -2   1  317.11   17.17
   1  -2   2 1209.47   38.30
  -1   2  -2 1223.42   36.61
  -1   2  -2 1189.59   37.87
  -1   2  -2 1260.38   25.91
   1  -2   2 1200.52   39.13
   1  -2   2 1244.68   41.22
  -1   2  -2 1217.74   37.45
  -1   2  -3 4602.38   89.44
   1  -2   3 4592.35   93.76
  -1   2  -3 4625.47   91.79
   1  -2   3 4508.57   95.00
   1  -2   3 4600.94   98.91
  -1   2  -3 4751.78   72.22
   1  -2   4 1960.89   59.76
  -1   2  -4 1901.57   56.00
   1  -2   4 1942.19   60.40
  -1   2  -4 1926.81   56.56
  -1   2  -4 1982.58   40.75
   1  -2   4 1834.38   46.78
   1  -2   4 2017.98   65.49
   1  -2   5  191.57   18.80
  -1   2  -5  184.99   17.61
   1  -2   5  177.28   18.64
   1  -2   5  181.89   14.76
  -1   2  -5  175.54   11.89
  -1   2  -6  762.20   22.61
   1  -2   6  734.07   32.74
   1  -2   7   26.04    7.03
  -1   2  -7   26.89    4.58
   1  -2   7   21.12    7.87
   1  -2   8   26.85    7.56
   1  -2   8   27.58   10.04
  -1   2  -8   26.20    4.92
   1  -2   9  158.18   22.04
  -1   2  -9  184.20   23.85
  -1   2  -9  195.73   13.77
   1  -2   9  184.39   19.98
   1  -2  10  343.04   34.89
  -1   2 -10  368.20   35.44
  -1   2 -10  362.13   19.85
   1  -2  10  331.48   28.19
   1  -2  11  289.26   33.25
  -1   2 -11  372.80   38.19
   1  -2  11  330.69   30.38
   1  -2  12  179.58   23.91
   1  -2  12  201.24   28.95
  -1   2 -13  302.24   37.18
   1  -2  13  199.19   30.55
  -1   2 -14  213.90   33.00
   1  -2  14  247.97   35.13
  -1   2 -15   15.55   13.60
   1  -2  15    4.38    9.13
  -1   1  16   22.78   13.79
  -1   1  15   47.07   15.36
  -1   1  14  129.58   24.11
   1  -1 -14  160.65   28.82
  -1   1  14  127.17   24.39
  -1   1  13   49.33   14.63
   1  -1 -13   20.16   11.44
  -1   1  13   47.46   16.08
  -1   1  12    2.24    6.88
   1  -1 -12    6.13    6.71
   1  -1 -12   -7.85    8.48
  -1   1  12    3.45    7.73
  -1   1  11   69.25   16.46
  -1   1  11   87.25   16.42
   1  -1 -11   74.01   13.56
  -1   1  11   71.46   15.59
  -1   1  10   -9.56    8.91
  -1   1  10    3.29    7.25
  -1   1  10    1.11    5.93
   1  -1 -10  -10.15   10.22
   1  -1 -10    7.96    4.79
  -1   1   9  265.18   27.28
   1  -1  -9  288.35   29.91
   1  -1  -9  256.15   23.09
  -1   1   9  311.50   28.24
  -1   1   8  508.73   35.58
   1  -1  -8  522.47   31.54
   1  -1  -8  603.45   40.92
  -1   1   8  544.84   35.65
  -1   1   7   48.08   10.20
  -1   1   7   48.97   10.46
   1  -1  -7   20.45    8.11
   1  -1  -7   26.80    8.00
  -1   1   7   28.53    7.59
  -1   1   6   38.04    8.37
   1  -1  -6   36.76    7.97
   1  -1  -6   38.50    7.67
  -1   1   6   45.57   10.37
  -1   1   6   35.07    8.29
  -1   1   5   27.89    6.74
   1  -1  -5   26.51    6.87
   1  -1  -5   18.61    5.70
  -1   1   5   29.82    7.77
   1  -1  -5   31.99    8.06
  -1   1   5   31.23    7.48
  -1   1   4  621.59   29.08
   1  -1  -4  628.53   32.45
   1  -1  -4  642.74   31.56
   1  -1  -4  659.27   28.09
  -1   1   4  668.63   32.42
  -1   1   4  634.19   34.33
   1  -1  -3  361.65   21.83
  -1   1   3  379.17   19.97
   1  -1  -3  344.45   18.35
   1  -1  -3  351.79   20.54
  -1   1   3  330.77   21.65
  -1   1   3  351.05   20.77
  -1   1   2 1477.14   37.00
   1  -1  -2 1408.43   40.28
   1  -1  -2 1443.18   38.34
  -1   1   2 1343.30   39.15
   1  -1  -2 1454.51   37.04
  -1   1   2 1481.75   39.65
   1  -1  -1    8.11    2.37
  -1   1   1   14.86    3.03
   1  -1  -1   12.46    2.97
   1  -1  -1   10.00    2.52
  -1   1   1   12.42    2.82
  -1   1   1    8.62    2.47
   1  -1   0   91.05    6.25
  -1   1   0   87.81    6.39
   1  -1   0   90.33    6.82
  -1   1  -1  179.16   10.24
   1  -1   1  160.89    9.99
  -1   1  -1  171.12    9.94
   1  -1   1  198.85   11.18
  -1   1  -1  182.16   11.29
   1  -1   1  176.57   11.29
   1  -1   2 3814.21   66.44
   1  -1   2 3873.67   72.63
  -1   1  -2 3832.76   70.49
  -1   1  -2 3877.37   71.24
   1  -1   2 3700.51   71.41
  -1   1  -3 3100.50   69.21
   1  -1   3 3208.65   70.17
  -1   1  -3 3007.17   68.26
   1  -1   3 2982.36   66.87
  -1   1  -3 3112.27   66.09
   1  -1   3 3127.03   50.18
  -1   1  -4 1383.21   48.10
   1  -1   4 1432.16   48.08
   1  -1   4 1317.49   44.89
  -1   1  -4 1429.91   44.22
   1  -1   4 1380.86   33.31
   1  -1   5 2645.61   74.23
   1  -1   5 2542.29   70.96
  -1   1  -5 2679.79   68.02
   1  -1   5 2594.33   55.04
   1  -1   6   96.08   14.32
  -1   1  -6   83.97    9.65
   1  -1   6   93.01   13.59
   1  -1   6   85.98    9.66
   1  -1   7   14.27    4.71
  -1   1  -7   15.37    4.24
   1  -1   8    3.24    3.94
  -1   1  -8    6.34    3.22
   1  -1   8    6.29    6.37
   1  -1   9   18.73    7.17
  -1   1  -9   38.89   12.10
  -1   1  -9   37.60    7.80
   1  -1   9   35.34   11.42
   1  -1  10    8.70    6.23
  -1   1 -10   13.37    6.16
  -1   1 -10    8.41    6.64
   1  -1  10   11.50    8.93
   1  -1  11   17.45    7.14
  -1   1 -11   26.61   12.68
   1  -1  11    9.42    6.46
   1  -1  12   36.03   10.80
  -1   1 -12   52.51   16.01
   1  -1  12   39.48   14.21
  -1   1 -13  275.45   36.70
   1  -1  13  101.26   22.87
  -1   1 -14   89.56   22.38
   1  -1  14   60.69   18.55
   1  -1  15   58.66   20.37
  -1   0  16   22.02   13.04
   1   0 -15    0.42   10.17
  -1   0  15   -4.47   12.66
  -1   0  14   44.20   13.56
   1   0 -14   25.74   12.30
  -1   0  14   50.72   16.48
  -1   0  13   25.00   10.54
   1   0 -13   30.76   14.39
  -1   0  13    9.99    7.38
  -1   0  12  136.88   21.53
   1   0 -12  112.68   21.95
  -1   0  12  120.33   21.00
  -1   0  11  108.44   18.62
   1   0 -11  133.82   22.96
   1   0 -11  113.05   14.91
  -1   0  11  132.63   20.92
  -1   0  10   93.47   15.95
   1   0 -10   84.74   12.79
   1   0 -10   84.29   17.76
  -1   0  10   91.77   16.55
  -1   0   9   48.34   11.56
  -1   0   9   47.40   11.55
   1   0  -9   39.29    8.63
  -1   0   8  653.27   38.87
  -1   0   8  645.93   37.72
   1   0  -8  708.26   33.26
   1   0  -8  770.23   45.48
  -1   0   8  654.41   36.71
  -1   0   7 1407.46   53.97
  -1   0   7 1317.43   51.00
  -1   0   7 1335.49   57.11
   1   0  -7 1398.52   59.05
  -1   0   7 1410.37   57.92
   1   0  -7 1265.95   43.41
  -1   0   7 1359.14   50.82
  -1   0   6 1502.38   51.93
   1   0  -6 1460.36   56.48
   1   0  -6 1392.46   42.95
  -1   0   6 1459.07   54.30
  -1   0   6 1424.29   49.00
  -1   0   5 1459.03   46.89
   1   0  -5 1415.01   52.28
  -1   0   5 1492.64   48.71
   1   0  -5 1465.94   51.72
   1   0  -5 1373.64   39.76
  -1   0   5 1425.01   45.66
   1   0  -4 2392.61   63.86
  -1   0   4 2608.23   59.45
  -1   0   4 2630.65   60.60
   1   0  -4 2537.50   65.98
   1   0  -4 2614.35   54.05
  -1   0   4 2538.77   72.67
  -1   0   4 2522.61   59.16
  -1   0   3 1152.65   31.66
   1   0  -3 1114.47   34.26
  -1   0   3 1145.02   32.42
  -1   0   3 1114.65   40.30
   1   0  -3 1127.25   29.95
   1   0  -3 1204.49   38.00
   1   0  -3 1058.85   33.48
  -1   0   3 1082.23   32.72
   1   0  -2   66.53    5.94
  -1   0   2   76.10    5.73
  -1   0   2   72.16    8.08
  -1   0   2   76.20    6.68
   1   0  -2   71.35    7.49
  -1   0   2   73.44    6.89
   1   0  -2   69.26    7.02
   1   0   1  581.77   20.74
  -1   0  -1  551.18   18.63
  -1   0  -1  597.27   20.72
   1   0   1  549.94   18.80
   1   0   2 2497.08   55.35
  -1   0  -2 2482.72   55.67
   1   0   2 2503.70   56.87
   1   0   2 2537.36   50.59
  -1   0  -2 2543.33   49.98
  -1   0  -3 3592.27   79.00
   1   0   3 3511.92   76.62
  -1   0  -3 3465.77   66.43
   1   0   3 3495.58   68.16
  -1   0  -4 1129.95   45.37
   1   0   4 1156.75   44.12
  -1   0  -4 1140.15   35.85
   1   0   4 1071.14   36.49
   1   0   5  201.23   19.74
  -1   0  -5  199.86   15.56
   1   0   5  183.46   16.19
   1   0   6 4342.16  108.34
  -1   0  -6 4246.39   92.39
   1   0   6 4146.30   86.05
   1   0   6 4181.77   94.93
   1   0   7 1940.05   72.86
  -1   0  -7 1764.34   57.38
   1   0   7 1770.09   54.62
   1   0   7 1729.74   60.90
   1   0   8   -1.24    3.87
   1   0   8   -3.29    5.89
  -1   0  -8    2.75    4.61
   1   0   8    3.70    6.55
   1   0   9   72.09   11.94
  -1   0  -9   75.25   16.76
  -1   0  -9   66.03   11.24
   1   0   9   82.20   16.31
   1   0  10   -0.30    5.00
   1   0  10  -11.98    9.69
  -1   0 -10   -1.00    4.35
  -1   0 -10   11.95    8.64
   1   0  11  290.72   33.56
  -1   0 -11  369.97   39.31
  -1   0 -11  275.29   24.86
   1   0  11  273.42   26.01
   1   0  12  148.24   20.40
  -1   0 -12  170.91   27.72
   1   0  12  138.73   24.49
  -1   0 -13   -4.61    7.61
   1   0  13    2.06   10.13
  -1   0 -14   18.96   12.06
   1   0  14    4.52    7.90
   1   0  15   35.96   17.31
  -1  -1  16   85.93   24.09
   1   1 -15   98.85   23.40
  -1  -1  15  116.91   25.54
  -1  -1  14    8.34    9.25
   1   1 -14    3.34   10.31
  -1  -1  14    0.62    9.40
  -1  -1  13  130.34   21.84
   1   1 -13  181.55   29.28
  -1  -1  13  176.69   26.30
  -1  -1  12   74.37   15.71
   1   1 -12   79.92   18.59
  -1  -1  12   86.13   17.49
  -1  -1  11   37.73   11.07
   1   1 -11   37.58   12.61
  -1  -1  11   33.02    9.88
  -1  -1  10   12.45    8.52
   1   1 -10   22.95   10.78
  -1  -1  10   14.82    8.08
  -1  -1   9    8.61    6.80
   1   1  -9   -6.73    8.18
  -1  -1   9    3.39    4.12
  -1  -1   8   81.65   13.24
   1   1  -8   91.92   16.52
   1   1  -8   84.31    9.90
  -1  -1   8   74.85   12.39
  -1  -1   7    2.37    4.28
  -1  -1   7    0.90    4.69
   1   1  -7    3.54    5.64
  -1  -1   7    4.85    4.49
   1   1  -7    3.98    2.60
   1   1  -6  487.08   31.35
  -1  -1   6  543.24   28.83
   1   1  -6  506.32   31.78
  -1  -1   6  557.80   27.85
   1   1  -6  453.63   27.27
  -1  -1   6  520.32   28.65
   1   1  -5 2705.71   71.20
  -1  -1   5 2822.37   66.42
  -1  -1   5 2883.70   62.17
   1   1  -5 2774.10   73.60
   1   1  -5 2755.58   69.27
  -1  -1   5 2822.08   69.43
   1   1  -4 1640.07   46.42
  -1  -1   4 1699.98   44.08
   1   1  -4 1695.06   50.36
  -1  -1   4 1590.35   38.26
  -1  -1   4 1543.93   54.89
  -1  -1   4 1608.49   47.57
   1   1  -4 1641.47   47.03
   1   1  -3 1032.21   29.52
  -1  -1   3 1111.95   30.41
   1   1  -3 1178.42   36.45
  -1  -1   3 1077.78   38.82
   1   1  -3 1105.54   34.46
  -1  -1   3 1002.96   35.04
   1   1  -2 2585.12   43.86
  -1  -1   2 2474.61   45.02
  -1  -1   2 2401.26   53.52
   1   1  -2 2504.09   50.67
   1   1  -2 2564.83   53.96
  -1  -1   2 2418.18   56.01
  -1  -1   2 2476.99   50.94
  -1  -1   1  741.98   22.77
   1   1  -1  752.60   22.22
   1   1  -1  741.93   19.63
  -1  -1   1  728.31   20.02
   1   1  -1  794.71   23.05
  -1  -1   1  758.66   21.86
  -1  -1   1  780.80   21.45
   1   1  -1  733.28   20.20
   1   1   0  991.62   27.97
  -1  -1   0 1019.02   29.52
   1   1   0 1005.44   29.09
  -1  -1   0  942.88   26.28
  -1  -1   0 1018.21   26.86
   1   1   0 1002.45   26.15
   1   1   1    8.23    3.38
  -1  -1  -1    2.36    2.29
   1   1   1    5.17    2.98
  -1  -1  -1   10.83    3.59
   1   1   2   28.65    6.61
  -1  -1  -2   21.36    5.30
   1   1   2   24.03    5.74
  -1  -1  -2   28.09    3.59
   1   1   3 2311.09   64.65
   1   1   3 2401.01   67.11
  -1  -1  -3 2295.63   64.85
  -1  -1  -3 2305.04   45.61
   1   1   4  363.24   26.27
  -1  -1  -4  404.47   28.23
  -1  -1  -4  359.06   17.21
   1   1   4  370.15   18.44
   1   1   5   47.16   10.59
  -1  -1  -5   53.42    9.81
   1   1   5   47.81    7.51
   1   1   6  195.12   22.23
  -1  -1  -6  205.12   20.22
   1   1   6  205.54   16.81
   1   1   7  170.53   22.36
  -1  -1  -7  160.16   19.06
   1   1   7  149.68   16.07
   1   1   8  169.54   23.51
  -1  -1  -8  185.64   20.89
  -1  -1  -8  205.95   24.93
   1   1   8  169.55   18.32
   1   1   9  208.89   27.35
  -1  -1  -9  237.51   28.28
  -1  -1  -9  254.41   24.88
   1   1   9  202.00   21.51
   1   1   9  214.74   22.44
   1   1  10  159.47   24.66
   1   1  10  148.09   19.53
  -1  -1 -10  209.57   29.02
  -1  -1 -10  152.79   20.29
   1   1  10  140.37   23.58
   1   1  11   14.50    7.02
  -1  -1 -11   19.34    9.90
  -1  -1 -11   12.29    6.45
   1   1  11   10.21    9.06
   1   1  12   -2.90    5.94
  -1  -1 -12    2.85    7.14
   1   1  12   -7.50    6.76
  -1  -1 -13   47.43   16.39
   1   1  13   49.83   17.22
  -1  -1 -14   78.08   21.90
   1   1  14   78.34   22.04
   1   1  15   86.44   21.72
  -1  -2  16   39.58   16.61
   1   2 -15  131.47   26.06
  -1  -2  15  104.96   24.10
  -1  -2  14   36.83   15.33
  -1  -2  14   44.76   15.44
   1   2 -14   53.62   17.02
  -1  -2  13  370.00   38.68
   1   2 -13  410.56   41.65
  -1  -2  13  331.10   37.60
  -1  -2  12  523.79   43.02
   1   2 -12  568.48   47.74
  -1  -2  12  523.19   43.05
  -1  -2  11   68.90   15.76
   1   2 -11   74.97   16.49
  -1  -2  11   59.34   13.89
  -1  -2  10   36.62   12.09
   1   2 -10   32.85   11.03
  -1  -2  10   31.24    9.67
  -1  -2   9   35.41   10.52
  -1  -2   9   24.31    8.04
   1   2  -9   34.92   10.47
  -1  -2   8  543.08   34.26
   1   2  -8  599.41   39.08
  -1  -2   7    9.09    5.71
  -1  -2   7    9.24    5.00
   1   2  -7   13.97    6.62
  -1  -2   7    7.95    3.26
   1   2  -6  834.19   39.17
   1   2  -6  834.69   38.11
  -1  -2   6  919.56   39.33
   1   2  -6  847.06   40.57
  -1  -2   6  857.82   29.36
  -1  -2   6  812.33   41.72
   1   2  -6  890.00   38.75
  -1  -2   5    1.76    4.50
   1   2  -5    7.68    2.87
   1   2  -5    5.59    1.86
  -1  -2   5    9.28    4.12
  -1  -2   5   14.36    3.26
   1   2  -5    8.43    5.13
  -1  -2   5   20.41    7.70
   1   2  -4   25.53    5.33
  -1  -2   4   22.40    5.28
  -1  -2   4   21.61    6.08
   1   2  -4   15.45    5.06
  -1  -2   4   21.83    6.43
  -1  -2   4   26.63    7.45
   1   2  -3 2034.55   46.97
  -1  -2   3 2016.69   50.01
  -1  -2   3 1937.44   53.62
   1   2  -3 2149.30   50.30
   1   2  -3 1988.48   53.08
   1   2  -3 2071.92   51.72
  -1  -2   3 1883.37   55.35
   1   2  -2 4642.62   79.01
  -1  -2   2 4547.52   80.86
   1   2  -2 4664.66   78.82
  -1  -2   2 4708.94   83.94
   1   2  -2 4584.44   75.48
  -1  -2   2 4360.31   79.04
   1   2  -2 4632.41   83.20
  -1  -2   2 4707.77   88.70
   1   2  -1  720.18   24.84
  -1  -2   1  711.49   25.85
   1   2  -1  744.51   26.85
   1   2  -1  738.48   21.62
  -1  -2   1  755.89   20.94
   1   2  -1  728.93   26.97
  -1  -2   1  712.90   27.78
   1   2   0   68.95    9.06
  -1  -2   0   54.40    7.65
  -1  -2   0   51.87    7.36
   1   2   0   61.44    8.06
   1   2   0   52.68    7.22
  -1  -2   0   58.23    7.99
   1   2   1  106.53   11.56
  -1  -2  -1  112.48   12.31
   1   2   1  116.18   12.85
  -1  -2  -1  102.60   11.66
  -1  -2  -2  255.33   20.31
   1   2   2  222.30   19.02
   1   2   2  223.55   19.19
   1   2   3  357.35   26.85
  -1  -2  -3  389.01   27.65
   1   2   3  400.61   28.03
  -1  -2  -3  379.46   13.29
   1   2   4 1208.80   54.22
  -1  -2  -4 1275.72   29.36
   1   2   5 2392.93   82.81
  -1  -2  -5 2494.80   78.28
  -1  -2  -6   32.11    8.08
   1   2   6   24.89    8.39
   1   2   7 1663.91   74.38
  -1  -2  -7 1642.69   67.35
   1   2   8  686.24   49.45
  -1  -2  -8  831.98   50.99
  -1  -2  -8  682.95   44.00
  -1  -2  -9    4.04    5.53
  -1  -2  -9   14.91   10.92
   1   2   9   13.45   10.03
   1   2  10   -1.37    6.63
   1   2  10   -1.12    5.22
  -1  -2 -10    8.38    9.53
  -1  -2 -10   -4.11    6.66
   1   2  11   22.70   11.27
   1   2  11   18.18    8.43
  -1  -2 -11   29.48   13.23
  -1  -2 -11    8.39    6.19
   1   2  12   20.40   10.44
   1   2  12    7.75    9.56
   1   2  12    2.59    9.38
  -1  -2 -12   20.73   11.98
  -1  -2 -12   10.37    7.82
   1   2  13   24.95   13.05
  -1  -2 -13   33.58   14.13
   1   2  14   20.57   16.88
  -1  -2 -14   13.74   11.65
  -1  -3  16    2.45   10.08
  -1  -3  15   64.43   18.79
   1   3 -15  102.60   22.74
  -1  -3  14   29.65   12.39
   1   3 -14   32.89   13.51
  -1  -3  14   21.03   13.01
  -1  -3  14   46.77   19.47
  -1  -3  13    2.53    7.44
  -1  -3  13    4.77    8.74
   1   3 -13    8.99   11.08
  -1  -3  13   27.44   15.96
  -1  -3  12    6.79   11.36
  -1  -3  12   14.83    9.97
   1   3 -12    4.19    8.11
  -1  -3  12   31.42   16.33
  -1  -3  11   10.87    7.61
  -1  -3  11    0.05    5.49
   1   3 -11    8.32    6.43
  -1  -3  11    7.88    9.95
  -1  -3  10  169.50   25.48
  -1  -3  10  195.59   24.32
   1   3 -10  244.41   27.32
  -1  -3  10  226.39   31.53
  -1  -3   9  139.36   21.62
  -1  -3   9   94.27   16.11
   1   3  -9  119.55   18.64
  -1  -3   9  143.31   24.57
  -1  -3   8    5.06    6.24
   1   3  -8   -9.18    8.46
  -1  -3   8   12.14    9.71
  -1  -3   8   14.73   12.74
  -1  -3   7  140.85   17.55
   1   3  -7  147.32   17.84
  -1  -3   7  142.35    9.84
  -1  -3   7  169.62   23.18
  -1  -3   7  145.08   20.48
  -1  -3   6  961.66   43.30
   1   3  -6  916.02   39.28
   1   3  -6  886.91   40.66
  -1  -3   6  886.19   23.61
  -1  -3   6  925.94   50.85
  -1  -3   5 1251.77   48.14
   1   3  -5 1268.73   44.04
   1   3  -5 1318.37   46.06
   1   3  -5 1284.07   46.51
  -1  -3   5 1307.15   57.11
  -1  -3   4 1692.44   54.03
   1   3  -4 1675.13   49.01
   1   3  -4 1802.05   49.98
   1   3  -4 1710.73   53.82
  -1  -3   4 1698.44   61.93
   1   3  -4 1716.00   53.34
  -1  -3   3 1539.74   44.91
   1   3  -3 1591.19   45.56
  -1  -3   3 1505.93   50.07
   1   3  -3 1638.12   41.46
  -1  -3   3 1516.08   45.47
  -1  -3   3 1415.10   53.06
   1   3  -3 1541.91   48.73
   1   3  -2 2886.49   58.78
  -1  -3   2 2762.78   61.99
  -1  -3   2 2706.08   69.77
   1   3  -2 2941.73   66.36
   1   3  -2 2699.95   52.13
  -1  -3   2 2740.68   54.89
   1   3  -2 2755.85   68.34
  -1  -3   2 2718.77   71.69
   1   3  -1  675.61   32.03
   1   3  -1  645.15   26.59
  -1  -3   1  636.11   28.17
   1   3  -1  697.42   31.52
   1   3  -1  657.00   19.43
  -1  -3   1  671.01   18.55
  -1  -3   1  637.26   31.45
   1   3  -1  653.62   31.17
   1   3   0  197.34   16.10
  -1  -3   0  189.86   17.03
  -1  -3   0  182.84   16.22
   1   3   0  208.14   18.72
   1   3   0  203.50   17.85
  -1  -3   0  186.07   17.62
   1   3   1  120.79   15.28
  -1  -3  -1  113.83   13.73
  -1  -3  -1  120.59   15.20
   1   3   1  103.42   13.10
   1   3   1  118.11   14.59
   1   3   2  257.07   23.66
   1   3   2  221.31   20.77
  -1  -3  -2  266.37   24.31
   1   3   3  219.26   23.55
  -1  -3  -4    6.67    5.82
   1   3   4    9.66    5.99
  -1  -3  -5   -1.77    5.24
   1   3   5    3.20    5.80
   1   3   6  680.55   48.29
  -1  -3  -6  718.22   45.93
   1   3   7  964.11   59.28
  -1  -3  -7  970.68   55.72
  -1  -3  -8    3.45    7.99
  -1  -3  -8   12.75   10.23
   1   3   8   10.67    9.74
   1   3   9  487.78   45.63
  -1  -3  -9  551.12   43.94
  -1  -3 -10  129.50   21.93
  -1  -3 -10  186.02   27.88
   1   3  10  129.67   24.56
   1   3  11   -1.46    7.12
   1   3  11   -5.46   10.24
  -1  -3 -11    1.95    8.77
  -1  -3 -11   -9.81    9.60
   1   3  12   -5.63   11.11
   1   3  12    3.45   10.47
  -1  -3 -12  -14.25    8.50
  -1  -3 -12   -5.43   10.66
   1   3  13   -4.22    9.65
   1   3  13    5.31   10.15
   1   3  14    7.24   11.93
  -1  -4  16    8.78   10.80
  -1  -4  15   46.51   19.05
   1   4 -15   85.68   23.15
  -1  -4  15   58.01   21.61
  -1  -4  14  275.78   35.60
   1   4 -14  280.12   35.47
  -1  -4  14  249.88   40.59
  -1  -4  13  108.57   22.47
   1   4 -13   84.19   19.34
  -1  -4  13   83.21   23.67
  -1  -4  12  196.40   27.58
   1   4 -12  159.62   24.04
  -1  -4  12  232.75   37.30
  -1  -4  11  908.48   57.00
   1   4 -11 1016.19   58.28
  -1  -4  11  893.84   67.83
   1   4 -10   27.97    9.92
  -1  -4  10   25.53    8.44
  -1  -4   9    4.06    5.32
   1   4  -9   15.12    6.48
  -1  -4   9    4.16   11.24
  -1  -4   8   42.38   11.68
   1   4  -8   49.14   11.49
  -1  -4   8   56.17   16.51
  -1  -4   7  106.64   16.25
   1   4  -7  108.66   15.35
  -1  -4   7  120.95   21.34
  -1  -4   6   95.51   15.17
   1   4  -6  105.57   13.32
  -1  -4   6  105.69   18.90
  -1  -4   5   62.52   10.53
   1   4  -5   65.83   10.20
  -1  -4   5   62.85   10.88
   1   4  -5   67.05    9.62
  -1  -4   5   67.68   14.81
  -1  -4   4 1975.55   57.70
   1   4  -4 2096.19   60.31
  -1  -4   4 2176.35   70.42
   1   4  -4 2209.68   54.56
   1   4  -4 2052.90   64.55
  -1  -4   4 1996.86   74.08
   1   4  -3 2063.67   50.96
  -1  -4   3 1919.35   54.53
  -1  -4   3 2098.98   68.21
   1   4  -3 1990.91   59.30
   1   4  -3 2044.19   46.38
  -1  -4   3 2001.00   70.03
   1   4  -3 1990.53   63.44
  -1  -4   2 1038.02   39.17
   1   4  -2 1131.03   36.69
  -1  -4   2 1069.58   47.36
   1   4  -2 1097.27   44.32
  -1  -4   2 1103.88   29.65
   1   4  -2 1088.00   29.00
   1   4  -2 1054.93   45.52
  -1  -4   2 1072.16   48.23
   1   4  -1 1125.07   47.07
  -1  -4   1 1071.34   41.97
   1   4  -1 1087.94   47.74
   1   4  -1 1152.50   40.42
  -1  -4   1 1112.96   48.58
   1   4  -1 1081.73   47.58
   1   4   0 1296.93   55.76
  -1  -4   0 1375.02   49.87
   1   4   0 1392.09   49.29
  -1  -4   0 1350.14   28.99
  -1  -4   0 1322.31   54.63
   1   4   0 1279.56   53.56
   1   4   1 1242.29   56.17
   1   4   1 1182.47   49.51
  -1  -4  -1 1141.16   48.08
   1   4   1 1090.36   52.12
   1   4   2  237.63   25.56
  -1  -4  -3    2.53    6.09
   1   4   3    8.36    7.53
  -1  -4  -4   45.24   11.75
   1   4   4   41.02   12.42
   1   4   5  522.56   42.07
  -1  -4  -5  574.54   35.77
  -1  -4  -5  442.45   38.08
  -1  -4  -6  238.26   28.38
  -1  -4  -6  251.60   25.21
   1   4   6  210.61   29.17
  -1  -4  -7   16.36    8.98
  -1  -4  -7    1.33    6.37
   1   4   7    7.08   11.05
  -1  -4  -8    1.21    8.42
  -1  -4  -8   -2.55    6.83
   1   4   8    6.91    7.81
  -1  -4  -9  296.28   35.05
  -1  -4  -9  352.37   36.04
   1   4   9  299.30   38.02
  -1  -4 -10    2.86    6.82
   1   4  10   11.17   10.42
  -1  -4 -11   53.08   16.34
  -1  -4 -11   69.06   18.00
   1   4  11   72.74   20.51
   1   4  12    9.97   12.65
   1   4  12   -7.51   10.17
  -1  -4 -12   17.48   12.27
  -1  -4 -12    0.43    8.33
   1   4  13  -11.16   15.17
  -1  -4 -13  -30.38   13.56
  -1  -5  16   11.35   12.23
  -1  -5  15    5.53   11.80
   1   5 -15   -2.60    7.82
  -1  -5  15  -12.50   14.80
  -1  -5  14   -2.39    9.82
   1   5 -14   58.59   16.84
  -1  -5  14   50.68   21.86
  -1  -5  13  108.32   22.48
   1   5 -13  100.93   20.49
  -1  -5  12   96.50   19.52
   1   5 -12  121.69   21.53
  -1  -5  12  125.63   27.98
  -1  -5  11  339.92   35.96
   1   5 -11  362.60   34.36
  -1  -5  11  399.28   47.46
  -1  -5  10  153.27   23.99
   1   5 -10  134.97   20.05
  -1  -5  10  168.94   30.28
  -1  -5   9  165.31   24.09
   1   5  -9  133.22   18.24
  -1  -5   9  166.73   27.84
  -1  -5   8  325.25   31.41
   1   5  -8  360.36   28.16
  -1  -5   8  371.19   40.76
  -1  -5   7   89.69   17.11
  -1  -5   7   83.02    7.06
   1   5  -7   67.72   11.38
  -1  -5   7   72.98   17.24
  -1  -5   6  185.14   19.40
  -1  -5   6  196.02   23.10
   1   5  -6  213.27   18.87
  -1  -5   6  212.29   28.66
  -1  -5   5  405.90   27.34
  -1  -5   5  395.20   32.89
   1   5  -5  476.86   25.37
  -1  -5   5  481.58   40.21
  -1  -5   4 1000.34   41.33
  -1  -5   4 1090.46   54.52
   1   5  -4 1083.33   34.91
  -1  -5   4 1052.52   56.92
   1   5  -3   26.64    5.63
  -1  -5   3   17.56    5.38
  -1  -5   3    8.59    7.58
   1   5  -3    7.33    2.69
  -1  -5   3   11.87    7.59
  -1  -5   2  506.01   29.78
   1   5  -2  564.52   27.61
   1   5  -2  544.77   18.19
  -1  -5   2  507.05   36.21
   1   5  -1   21.40    7.66
  -1  -5   1   19.74    6.45
   1   5  -1   16.12    5.76
  -1  -5   1   13.67    7.10
   1   5   0  133.25   19.87
  -1  -5   0  119.62   15.15
   1   5   0  107.06   14.34
  -1  -5   0  113.79   17.26
   1   5   1 1418.40   66.64
  -1  -5  -1 1280.06   54.90
   1   5   2   88.40   16.82
  -1  -5  -2   74.80   14.42
  -1  -5  -2   78.38    8.21
   1   5   3    2.71    7.06
  -1  -5  -3    8.32    4.23
  -1  -5  -3   11.85    7.47
  -1  -5  -3    6.04    1.72
  -1  -5  -4   65.89   15.71
  -1  -5  -4   76.69   12.34
   1   5   4   57.95   15.35
  -1  -5  -5  229.13   29.77
  -1  -5  -5  232.86   23.35
   1   5   5  225.42   30.02
  -1  -5  -6  131.14   18.85
  -1  -5  -6  123.23   22.78
   1   5   6  122.13   23.35
  -1  -5  -7  105.36   18.34
  -1  -5  -7   81.97   18.05
   1   5   7   58.47   18.28
   1   5   8  501.81   49.96
  -1  -5  -8  460.96   44.80
  -1  -5  -8  542.70   43.55
   1   5   9  222.53   34.65
  -1  -5  -9  243.95   30.59
  -1  -5  -9  200.88   30.34
   1   5  10   72.34   20.63
  -1  -5 -10   62.76   17.14
  -1  -5 -10   44.40   13.86
   1   5  11   71.50   21.56
  -1  -5 -11  127.78   25.09
  -1  -5 -11  103.71   21.51
   1   5  12   43.96   20.19
  -1  -5 -12   79.60   21.02
  -1  -5 -12   40.85   15.67
  -1  -5 -13  -26.16   14.64
  -1  -6  16   37.22   19.04
  -1  -6  15    9.36   10.19
   1   6 -15   27.51   13.75
  -1  -6  15   16.68   17.49
  -1  -6  14   -1.54    9.16
   1   6 -14   25.19   13.36
  -1  -6  14  -12.99   12.55
  -1  -6  13  144.89   26.52
   1   6 -13  150.08   24.16
  -1  -6  13   94.74   26.99
  -1  -6  12   33.88   15.24
   1   6 -12   36.10   12.22
  -1  -6  12   31.08   17.38
  -1  -6  11   84.39   20.11
   1   6 -11   91.52   18.15
  -1  -6  11   73.10   22.43
  -1  -6  10   94.26   19.99
   1   6 -10   99.47   16.82
  -1  -6  10   72.03   18.43
  -1  -6   9   31.86   12.52
   1   6  -9   26.80    8.49
  -1  -6   9   26.32   14.38
  -1  -6   8  673.36   42.63
  -1  -6   8  739.30   51.87
   1   6  -8  713.88   39.46
  -1  -6   8  632.99   58.22
  -1  -6   7  434.24   32.39
  -1  -6   7  506.12   42.17
   1   6  -7  534.09   31.59
  -1  -6   7  516.56   24.60
  -1  -6   7  485.58   48.82
  -1  -6   6  146.79   18.18
  -1  -6   6  138.15   22.31
   1   6  -6  149.77   15.16
  -1  -6   6  145.93   15.50
  -1  -6   6  117.05   23.49
  -1  -6   5   14.02    6.02
  -1  -6   5   20.80    8.07
   1   6  -5   27.70    6.35
  -1  -6   5    7.61    7.68
  -1  -6   4  129.88   15.66
  -1  -6   4  122.15   20.42
   1   6  -4  128.38   11.26
  -1  -6   4  125.76   19.86
  -1  -6   3 1571.12   56.72
   1   6  -3 1759.94   51.50
  -1  -6   3 1658.04   74.39
   1   6  -3 1554.40   38.80
  -1  -6   3 1544.86   72.12
   1   6  -2 1851.08   57.53
   1   6  -2 1854.93   75.19
  -1  -6   2 1747.36   62.29
  -1  -6   2 1776.82   77.75
   1   6  -1  689.51   36.66
   1   6  -1  683.44   46.40
  -1  -6   1  664.48   38.17
  -1  -6   1  689.31   47.64
  -1  -6   0  444.81   32.93
   1   6   0  448.46   38.99
  -1  -6   0  503.56   40.24
  -1  -6   0  453.67   28.64
  -1  -6   0  433.41   37.31
   1   6   1 1586.99   76.38
  -1  -6  -1 1520.13   36.74
  -1  -6  -1 1540.58   73.86
  -1  -6  -1 1433.64   48.84
   1   6   2   64.36   16.32
  -1  -6  -2   65.37   16.05
  -1  -6  -2   65.24    8.78
  -1  -6  -2   51.73    7.70
   1   6   3   66.12   17.41
  -1  -6  -3   52.89    5.44
  -1  -6  -3   70.03   11.08
  -1  -6  -3   59.98   16.62
   1   6   4   98.65   19.78
  -1  -6  -4   97.12   14.12
  -1  -6  -4   88.57   18.94
   1   6   5   16.75   12.85
  -1  -6  -5   -3.56    4.51
  -1  -6  -5   -3.73    9.49
   1   6   6    1.15    9.02
  -1  -6  -6    1.20    5.08
  -1  -6  -6    9.92   10.79
   1   6   7  105.38   24.14
  -1  -6  -7   71.51   19.48
  -1  -6  -7   90.61   16.44
   1   6   8  200.89   35.04
  -1  -6  -8  217.78   27.12
  -1  -6  -8  172.90   30.04
   1   6   9   74.80   21.62
  -1  -6  -9   87.69   19.87
  -1  -6  -9   60.88   19.42
   1   6  10   34.96   16.72
  -1  -6 -10   30.09   12.70
  -1  -6 -10    6.89    9.38
   1   6  11   20.02   14.94
  -1  -6 -11    6.86    8.27
  -1  -6 -11    7.85   13.21
  -1  -6 -12   85.15   21.92
  -1  -6 -12   43.14   14.83
  -1  -7  16   14.95   14.55
  -1  -7  15   21.01   17.83
   1   7 -15    4.31    9.96
  -1  -7  15  -25.78   23.40
  -1  -7  14   23.08   14.80
   1   7 -14   22.35   11.47
  -1  -7  14   10.20   14.04
  -1  -7  13   49.77   17.67
   1   7 -13   90.15   19.37
  -1  -7  13   64.35   23.72
  -1  -7  12  209.57   32.52
   1   7 -12  197.48   25.89
  -1  -7  12  160.51   35.04
  -1  -7  11  439.81   39.58
  -1  -7  11  454.61   46.07
   1   7 -11  402.20   34.99
  -1  -7  11  392.76   54.79
  -1  -7  10  398.93   36.69
  -1  -7  10  426.40   43.78
   1   7 -10  378.69   31.99
  -1  -7  10  431.95   53.57
  -1  -7   9  252.46   28.06
  -1  -7   9  211.91   30.43
   1   7  -9  304.00   26.59
  -1  -7   9  335.24   45.79
  -1  -7   8   34.43   10.46
  -1  -7   8   35.76   12.87
  -1  -7   8   51.49    6.67
   1   7  -8   36.16    8.69
  -1  -7   8   31.24   15.66
  -1  -7   7   67.43   12.96
  -1  -7   7   80.93   19.47
   1   7  -7   60.04   10.49
  -1  -7   7   63.98   10.70
  -1  -7   7   60.15   20.03
  -1  -7   6   97.60   15.35
  -1  -7   6  100.30   20.70
  -1  -7   6  116.08   16.36
   1   7  -6  128.26   13.62
  -1  -7   6   74.05   18.59
  -1  -7   5   16.25    7.33
  -1  -7   5    4.16    5.96
  -1  -7   5    4.05    5.13
   1   7  -5   15.96    4.87
  -1  -7   5    0.91    8.84
   1   7  -4   98.61   12.35
  -1  -7   4   84.53   13.78
  -1  -7   4   96.69   20.42
   1   7  -4   94.66    9.45
  -1  -7   4   82.96   15.71
  -1  -7   4   80.35   20.18
  -1  -7   3   12.52    5.30
   1   7  -3   15.18    5.21
   1   7  -3   16.70    2.83
  -1  -7   3   10.04    7.43
  -1  -7   3   -2.21    8.78
   1   7  -2  122.23   15.13
  -1  -7   2  117.00   16.42
   1   7  -2  117.99   20.50
  -1  -7   2  111.21   19.08
  -1  -7   2  133.68   24.12
  -1  -7   1  453.61   33.98
   1   7  -1  518.47   43.76
  -1  -7   1  470.93   40.63
  -1  -7   1  492.55   42.72
   1   7   0  530.08   45.58
  -1  -7   0  419.19   30.04
  -1  -7   0  477.62   42.25
  -1  -7   0  444.02   41.30
   1   7   1  100.25   22.70
  -1  -7  -1   76.14   18.39
  -1  -7  -1  113.54    7.85
  -1  -7  -1   89.94   12.42
   1   7   2  425.50   42.66
  -1  -7  -2  368.31   39.17
  -1  -7  -2  382.17   21.11
  -1  -7  -2  342.67   21.31
   1   7   3  335.73   39.10
  -1  -7  -3  313.86   37.51
  -1  -7  -3  313.06   22.16
  -1  -7  -3  306.57   15.04
   1   7   4  132.29   25.69
  -1  -7  -4  122.47   23.99
  -1  -7  -4  112.75   15.24
   1   7   5   -2.23   11.06
  -1  -7  -5   -3.28    5.02
  -1  -7  -5    1.00    7.03
  -1  -7  -6   -2.47    4.87
  -1  -7  -6    0.88    8.01
   1   7   7   53.15   20.56
  -1  -7  -7   58.85   14.18
  -1  -7  -7   65.96   21.55
   1   7   8  -12.66   14.02
  -1  -7  -8   12.78   14.14
  -1  -7  -8   -2.39    6.95
   1   7   9  -13.55   15.64
  -1  -7  -9    8.04   10.38
  -1  -7  -9    5.44    7.61
   1   7  10   29.07   16.21
  -1  -7 -10   39.50   17.86
  -1  -7 -11   -8.18   11.51
  -1  -8  16   -3.45   10.81
  -1  -8  15   15.76   14.20
   1   8 -15    1.12    7.18
  -1  -8  14   12.90   12.62
   1   8 -14    0.02    6.97
  -1  -8  14   -2.06   14.78
  -1  -8  13   39.83   18.57
   1   8 -13   27.27   12.16
  -1  -8  13   14.39   19.31
  -1  -8  12    4.50   13.33
   1   8 -12    4.42    5.14
  -1  -8  12   -3.63   15.39
  -1  -8  11   -7.23   11.43
   1   8 -11   15.99    9.00
  -1  -8  11   -6.16   14.40
  -1  -8  10  355.93   35.59
  -1  -8  10  404.94   45.87
   1   8 -10  379.05   31.31
  -1  -8  10  403.29   54.75
  -1  -8   9  161.09   22.99
  -1  -8   9  133.19   26.90
   1   8  -9  140.13   17.94
  -1  -8   9  177.89   36.95
  -1  -8   8   15.75    8.24
  -1  -8   8   18.02   13.11
  -1  -8   8   20.71    6.72
   1   8  -8   16.66    5.92
  -1  -8   8   12.57   12.74
  -1  -8   7  436.13   35.04
  -1  -8   7  399.42   43.06
   1   8  -7  435.68   26.53
  -1  -8   7  387.17   31.21
  -1  -8   7  386.81   47.78
  -1  -8   6  881.29   48.17
  -1  -8   6  803.28   62.11
  -1  -8   6  929.96   52.60
   1   8  -6  891.98   35.63
  -1  -8   6  839.08   68.42
  -1  -8   5   65.06   13.05
  -1  -8   5   36.15   13.54
   1   8  -5   58.56    8.29
  -1  -8   5   67.42   15.76
   1   8  -4  101.00   12.88
  -1  -8   4   89.36   14.70
  -1  -8   4  100.72   19.00
   1   8  -4   85.49    7.96
  -1  -8   4   93.30   21.77
   1   8  -3    8.17    4.30
  -1  -8   3    2.17    4.89
   1   8  -3    5.63    9.07
  -1  -8   3   -2.83    5.85
  -1  -8   3    6.75    9.01
  -1  -8   2    2.16    5.20
   1   8  -2   -0.96    7.39
  -1  -8   2   10.10   10.37
  -1  -8   2    9.14    9.78
   1   8  -1  499.11   47.25
  -1  -8   1  507.98   38.40
  -1  -8   1  528.12   47.05
  -1  -8   1  502.77   46.98
   1   8   0   25.88   13.56
  -1  -8   0    1.09    7.97
  -1  -8   0   30.33   13.36
   1   8   1   62.73   17.02
  -1  -8  -1   72.72   21.31
  -1  -8  -1   71.93   12.15
   1   8   2  183.53   29.76
  -1  -8  -2  191.80   30.63
  -1  -8  -2  243.86   15.23
   1   8   3   -3.58   12.28
  -1  -8  -3   -2.67    8.88
  -1  -8  -3    4.51    3.57
   1   8   4  120.76   25.95
  -1  -8  -4  126.47   26.52
   1   8   5   -5.20   10.41
  -1  -8  -5    2.47    6.53
   1   8   6   52.07   19.08
  -1  -8  -6   22.65   12.79
   1   8   7  -10.05    9.43
  -1  -8  -7  -17.97   13.76
   1   8   8   24.18   17.57
  -1  -8  -8    6.91   13.20
   1   8   9    9.47   12.42
  -1  -8  -9   21.31   15.53
  -1  -8 -10   50.22   18.50
  -1  -9  15    0.59   11.88
   1   9 -15   23.28   10.83
  -1  -9  14   -9.23   13.46
   1   9 -14    5.55    6.66
  -1  -9  14   17.13   19.12
  -1  -9  13   46.15   20.95
   1   9 -13   37.24   11.63
  -1  -9  13   -0.30   13.06
  -1  -9  12   38.53   20.07
   1   9 -12   10.53    8.23
  -1  -9  12   20.03   19.81
  -1  -9  11  227.07   37.57
   1   9 -11  235.94   25.48
  -1  -9  11  199.11   41.54
  -1  -9  10    9.84   12.13
   1   9 -10    6.54    5.48
  -1  -9  10    2.15   14.87
  -1  -9   9   15.55   12.14
   1   9  -9   37.05    9.40
  -1  -9   9   31.89   17.20
  -1  -9   8   23.63   13.51
   1   9  -8   38.04    8.76
  -1  -9   8   25.31   21.33
  -1  -9   7   36.14   10.08
  -1  -9   7   19.07   12.86
  -1  -9   7   51.71   13.34
   1   9  -7   40.00    8.01
  -1  -9   7   41.39   16.27
  -1  -9   6  126.38   19.12
  -1  -9   6  132.99   28.42
   1   9  -6   94.02   11.40
  -1  -9   6   97.18   19.31
  -1  -9   6  131.85   29.43
  -1  -9   5   44.21   11.88
   1   9  -5   28.45    5.34
  -1  -9   5   40.71   12.97
  -1  -9   5   35.23   16.44
  -1  -9   4    4.16    5.59
  -1  -9   4   -0.52    6.65
  -1  -9   4   -0.74   11.73
  -1  -9   3   17.20    8.54
   1   9  -3   10.60   10.42
  -1  -9   3   -3.23    9.85
  -1  -9   3    9.79   11.19
  -1  -9   2   11.04    6.53
   1   9  -2   14.78    9.47
  -1  -9   2    6.05    6.78
  -1  -9   2   13.93   12.22
   1   9  -1   14.35    9.12
  -1  -9   1   15.67   12.99
  -1  -9   1   28.70   15.12
   1   9   0 1332.26   83.37
  -1  -9   0 1442.31   85.52
  -1  -9  -1   43.88   16.78
   1   9   1   57.02   19.66
   1   9   2  456.22   50.56
  -1  -9  -2  400.70   45.97
   1   9   3   56.71   17.58
  -1  -9  -3   77.91   22.58
   1   9   4   46.21   19.63
  -1  -9  -4   63.07   21.41
   1   9   5    4.55   11.26
  -1  -9  -5    9.66   10.54
   1   9   6   31.40   18.68
  -1  -9  -6    5.96   10.32
   1   9   7   61.63   21.85
  -1  -9  -7   46.28   21.72
   1   9   8  -16.87   19.23
  -1  -9  -8   25.25   11.01
  -1 -10  15    6.02   10.73
  -1 -10  14  -17.04   15.59
  -1 -10  13   33.00   18.60
  -1 -10  13   48.91   27.27
  -1 -10  12    6.11   13.85
  -1 -10  12    9.88   20.26
  -1 -10  11   68.39   26.65
  -1 -10  11   28.86   16.80
  -1 -10  10   -1.29   12.55
  -1 -10  10  -19.70   21.78
  -1 -10   9  138.97   30.23
  -1 -10   9  171.22   39.06
  -1 -10   8  353.98   48.24
  -1 -10   8  354.23   52.92
  -1 -10   7   30.30   17.92
  -1 -10   7   27.01   11.60
  -1 -10   7   28.69   15.50
  -1 -10   6    9.62    7.96
  -1 -10   6    9.71   16.88
  -1 -10   5  168.71   27.91
  -1 -10   5  148.64   31.06
  -1 -10   4  128.22   19.68
   1  10  -4  132.91   28.47
  -1 -10   4  176.47   30.17
  -1 -10   4  130.71   30.79
  -1 -10   3   14.23    8.43
  -1 -10   3    4.69    9.12
  -1 -10   3   11.53    9.80
   1  10  -2   17.79   13.22
  -1 -10   2   19.71   10.69
  -1 -10   2   21.33   14.23
   1  10  -1  101.76   24.84
  -1 -10   1  110.98   25.74
  -1 -10   1   73.32   23.09
   1  10   0   87.51   23.94
  -1 -10   0   56.72   19.14
   1  10   1  -15.50   14.13
  -1 -10  -1   19.77   15.11
   1  10   2  243.84   40.63
  -1 -10  -2  229.84   37.60
   1  10   3    8.24   14.14
  -1 -10  -3    3.37   11.53
   1  10   4   -5.42   12.62
  -1 -10  -4    9.15   16.28
   1  10   5   36.33   18.38
  -1 -10  -5   74.38   19.93
   1  10   6  111.58   31.50
  -1 -10  -6   92.18   27.03
   1  10   7   26.52   18.38
  -1 -10  -7   21.74   17.68
  -1 -11  14   22.88   17.67
  -1 -11  13   24.27   16.95
  -1 -11  12  -31.23   23.59
  -1 -11  12   16.39   20.49
  -1 -11  11   10.77   13.26
  -1 -11  11   -8.51   16.42
  -1 -11  10   -7.13   14.77
  -1 -11  10    7.56   18.41
  -1 -11   9   19.23   21.12
  -1 -11   9   43.84   26.37
  -1 -11   8   28.45   18.76
  -1 -11   8   66.21   23.14
  -1 -11   7   65.54   26.23
  -1 -11   6   28.58   14.73
  -1 -11   6    4.22   11.93
   1  11  -5  385.96   46.69
  -1 -11   5  368.76   44.37
  -1 -11   5  316.77   47.87
   1  11  -4  295.58   42.88
  -1 -11   4  219.91   36.89
  -1 -11   4  260.84   45.34
   1  11  -3   95.99   24.96
  -1 -11   3  100.78   30.17
   1  11  -2    5.07   11.39
  -1 -11   2   12.33   14.11
  -1 -11   2   13.58   14.41
   1  11  -1  171.38   34.63
  -1 -11   1  157.32   31.70
  -1 -11   1  173.68   33.95
   1  11   0   -2.49    8.54
  -1 -11   0   11.80   15.12
   1  11   1    7.39   15.32
  -1 -11  -1   28.54   16.12
   1  11   2   39.47   18.17
  -1 -11  -2   17.93   18.46
   1  11   3    3.24    9.54
  -1 -11  -3  -12.74   16.88
   1  11   4   21.11   24.26
  -1 -11  -4    2.65    9.17
   1  11   5   46.34   22.33
  -1 -11  -5   55.62   24.12
  -1 -12  12  -14.98   18.63
  -1 -12  11   -2.01   12.67
  -1 -12  11  -64.21   33.03
  -1 -12  10   28.78   22.52
  -1 -12  10  -16.22   19.46
  -1 -12   9   22.85   19.07
  -1 -12   9   22.34   18.37
  -1 -12   8  -15.39   23.13
  -1 -12   7   25.92   21.17
   1  12  -6   -4.18   13.97
  -1 -12   6  -34.05   23.74
   1  12  -5   24.32   18.30
  -1 -12   5    5.38   12.19
  -1 -12   5   14.01   20.03
   1  12  -4   26.83   16.66
  -1 -12   4    5.53   12.97
  -1 -12   4   28.30   20.85
   1  12  -3   22.47   16.41
  -1 -12   3   23.19   14.23
  -1 -12   3   14.21   15.52
   1  12  -2   37.65   21.04
  -1 -12   2    6.10   11.98
  -1 -12   2   22.63   16.94
   1  12  -1   14.53   16.46
  -1 -12   1  -23.92   15.25
   1  12   0   -3.35   12.76
  -1 -12   0   19.72   14.24
   1  12   1  -16.54   16.17
  -1 -12  -1    1.62   11.76
   1  12   2    9.81   11.31
  -1 -12  -2   25.85   18.91
   1  12   3   25.42   15.17
  -1 -12  -3   72.61   26.80
  -1 -13   9   40.33   24.09
  -1 -13   8   -0.54   20.20
   1  13  -7   -9.87   11.09
  -1 -13   7   21.35   24.40
   1  13  -6   87.60   27.24
  -1 -13   6   75.98   28.32
   1  13  -5   35.99   22.48
  -1 -13   5    1.53   11.53
  -1 -13   5    3.86   19.35
   1  13  -4   80.74   27.39
  -1 -13   4   62.27   22.21
  -1 -13   4   42.87   22.50
   1  13  -3  120.09   31.76
  -1 -13   3  133.87   32.99
  -1 -13   3  211.82   45.77
   1  13  -2   10.39   17.42
  -1 -13   2   34.41   19.27
  -1 -13   2   25.15   19.26
   1  13  -1    9.20   16.77
  -1 -13   1  -21.06   16.29
   1  13   0   19.33   17.73
  -1 -13   0   -8.34   17.33
   1  13   1   38.55   27.11
  -1 -13  -1   13.43   13.31
   1  14  -6  -23.30   18.15
   1  14  -5   22.47   20.66
  -1 -14   5   35.26   20.36
   1  14  -4   -5.46   16.82
  -1 -14   4   16.07   16.81
  -1 -14   4   20.06   22.43
  -1 -14   3   13.23   16.17
  -1 -14   3  -15.87   16.09
  -1 -14   2   55.35   25.84
  -1 -14   1   30.69   18.83
  -1 -15   3   -5.17   15.49
   2 -15   2   -5.29    8.00
   2 -14  -1   38.85   19.12
   2 -14   0    5.06   11.95
   2 -14   1   16.48   14.75
  -2  14  -2   20.91   23.22
   2 -14   2   -4.80   15.23
   2 -14   2   27.78   20.10
  -2  14  -3   22.65   15.14
   2 -14   3   20.24   12.89
   2 -14   3   47.03   26.45
  -2  14  -4   23.37   15.46
   2 -14   4    9.74   17.44
  -2  14  -5   14.71   12.02
   2 -14   5   40.32   26.68
   2 -13  -3  -22.99   17.61
  -2  13   2   -0.85   11.60
   2 -13  -2   40.98   22.20
  -2  13   1   11.77   17.44
   2 -13  -1   22.08   14.98
  -2  13   0   30.68   18.80
   2 -13   0   17.90   16.18
  -2  13  -1   -5.80   13.59
   2 -13   1   -0.09    8.98
   2 -13   1    9.96   14.68
  -2  13  -2   25.90   17.73
   2 -13   2   15.17   14.04
   2 -13   2   27.41   20.62
  -2  13  -3  -10.72   12.34
   2 -13   3   -1.57    8.88
   2 -13   3  -12.97   14.50
  -2  13  -4   39.11   18.31
   2 -13   4   33.95   16.98
   2 -13   4   54.94   23.64
  -2  13  -5   10.31   10.47
   2 -13   5   43.86   25.24
   2 -13   6   15.29   17.36
   2 -13   7    4.42   15.56
   2 -13   7   52.77   25.61
   2 -13   8   -7.87   20.83
   2 -13   8   -5.04   21.13
   2 -13   9   27.33   21.63
   2 -13   9    9.42   17.78
  -2  12   5   71.98   26.71
  -2  12   4   27.79   18.61
   2 -12  -4   18.90   13.72
  -2  12   3   30.29   14.44
   2 -12  -3    9.77   12.50
  -2  12   2  -23.12   18.74
   2 -12  -2   17.02   14.41
  -2  12   1  111.49   29.60
   2 -12  -1   90.02   26.26
  -2  12   0   -9.12   17.18
   2 -12   0   34.96   18.94
  -2  12  -1    5.87   12.99
   2 -12   1   15.28   12.77
   2 -12   1   -5.64   11.55
  -2  12  -2   24.51   16.66
   2 -12   2   23.08   12.32
   2 -12   2   41.51   20.05
  -2  12  -3  129.20   29.20
   2 -12   3  187.27   31.98
   2 -12   3  125.63   31.27
  -2  12  -4  210.59   35.94
   2 -12   4  261.15   36.71
   2 -12   4  272.68   45.48
   2 -12   5   -5.17   11.23
   2 -12   5    2.76   14.53
   2 -12   6   33.91   23.46
   2 -12   6   25.43   22.48
   2 -12   7  132.58   35.37
   2 -12   7  100.83   30.61
   2 -12   8   59.54   24.05
   2 -12   8   37.75   21.56
   2 -12   9    0.57   21.85
   2 -12   9   61.07   28.36
   2 -12  10  -12.88   23.10
   2 -12  10    5.63   18.70
   2 -12  11   18.43   23.04
  -2  11   7   25.82   17.81
  -2  11   6   19.48   16.33
   2 -11  -6    0.10   12.35
  -2  11   5    8.64   15.36
   2 -11  -5    6.99   11.18
  -2  11   4   20.49   12.03
   2 -11  -4   -0.26   14.16
  -2  11   3  -33.57   19.04
   2 -11  -3   12.28   12.83
  -2  11   2   19.18   15.28
   2 -11  -2   12.41   10.77
  -2  11   1   74.38   24.86
   2 -11  -1   11.73   13.19
  -2  11   0  -10.94   12.25
   2 -11   0    9.39    8.47
   2 -11   0   -3.83    9.29
  -2  11  -1   46.56   17.90
   2 -11   1   70.17   20.44
   2 -11   1   52.18   18.96
  -2  11  -2   -1.21    8.19
   2 -11   2   10.19    8.71
   2 -11   2    6.91   12.79
  -2  11  -3  -14.31   14.22
   2 -11   3    3.23    9.72
   2 -11   3    8.20   16.71
   2 -11   4    7.10    8.59
   2 -11   4   -5.41    9.44
   2 -11   5    5.09   13.84
   2 -11   5  -12.57    9.93
   2 -11   5  -10.10   14.85
   2 -11   6   14.70   14.94
   2 -11   6   -8.58    8.88
   2 -11   6    2.70   14.53
   2 -11   7   62.27   23.44
   2 -11   7   35.08   15.51
   2 -11   8  150.99   34.92
   2 -11   8  167.30   39.77
   2 -11   9  114.82   31.53
   2 -11   9  161.86   43.83
   2 -11  10  233.24   45.27
   2 -11  10  298.11   57.21
   2 -11  11   79.45   29.02
   2 -11  11   68.33   31.79
   2 -11  12  154.26   38.74
   2 -11  12   55.36   30.90
  -2  10   8    6.89   11.71
   2 -10  -8    0.50   10.26
  -2  10   7  106.54   28.20
   2 -10  -7   47.01   20.70
  -2  10   6   23.49   16.32
   2 -10  -6   16.25   13.25
  -2  10   5   99.00   25.08
   2 -10  -5  136.50   28.75
  -2  10   4   17.22   11.23
   2 -10  -4    9.38   11.13
  -2  10   3  160.54   30.39
   2 -10  -3  165.01   30.37
  -2  10   2   12.84   12.68
   2 -10  -2    0.29    6.76
  -2  10   1   84.44   23.64
   2 -10  -1   68.61   19.22
  -2  10   0  162.24   29.91
   2 -10   0  129.46   24.84
   2 -10   0  174.48   32.29
  -2  10  -1  971.52   71.06
   2 -10   1 1135.60   70.25
   2 -10   1  943.66   73.14
  -2  10  -2    6.47    9.16
   2 -10   2   26.79   10.57
   2 -10   2   23.28   15.84
   2 -10   3  302.24   35.28
   2 -10   3  278.36   41.05
   2 -10   4  423.39   50.55
   2 -10   4  434.81   40.35
   2 -10   4  441.50   51.50
   2 -10   5   31.80   15.45
   2 -10   5   34.34   11.94
   2 -10   5    9.21   10.32
  -2  10  -6   28.96    6.98
   2 -10   6   43.72   12.06
   2 -10   6   21.29   12.38
   2 -10   7    0.36    9.75
  -2  10  -7    5.32    5.17
   2 -10   7   19.25   17.16
   2 -10   8  -17.63   13.17
  -2  10  -8    4.42    4.46
   2 -10   8   -4.28   13.05
   2 -10   9   39.20   21.39
  -2  10  -9   32.81   10.09
   2 -10   9   50.31   18.51
   2 -10  10   30.54   17.24
  -2  10 -10   13.94    9.46
   2 -10  10   -9.91   24.27
   2 -10  11   68.53   24.17
  -2  10 -11   93.26   17.66
   2 -10  11   74.67   29.19
   2 -10  12   18.95   18.74
  -2  10 -12   11.49    8.18
   2 -10  12   40.12   22.80
   2 -10  13   37.10   19.32
  -2  10 -13   17.78   12.09
  -2  10 -14   44.39   15.66
  -2   9   9   23.91   17.07
   2  -9  -9    1.92   12.12
  -2   9   8   11.22   15.08
   2  -9  -8   17.94   13.17
  -2   9   7   -1.91   11.90
   2  -9  -7   -4.46   11.55
  -2   9   6   41.46   19.41
   2  -9  -6   61.65   20.76
  -2   9   5   26.72   15.34
   2  -9  -5   12.48   13.62
  -2   9   4    6.07   11.59
   2  -9  -4   22.34   11.37
  -2   9   3   20.11   11.54
   2  -9  -3   37.44   15.45
  -2   9   2   36.87   15.49
   2  -9  -2   23.44   12.18
  -2   9   1   49.06   15.06
   2  -9  -1   47.55   15.17
  -2   9   0   16.78    7.05
  -2   9   0   37.30   14.69
   2  -9   0    4.48    6.82
   2  -9   0   32.92   15.61
  -2   9  -1   86.41   11.88
  -2   9  -1  119.35   23.14
   2  -9   1   92.09   19.80
   2  -9   1   76.52   21.89
  -2   9  -2   77.47    8.45
  -2   9  -2   87.45    5.49
   2  -9   2   74.06   17.31
   2  -9   2   67.37   21.13
   2  -9   3   11.26    8.31
  -2   9  -3    1.03    2.26
   2  -9   3    2.66    7.28
   2  -9   3   -2.70    9.08
   2  -9   4  120.78   25.17
   2  -9   4  123.84   19.39
  -2   9  -4   72.93   11.35
   2  -9   4  122.71   27.45
   2  -9   5  210.25   33.48
   2  -9   5  241.64   26.02
   2  -9   5  197.07   33.49
   2  -9   6   52.00   17.86
   2  -9   6   32.90   16.89
   2  -9   7   11.14   11.36
   2  -9   7   18.63   17.91
   2  -9   8   61.29   22.16
  -2   9  -8   56.88   11.55
   2  -9   8   69.60   27.00
   2  -9   9  184.67   34.52
  -2   9  -9  174.71   21.58
   2  -9   9  197.38   40.79
   2  -9  10  327.53   46.49
  -2   9 -10  378.47   34.27
   2  -9  10  461.44   66.66
   2  -9  11   93.97   26.14
  -2   9 -11  116.88   21.33
   2  -9  11  123.11   38.29
   2  -9  12  170.93   36.69
  -2   9 -12  190.70   27.39
   2  -9  12  228.29   52.85
   2  -9  13   36.62   19.29
  -2   9 -13   41.21   14.66
   2  -9  13   65.05   31.96
  -2   9 -14   23.03   14.18
   2  -9  14   26.23   19.03
  -2   9 -15   29.40   16.26
   2  -8 -11    9.33   10.98
  -2   8  11    6.43   12.83
   2  -8 -10    9.58   12.97
  -2   8  10    8.58   11.02
   2  -8  -9   18.29   11.86
  -2   8   9   17.92   13.95
   2  -8  -8    8.96   12.44
  -2   8   8    0.35    8.21
   2  -8  -7   52.12   13.90
   2  -8  -7   83.60   20.99
  -2   8   7   39.85   15.11
   2  -8  -6    9.87    6.47
   2  -8  -6    6.94   11.59
  -2   8   6   15.46   11.88
   2  -8  -5    7.57    6.00
   2  -8  -5    1.96    8.60
  -2   8   5    3.04    8.76
   2  -8  -4  179.09   22.65
   2  -8  -4  179.30   27.30
  -2   8   4  221.33   32.72
   2  -8  -3  225.46   30.73
   2  -8  -3  253.22   24.46
  -2   8   3  260.33   33.81
  -2   8   2  426.42   43.11
   2  -8  -2  428.99   25.81
   2  -8  -2  418.93   39.88
  -2   8   1   83.46   19.16
   2  -8  -1   97.57   19.34
   2  -8  -1   88.49   22.09
  -2   8   0   15.00    6.46
  -2   8   0    6.50    7.62
   2  -8   0   20.05    9.17
  -2   8   0   13.44    3.37
   2  -8   0    4.75    7.61
  -2   8  -1  252.63   18.49
  -2   8  -1  249.15   31.02
   2  -8   1  298.90   30.98
  -2   8  -1  271.43   12.44
   2  -8   1  287.70   35.47
  -2   8  -2 1069.14   28.92
   2  -8   2 1037.16   67.20
   2  -8   2 1107.25   58.10
  -2   8  -2  966.09   31.22
   2  -8   2 1079.84   68.07
   2  -8   3   34.45   13.23
  -2   8  -3   36.37    7.51
   2  -8   3   51.28   12.46
   2  -8   3   50.04   12.47
   2  -8   4   21.18   13.42
   2  -8   4   23.48    8.38
   2  -8   4   24.41   12.61
   2  -8   5   98.15   21.13
   2  -8   5  127.57   16.79
   2  -8   5   83.31   21.51
   2  -8   6   72.04   18.93
   2  -8   6   56.21   19.26
   2  -8   7  479.67   49.58
   2  -8   7  488.12   55.33
   2  -8   8   21.37   14.60
   2  -8   8   19.53   11.15
   2  -8   9  347.74   45.26
  -2   8  -9  398.22   33.70
   2  -8   9  377.46   55.90
   2  -8  10    7.63    9.41
  -2   8 -10   23.24   10.88
   2  -8  10    7.93   17.94
   2  -8  11  293.09   42.33
  -2   8 -11  327.73   34.14
   2  -8  11  255.41   46.78
   2  -8  12  426.27   54.06
  -2   8 -12  423.53   41.04
   2  -8  12  481.86   72.38
   2  -8  13   89.80   26.12
  -2   8 -13  171.15   27.80
   2  -8  13  182.15   44.63
   2  -8  14   49.54   20.07
  -2   8 -14   69.72   19.30
  -2   8 -15   43.70   16.66
  -2   7  12   10.06   14.05
   2  -7 -12   10.59   12.78
  -2   7  11   -2.71   13.21
   2  -7 -11   -5.52   11.12
   2  -7 -11  -16.57   12.38
  -2   7  10    4.59   12.65
   2  -7 -10   -7.66   10.18
   2  -7 -10   -6.90   10.05
  -2   7   9   29.06   13.12
   2  -7  -9   35.60   12.35
   2  -7  -9   37.32   16.21
  -2   7   8    3.36    9.43
   2  -7  -8   14.90   10.05
   2  -7  -8   13.20    6.97
  -2   7   7   21.19    9.75
   2  -7  -7   33.77   13.14
   2  -7  -7   45.15   13.03
  -2   7   6   16.05   10.39
   2  -7  -6   12.06   11.66
   2  -7  -6    0.23    5.04
  -2   7   5    4.45    7.52
   2  -7  -5   17.35   11.90
   2  -7  -5   -0.10    6.53
  -2   7   4   44.66   14.18
   2  -7  -4   37.67   13.18
   2  -7  -4   56.75   13.06
  -2   7   3   49.85   15.93
   2  -7  -3   44.84   10.47
   2  -7  -3   36.92   11.46
  -2   7   2  136.93   23.21
  -2   7   2  148.67   14.25
  -2   7   2  118.81   13.48
   2  -7  -2  147.99   21.53
   2  -7  -2  135.80   15.82
  -2   7   1  311.77   25.32
  -2   7   1  318.79   34.05
  -2   7   1  306.66   17.81
   2  -7  -1  314.99   31.62
  -2   7   1  306.03   23.09
   2  -7  -1  276.71   18.44
   2  -7  -1  284.00   23.16
   2  -7  -1  270.92   32.22
  -2   7   0  109.56   13.08
  -2   7   0   92.41   18.45
   2  -7   0  141.93   20.75
  -2   7   0  110.86    9.46
   2  -7   0  111.90   21.41
  -2   7   0  122.09   15.71
  -2   7  -1  349.54   19.57
  -2   7  -1  334.03   16.93
  -2   7  -1  349.66   27.10
   2  -7   1  328.77   30.07
   2  -7   1  345.76   34.95
  -2   7  -2 1793.87   33.38
   2  -7   2 1772.06   80.75
  -2   7  -2 1647.93   48.16
  -2   7  -2 1627.09   64.01
   2  -7   2 1711.03   67.69
   2  -7   2 1598.46   78.34
   2  -7   3 1576.01   77.55
  -2   7  -3 1456.39   61.85
   2  -7   3 1422.06   59.17
   2  -7   3 1451.21   75.04
   2  -7   4  738.89   53.93
  -2   7  -4  790.23   46.45
   2  -7   4  753.91   39.43
   2  -7   4  719.30   55.84
   2  -7   5  266.55   32.06
   2  -7   5  236.36   33.21
   2  -7   6  870.72   61.06
   2  -7   6  882.75   67.84
   2  -7   7   60.58   18.62
   2  -7   7   54.84    8.19
   2  -7   7   52.61    7.65
   2  -7   7   66.81   19.81
   2  -7   8   44.63   14.89
   2  -7   8   64.64   22.17
   2  -7   9   18.10   11.36
   2  -7   9   11.49   15.50
   2  -7  10   41.70   15.58
  -2   7 -10   48.74   13.57
   2  -7  10   56.68   20.76
   2  -7  11   56.69   18.14
  -2   7 -11   69.51   16.19
   2  -7  11   62.23   22.91
   2  -7  12   15.79   11.92
  -2   7 -12   12.28    9.07
   2  -7  12  -12.72   17.73
   2  -7  13   11.66   11.61
  -2   7 -13    1.76    7.29
   2  -7  13    6.75   16.27
   2  -7  14   32.57   15.73
  -2   7 -14   17.27   13.04
  -2   7 -15   27.89   15.95
   2  -7  15   -3.84   10.70
   2  -6 -13    4.44    7.55
   2  -6 -13   26.45   15.69
  -2   6  13    2.55   11.20
   2  -6 -12    2.60    7.03
   2  -6 -12   25.98   13.18
  -2   6  12    7.79   13.62
  -2   6  11   82.31   22.27
   2  -6 -11   65.71   17.27
   2  -6 -11   83.42   20.95
  -2   6  11   57.08   17.85
   2  -6 -10   14.28    9.87
   2  -6 -10   19.48    8.69
  -2   6  10   28.88   13.33
   2  -6  -9   12.63    9.28
   2  -6  -9   14.71   10.76
  -2   6   9   -0.85    8.96
   2  -6  -8  118.90   21.73
   2  -6  -8  116.71   19.53
  -2   6   8   78.18   19.32
   2  -6  -7  212.15   28.42
   2  -6  -7  220.66   25.69
  -2   6   7  166.82   25.65
  -2   6   6  448.69   40.20
   2  -6  -6  456.84   35.88
   2  -6  -6  464.40   41.02
   2  -6  -5  220.80   27.70
   2  -6  -5  209.21   23.52
  -2   6   5  183.25   25.17
   2  -6  -4   91.79   17.60
   2  -6  -4   77.03   14.03
  -2   6   4   90.38    8.52
  -2   6   4   90.51   18.09
  -2   6   3  634.49   45.09
  -2   6   3  609.18   32.85
   2  -6  -3  594.59   42.71
   2  -6  -3  611.00   37.06
  -2   6   3  625.64   26.67
  -2   6   2  301.43   31.13
  -2   6   2  329.52   21.25
   2  -6  -2  319.47   24.23
  -2   6   2  304.34   20.37
   2  -6  -2  322.61   30.51
  -2   6   1  214.65   25.74
  -2   6   1  232.71   19.17
   2  -6  -1  259.11   26.02
  -2   6   1  236.08   16.19
   2  -6  -1  235.40   17.50
   2  -6  -1  244.78   27.82
  -2   6   0    3.72    2.89
  -2   6   0   -4.74    8.20
   2  -6   0    0.23    6.37
  -2   6   0    0.43    2.16
   2  -6   0    0.91    3.95
  -2   6   0   -1.12    3.64
   2  -6   0   -2.69    8.18
  -2   6  -1   49.16    6.43
   2  -6   1   44.71   12.82
  -2   6  -1   43.25    7.04
   2  -6   1   50.72   11.03
   2  -6   1   50.45   13.84
  -2   6  -1   58.74   10.81
   2  -6   2  119.35   18.94
   2  -6   2  101.95   14.31
  -2   6  -2  136.38   13.93
   2  -6   2   89.87   17.74
  -2   6  -2  110.72   15.66
   2  -6   3  162.49   22.48
  -2   6  -3  144.95   15.34
   2  -6   3  168.08   17.78
   2  -6   3  147.93   22.65
  -2   6  -3  149.72   18.80
   2  -6   4   38.32   11.45
   2  -6   4   28.48    6.82
  -2   6  -4   37.05    7.28
   2  -6   4   43.41   14.68
  -2   6  -4   44.18   12.25
   2  -6   5  585.24   45.25
  -2   6  -5  607.00   26.61
  -2   6  -5  649.86   42.52
   2  -6   5  656.88   52.88
   2  -6   6   43.30   13.54
   2  -6   6   51.51    7.46
   2  -6   6   61.95   15.93
   2  -6   7    5.52    7.41
   2  -6   7    9.34    4.37
  -2   6  -7    2.81    2.80
   2  -6   7    8.48   10.39
   2  -6   8  934.50   63.36
  -2   6  -8  898.32   36.17
   2  -6   8  970.39   75.16
   2  -6   9   31.56   13.27
   2  -6   9    8.15   12.04
   2  -6  10  158.10   28.08
   2  -6  10  158.92   35.25
   2  -6  11   77.04   20.99
  -2   6 -11   79.44   18.25
   2  -6  11   87.51   27.55
   2  -6  12  216.91   35.13
  -2   6 -12  237.87   30.93
   2  -6  12  273.37   46.67
   2  -6  13  179.58   32.97
  -2   6 -13  211.48   31.72
   2  -6  13  172.38   41.07
   2  -6  14  273.49   41.80
  -2   6 -14  285.84   38.05
   2  -6  14  333.10   54.93
  -2   6 -15   30.51   14.56
   2  -6  15    1.77   13.61
  -2   5  13    5.53   10.04
   2  -5 -13   10.66    9.38
   2  -5 -13   38.29   16.01
  -2   5  12  119.78   26.67
   2  -5 -12   58.51   17.49
   2  -5 -12   81.39   20.00
  -2   5  12   49.31   18.02
  -2   5  11   11.37   10.60
   2  -5 -11    9.04    7.22
   2  -5 -11   38.40   14.74
  -2   5  11    9.36   10.29
   2  -5 -10    8.77    9.89
   2  -5 -10   -4.28    7.18
  -2   5  10    4.42    8.00
   2  -5  -9    8.07    8.04
   2  -5  -9   23.24   11.87
   2  -5  -8    9.43    7.88
   2  -5  -8   22.62   10.46
  -2   5   8   14.80   11.62
   2  -5  -7   28.16   10.76
   2  -5  -7   20.42    7.85
  -2   5   7    3.63    6.42
   2  -5  -6  153.82   22.07
   2  -5  -6  182.65   22.08
  -2   5   6  139.98   21.11
   2  -5  -5   98.77   17.20
  -2   5   5  101.90    7.85
   2  -5  -5   94.12   14.76
  -2   5   5  113.00   18.82
  -2   5   4  306.44   29.61
   2  -5  -4  317.30   29.32
  -2   5   4  287.48   15.82
   2  -5  -4  318.32   26.68
  -2   5   3  432.03   33.93
  -2   5   3  422.62   21.20
   2  -5  -3  397.62   28.55
   2  -5  -3  486.92   35.15
  -2   5   3  419.51   27.30
  -2   5   2 2233.54   78.36
  -2   5   2 2096.77   58.57
   2  -5  -2 2227.99   75.41
  -2   5   2 2109.78   55.97
   2  -5  -2 2158.38   66.18
  -2   5   1   15.77    6.21
   2  -5  -1   18.06    5.49
   2  -5  -1   12.79    6.96
  -2   5   1   11.31    3.58
   2  -5  -1   12.26    8.21
  -2   5   1   10.25    4.46
  -2   5   0  413.21   20.63
   2  -5   0  426.16   29.09
  -2   5   0  388.40   24.76
   2  -5   0  388.46   31.65
   2  -5   0  389.20   25.93
  -2   5  -1 1110.72   28.14
   2  -5   1 1108.62   53.27
  -2   5  -1 1060.01   37.96
   2  -5   1 1164.52   47.10
  -2   5  -1 1334.99   49.80
  -2   5  -1 1210.81   46.87
   2  -5   1  947.05   49.94
   2  -5   1 1078.67   47.21
   2  -5   2   76.11   14.02
  -2   5  -2   95.93   12.07
   2  -5   2   84.64   11.61
   2  -5   2   84.80   15.67
  -2   5  -2   99.11   14.06
   2  -5   3 1967.62   74.26
  -2   5  -3 2011.49   54.59
  -2   5  -3 2010.92   68.15
   2  -5   3 2032.55   56.20
   2  -5   3 2010.72   78.24
   2  -5   4 3624.78  107.81
  -2   5  -4 3645.95   74.20
  -2   5  -4 3762.70  101.36
   2  -5   4 3699.58  116.30
   2  -5   5 1111.54   34.31
   2  -5   5 1199.36   61.30
  -2   5  -5 1136.23   32.17
  -2   5  -5 1122.98   54.39
   2  -5   5 1199.35   67.91
  -2   5  -6    8.35    3.03
   2  -5   6    7.96    2.98
   2  -5   6   11.15    8.65
  -2   5  -6    9.96    2.43
  -2   5  -6   16.59    8.04
   2  -5   7  441.36   39.71
   2  -5   7  400.72   44.60
  -2   5  -7  427.45   22.21
   2  -5   8  254.95   31.56
  -2   5  -8  252.72   17.57
   2  -5   8  256.56   38.50
   2  -5   9   24.77   11.99
  -2   5  -9   30.16    6.32
   2  -5  10   20.62    8.74
   2  -5  10   17.05   12.33
   2  -5  11   16.37   10.48
  -2   5 -11   50.47   14.29
   2  -5  11   58.75   22.09
   2  -5  12    7.02   11.33
  -2   5 -12   54.81   16.93
   2  -5  12   39.71   23.12
   2  -5  13   22.06   14.93
  -2   5 -13   16.08    9.37
   2  -5  13   32.33   17.52
   2  -5  14  211.87   35.93
  -2   5 -14  244.76   35.64
   2  -5  14  218.95   43.84
  -2   5 -15  135.14   28.31
   2  -5  15  162.53   33.08
  -2   4  14   15.91   13.06
  -2   4  14   26.57   16.27
   2  -4 -14   32.11   14.76
  -2   4  14   21.22   14.50
  -2   4  13   71.73   20.23
  -2   4  13   79.21   22.95
   2  -4 -13   55.83   15.54
   2  -4 -13   71.77   19.72
  -2   4  12   18.41   13.07
   2  -4 -12   28.18   11.37
   2  -4 -12   48.33   16.02
  -2   4  12   56.21   17.68
  -2   4  11  -11.10   10.00
   2  -4 -11  -10.73   10.40
   2  -4 -11   18.79   13.53
  -2   4  11   10.01    8.07
  -2   4  10   21.08   12.28
   2  -4 -10   38.15   13.82
   2  -4 -10    8.58    8.42
  -2   4  10    3.51    7.80
   2  -4  -9   39.07   12.79
   2  -4  -9   38.73   11.90
  -2   4   9   29.37   12.29
   2  -4  -8  102.94   17.29
   2  -4  -8   94.46   16.98
  -2   4   8  106.87   19.00
   2  -4  -7  135.12   19.59
   2  -4  -7  150.33   20.36
  -2   4   7  134.72   20.66
  -2   4   6  289.00   28.43
   2  -4  -6  339.98   28.68
   2  -4  -6  297.09   28.08
  -2   4   5  310.61   28.31
   2  -4  -5  353.17   29.63
   2  -4  -5  350.85   27.43
  -2   4   4  265.73   25.06
   2  -4  -4  278.64   25.27
   2  -4  -4  310.10   24.55
  -2   4   3  356.47   28.35
  -2   4   3  338.77   24.08
   2  -4  -3  351.26   27.21
   2  -4  -3  385.57   26.67
  -2   4   3  371.77   19.84
  -2   4   2  699.72   38.28
  -2   4   2  625.86   36.16
  -2   4   2  678.06   30.57
   2  -4  -2  684.13   36.87
   2  -4  -2  681.65   34.24
  -2   4   2  698.47   29.32
  -2   4   2  739.39   43.54
  -2   4   1   18.40    6.53
  -2   4   1   23.62    6.86
  -2   4   1   28.28    7.46
   2  -4  -1   22.07    5.76
  -2   4   1   17.09    4.52
   2  -4  -1   16.09    6.07
  -2   4   1   23.52    5.70
  -2   4   1   21.07    7.77
   2  -4  -1   17.08    7.41
   2  -4   0   15.46    7.00
  -2   4   0   13.21    5.48
   2  -4   0   12.24    4.82
  -2   4   0   12.69    3.98
  -2   4   0   17.59    5.10
  -2   4   0    8.15    3.63
  -2   4   0   18.64    5.33
   2  -4   0   14.14    4.21
   2  -4   0   11.35    6.09
   2  -4   1   70.56   12.04
  -2   4  -1   78.40   11.97
  -2   4  -1   74.83   10.42
   2  -4   1   61.04    9.12
  -2   4  -1   67.43    9.38
   2  -4   1   97.54   12.64
  -2   4  -1  109.16   13.30
  -2   4  -1   72.29   11.71
   2  -4   1   86.60   13.16
  -2   4  -2  114.52   13.85
   2  -4   2  107.44   14.86
  -2   4  -2  112.28   10.96
   2  -4   2  109.27   11.29
   2  -4   2  115.74   16.66
  -2   4  -2  127.56   15.35
  -2   4  -2  125.20   15.21
   2  -4   2  114.87   15.27
   2  -4   3  869.41   44.06
  -2   4  -3  873.42   42.00
  -2   4  -3  898.63   30.37
   2  -4   3  875.38   46.61
  -2   4  -3  882.65   41.30
   2  -4   4 1346.26   35.93
   2  -4   4 1222.08   56.13
  -2   4  -4 1267.96   53.28
  -2   4  -4 1360.12   34.70
   2  -4   4 1319.21   62.85
   2  -4   5 2678.13   65.31
   2  -4   5 2524.48   87.12
  -2   4  -5 2746.44   49.19
  -2   4  -5 2624.31   83.03
  -2   4  -5 2587.56   55.61
   2  -4   5 2547.29   95.68
   2  -4   6  663.79   44.03
  -2   4  -6  700.77   18.20
  -2   4  -6  626.65   40.16
   2  -4   6  738.26   52.77
  -2   4  -6  683.75   24.98
   2  -4   7 1710.08   75.62
  -2   4  -7 1597.97   68.18
  -2   4  -7 1541.33   42.51
   2  -4   7 1557.07   82.63
   2  -4   8   19.49    9.83
   2  -4   8   21.01   12.36
   2  -4   9  284.70   32.94
   2  -4   9  330.83   41.38
   2  -4  10  168.19   26.67
   2  -4  10  256.83   39.39
   2  -4  11   -3.72    7.54
   2  -4  11   10.06   12.89
   2  -4  12  163.10   28.19
  -2   4 -12  152.39   25.31
   2  -4  12  201.35   37.86
   2  -4  13   -2.16    9.56
  -2   4 -13  -23.31   13.35
   2  -4  14  -13.48    9.52
  -2   4 -14    2.53   10.54
  -2   4 -15   18.84   11.37
   2  -4  15   18.44   16.08
  -2   3  15   21.09   13.56
  -2   3  15   68.22   18.63
  -2   3  14   46.15   15.97
   2  -3 -14   51.79   18.21
  -2   3  14   37.48   14.78
  -2   3  13   30.94   13.46
  -2   3  13   38.61   13.98
   2  -3 -13   56.88   16.91
  -2   3  13   14.08    9.67
  -2   3  12    5.05    7.65
  -2   3  12   10.82    9.89
   2  -3 -12    8.94    8.87
   2  -3 -12   30.44   13.56
  -2   3  11  157.29   26.20
   2  -3 -11  157.27   22.61
   2  -3 -11  171.84   26.76
  -2   3  11  148.29   23.97
  -2   3  10   19.49    8.63
   2  -3 -10   -7.00    8.08
   2  -3 -10   28.12   12.84
  -2   3  10    5.76    7.11
  -2   3   9   79.29   17.23
   2  -3  -9   72.79   14.73
   2  -3  -9  108.26   19.52
  -2   3   9   94.59   17.87
  -2   3   8    5.79    8.41
   2  -3  -8   14.41    6.14
   2  -3  -8   18.18    8.20
  -2   3   8   16.21    8.35
   2  -3  -7  159.39   19.88
   2  -3  -7  147.90   19.17
  -2   3   7  140.66   19.44
   2  -3  -6   53.94   10.73
   2  -3  -6   71.82   13.19
  -2   3   6   67.79   13.75
  -2   3   5  755.94   40.28
   2  -3  -5  758.99   39.75
   2  -3  -5  777.49   40.40
  -2   3   4 8296.19  153.55
   2  -3  -4 8119.01  173.73
  -2   3   4 7952.00  158.17
   2  -3  -4 8289.84  152.28
   2  -3  -4 8318.50  154.38
  -2   3   3  142.95   15.88
   2  -3  -3  135.18   17.48
  -2   3   3  141.98   15.45
   2  -3  -3  145.91   15.49
   2  -3  -3  132.68   14.99
  -2   3   2  675.76   32.87
   2  -3  -2  678.90   35.95
  -2   3   2  679.92   29.61
  -2   3   2  697.67   35.66
   2  -3  -2  658.13   32.41
   2  -3  -2  672.09   33.02
  -2   3   2  701.31   37.09
  -2   3   1 5597.23  108.71
  -2   3   1 5090.08  104.17
   2  -3  -1 5595.05  105.61
  -2   3   1 5601.20  109.92
  -2   3   1 5602.07   98.87
   2  -3  -1 5384.17  105.91
  -2   3   1 5681.49  115.63
  -2   3   1 5535.80  101.29
   2  -3  -1 6165.38  117.26
   2  -3   0  464.48   25.46
  -2   3   0  381.39   23.14
   2  -3   0  443.20   22.52
  -2   3   0  423.35   22.41
  -2   3   0  354.85   21.08
   2  -3   0  370.31   21.43
  -2   3   0  424.07   25.69
   2  -3   0  512.23   27.32
  -2   3   0  454.95   25.10
  -2   3  -1  645.85   16.55
  -2   3  -1  584.19   28.04
   2  -3   1  610.81   30.16
  -2   3  -1  572.01   24.97
   2  -3   1  672.74   32.51
  -2   3  -1  654.37   31.08
  -2   3  -1  655.98   31.07
   2  -3   1  632.33   32.89
  -2   3  -2  204.41    8.85
   2  -3   2  207.17    8.84
   2  -3   2  191.00   17.60
  -2   3  -2  213.74   17.04
  -2   3  -2  209.24   13.45
  -2   3  -2  194.70   17.55
   2  -3   2  199.57   18.88
  -2   3  -2  185.43   16.33
   2  -3   2  174.87   17.02
   2  -3   3   64.46    6.94
   2  -3   3   63.57   11.02
  -2   3  -3   62.50    9.93
  -2   3  -3   60.42    6.51
  -2   3  -3   59.34    9.87
   2  -3   3   60.77   11.11
  -2   3  -3   76.04   10.59
   2  -3   3   49.92    9.33
   2  -3   4   22.88    7.22
  -2   3  -4   38.41    4.65
   2  -3   4   25.92    5.55
  -2   3  -4   26.33    8.19
   2  -3   4   37.76   10.05
   2  -3   5 1260.39   46.82
   2  -3   5 1237.18   55.67
  -2   3  -5 1277.19   52.89
  -2   3  -5 1293.12   30.37
   2  -3   5 1248.69   60.66
   2  -3   6   26.05    9.82
   2  -3   6   32.77    8.28
  -2   3  -6   24.90    7.58
   2  -3   6   35.54   12.50
   2  -3   7  289.34   29.54
  -2   3  -7  310.04   28.12
   2  -3   7  330.06   34.89
   2  -3   8   79.82   16.52
  -2   3  -8   78.22    7.61
   2  -3   8   88.50   20.58
   2  -3   9   17.27    9.78
  -2   3  -9   16.72    3.84
   2  -3   9   25.46   13.54
   2  -3   9   19.74    8.37
   2  -3  10  185.81   26.35
   2  -3  10  162.09   20.38
   2  -3  10  211.92   33.68
   2  -3  11    7.32    7.03
   2  -3  11   40.66   19.05
   2  -3  12  214.66   31.74
  -2   3 -12  163.02   27.10
   2  -3  12  211.63   38.12
   2  -3  13   65.60   20.21
  -2   3 -13   44.18   15.87
   2  -3  13   80.05   25.82
   2  -3  14   42.32   17.91
  -2   3 -14   23.61   14.48
   2  -3  14    5.33   13.13
   2  -3  15  206.92   35.30
  -2   2  15   27.68   13.13
  -2   2  15   18.07   10.58
  -2   2  14   13.65   11.17
   2  -2 -14   37.12   19.00
  -2   2  14   11.56   12.95
  -2   2  13   44.93   16.12
   2  -2 -13   70.22   20.51
  -2   2  13   41.32   14.48
  -2   2  12  210.18   29.17
  -2   2  12  176.66   26.89
   2  -2 -12  172.38   23.12
   2  -2 -12  234.26   32.29
  -2   2  12  194.87   26.85
  -2   2  11  123.07   22.66
  -2   2  11   92.87   18.70
   2  -2 -11  106.04   17.63
   2  -2 -11  106.71   21.49
  -2   2  10   44.68   12.26
  -2   2  10   51.98   13.74
   2  -2 -10   63.59   13.48
   2  -2 -10   91.08   19.46
  -2   2   9   95.43   17.77
  -2   2   9   71.21   14.96
   2  -2  -9   45.09   11.15
   2  -2  -9   56.83   14.10
  -2   2   9   47.54   10.99
  -2   2   8   -1.80    5.06
   2  -2  -8   10.84    5.98
   2  -2  -8   -3.19    4.36
  -2   2   8   12.06    6.55
  -2   2   7    0.09    7.49
  -2   2   7    5.64    5.43
   2  -2  -7    2.89    3.59
   2  -2  -7    0.05    4.49
  -2   2   6  353.87   26.31
   2  -2  -6  421.05   30.48
   2  -2  -6  378.59   27.19
  -2   2   6  435.82   31.78
  -2   2   5  122.63   14.90
   2  -2  -5  111.09   14.98
   2  -2  -5  109.24   13.80
   2  -2  -5  104.56   15.72
   2  -2  -4   18.32    5.94
  -2   2   4   19.71    6.04
  -2   2   4   26.22    7.84
   2  -2  -4   25.86    7.16
   2  -2  -4   33.14    8.69
  -2   2   4   32.88    7.58
   2  -2  -3  645.31   34.19
  -2   2   3  655.99   29.08
  -2   2   3  606.50   31.80
  -2   2   3  634.74   33.07
   2  -2  -3  652.98   30.32
   2  -2  -3  637.60   31.69
   2  -2  -2 5391.36  104.41
  -2   2   2 5431.10   98.37
   2  -2  -2 5552.31  108.98
  -2   2   2 5786.76  107.95
   2  -2  -2 5499.45  102.40
  -2   2   2 5631.66  102.10
  -2   2   1 3320.21   65.75
  -2   2   1 3182.56   65.14
   2  -2  -1 3252.21   65.60
  -2   2   1 3364.25   70.00
  -2   2   1 3181.16   70.69
   2  -2  -1 3347.71   69.07
   2  -2  -1 3235.13   73.14
  -2   2   1 3275.71   71.01
   2  -2  -1 3300.27   68.97
  -2   2   0  613.66   20.30
   2  -2   0  632.45   24.53
  -2   2   0  624.54   24.09
  -2   2   0  621.78   24.91
   2  -2   0  593.61   25.75
  -2   2   0  640.40   27.31
  -2   2   0  614.36   24.94
   2  -2   0  604.52   24.76
   2  -2   1   94.63   10.18
  -2   2  -1  100.12    9.78
   2  -2   1   95.76    6.85
  -2   2  -1   97.18    7.19
  -2   2  -1   97.87    9.53
  -2   2  -1   79.81   10.18
   2  -2   1   92.79   10.23
  -2   2  -2 2303.57   56.79
   2  -2   2 2246.41   59.67
  -2   2  -2 2307.76   47.86
   2  -2   2 2377.87   49.41
  -2   2  -2 2357.05   62.84
   2  -2   2 2261.50   62.59
  -2   2  -2 2449.49   57.26
   2  -2   2 2405.93   61.82
   2  -2   3 4647.51   87.12
  -2   2  -3 4438.66   92.53
   2  -2   3 4499.50   98.12
  -2   2  -3 4605.76   97.54
   2  -2   3 4440.46   99.00
   2  -2   3 4452.26   99.91
   2  -2   4  124.03   13.74
  -2   2  -4  110.90   13.65
   2  -2   4  125.63   15.60
  -2   2  -4  124.65   14.68
   2  -2   4  116.42   14.72
   2  -2   5  750.72   38.40
   2  -2   5  796.29   42.26
  -2   2  -5  810.09   39.34
   2  -2   5  728.24   25.28
   2  -2   6 1085.74   53.00
  -2   2  -6 1140.93   49.44
   2  -2   6  957.63   33.44
   2  -2   7 1787.09   72.51
  -2   2  -7 1866.24   67.12
   2  -2   7 1741.83   50.88
   2  -2   8  397.92   35.34
  -2   2  -8  379.47   21.79
   2  -2   8  368.62   24.10
   2  -2   9   94.29   13.96
  -2   2  -9   99.99   11.91
   2  -2   9   86.96   17.81
   2  -2  10   11.44    6.18
  -2   2 -10   13.02    4.12
   2  -2  10   12.89    8.87
   2  -2  11   88.79   14.93
   2  -2  11  124.82   23.90
  -2   2 -12   29.00   14.93
   2  -2  12    3.44    8.81
  -2   2 -13    3.94   12.07
   2  -2  13   -0.70    9.94
  -2   2 -14    2.19    8.34
   2  -2  14   14.64   10.02
   2  -2  15    1.44   10.55
  -2   1  15   -8.97    9.74
  -2   1  15  -12.96   11.20
  -2   1  14    0.02    8.85
  -2   1  14   -2.43    7.65
  -2   1  13    3.84    7.24
   2  -1 -13   15.42   11.16
  -2   1  13    3.87    6.98
  -2   1  12   92.37   19.92
  -2   1  12   63.74   16.03
   2  -1 -12   95.95   22.11
  -2   1  11  704.61   45.72
   2  -1 -11  748.51   53.11
   2  -1 -11  662.33   40.09
  -2   1  11  734.53   49.74
  -2   1  10   20.59    9.33
  -2   1  10   26.90   10.31
   2  -1 -10   15.20    6.41
   2  -1 -10   44.49   12.93
  -2   1  10   34.31   10.97
  -2   1   9   34.40   11.18
  -2   1   9   33.03   10.43
   2  -1  -9   33.33   11.25
   2  -1  -9   31.11    8.86
  -2   1   8  398.28   29.65
   2  -1  -8  416.26   33.59
   2  -1  -8  406.16   27.76
  -2   1   8  461.10   33.59
  -2   1   7   17.10    7.71
  -2   1   7    9.33    5.76
   2  -1  -7    3.03    4.55
   2  -1  -7    3.35    5.60
  -2   1   6  376.35   24.59
   2  -1  -6  379.61   29.89
   2  -1  -6  397.08   29.19
  -2   1   6  401.64   31.24
   2  -1  -6  393.07   24.83
  -2   1   6  377.23   27.13
   2  -1  -5  543.83   32.33
  -2   1   5  518.30   26.61
  -2   1   5  514.60   31.83
   2  -1  -5  479.98   26.18
   2  -1  -5  507.41   30.85
  -2   1   5  541.82   30.12
   2  -1  -4  528.27   28.53
  -2   1   4  515.17   24.16
  -2   1   4  473.53   30.88
   2  -1  -4  533.30   29.62
  -2   1   4  489.26   28.06
   2  -1  -4  482.98   24.74
  -2   1   4  512.76   26.96
  -2   1   3 9368.12  135.48
   2  -1  -3 8880.22  146.26
  -2   1   3 9445.44  152.15
   2  -1  -3 9764.53  145.28
   2  -1  -3 8853.06  153.09
  -2   1   3 8997.48  157.24
  -2   1   3 9336.19  147.05
  -2   1   2 6836.84  100.18
   2  -1  -2 6678.01  106.02
  -2   1   2 7018.65  117.78
  -2   1   2 6588.43  113.76
   2  -1  -2 6793.79  122.54
  -2   1   2 6960.26  110.60
   2  -1  -1 1813.30   34.55
  -2   1   1 1849.58   34.50
   2  -1  -1 1747.44   49.71
  -2   1   1 1814.24   48.10
  -2   1   1 1668.66   39.29
  -2   1   1 1751.55   38.38
  -2   1   0   41.24    5.30
   2  -1   0   40.66    5.10
  -2   1   0   46.02    4.96
   2  -1   0   48.27    5.15
  -2   1   0   40.28    6.68
  -2   1   0   38.19    4.48
   2  -1   0   44.59    4.72
  -2   1   0   41.26    4.47
   2  -1   0   44.34    4.60
  -2   1  -1 7454.44  111.97
   2  -1   1 7177.26  114.02
   2  -1   1 7398.71  112.81
  -2   1  -1 7439.04  113.80
   2  -1   1 7325.15  110.34
  -2   1  -2 2207.78   53.97
   2  -1   2 2125.39   55.02
   2  -1   2 2187.75   53.99
  -2   1  -2 2204.71   53.13
  -2   1  -2 2142.39   56.75
   2  -1   3  172.79   15.90
  -2   1  -3  184.26   15.66
   2  -1   3  165.90   15.25
  -2   1  -3  179.42   15.52
   2  -1   3  159.94   15.16
   2  -1   4 1682.76   57.36
  -2   1  -4 1763.28   58.15
   2  -1   4 1791.11   59.26
  -2   1  -4 1730.48   54.24
   2  -1   4 1637.14   32.19
   2  -1   4 1673.29   55.45
   2  -1   5  142.01   17.72
   2  -1   5  124.90   16.14
  -2   1  -5  127.86   14.26
   2  -1   5  128.49    9.15
   2  -1   5  131.80   15.45
   2  -1   6  434.65   32.45
  -2   1  -6  479.39   29.54
   2  -1   6  400.19   19.48
   2  -1   7  195.52   23.57
  -2   1  -7  198.04   20.32
   2  -1   7  199.07   14.91
   2  -1   8  711.83   47.17
  -2   1  -8  739.75   35.71
   2  -1   8  705.29   31.50
   2  -1   9  663.47   48.03
  -2   1  -9  701.36   36.30
   2  -1   9  673.89   33.57
   2  -1  10   53.01   10.75
  -2   1 -10   58.46   10.97
   2  -1  10   76.60   18.62
   2  -1  11  144.38   18.11
  -2   1 -11  154.19   25.55
   2  -1  11  160.43   26.54
  -2   1 -12  261.57   34.46
   2  -1  12  203.26   31.75
  -2   1 -13   11.54    9.54
   2  -1  13   24.57   13.37
  -2   1 -14    7.31   12.29
   2  -1  14  -12.81   12.16
   2  -1  15   -7.11   13.00
  -2   0  15   -7.56    9.98
   2   0 -15   42.45   17.67
  -2   0  15   20.18   11.45
  -2   0  14  -10.53   10.51
  -2   0  14   -5.49    7.74
  -2   0  13   36.09   12.13
  -2   0  13   59.61   15.04
  -2   0  12   85.93   17.32
   2   0 -12   62.01   16.91
  -2   0  12   78.13   16.85
  -2   0  11   50.71   14.05
   2   0 -11   50.65   14.33
  -2   0  11   40.83   11.68
  -2   0  10   48.25   12.81
   2   0 -10   27.71    9.38
  -2   0  10   23.97    9.53
  -2   0   9   -0.19    4.96
   2   0  -9   -1.99    7.22
  -2   0   9    4.38    4.44
  -2   0   8   73.03   13.12
   2   0  -8   52.93   12.67
  -2   0   8   62.47   10.63
  -2   0   7   -5.25    5.28
  -2   0   7    3.20    3.68
  -2   0   7    6.12    5.67
   2   0  -7   -6.27    7.36
  -2   0   7    3.27    3.92
  -2   0   6    6.07    3.36
  -2   0   6    9.75    5.66
  -2   0   6    4.25    4.20
   2   0  -6   12.43    6.38
  -2   0   6   10.93    4.31
   2   0  -6    6.19    3.79
  -2   0   5    6.15    3.33
  -2   0   5   12.45    5.59
   2   0  -5    4.62    2.76
  -2   0   5    6.03    2.90
  -2   0   5    4.43    2.33
   2   0  -5    8.27    5.32
  -2   0   4  123.45   10.09
   2   0  -4  108.71   11.27
  -2   0   4  103.02   14.37
   2   0  -4  137.20   14.34
  -2   0   4  115.79   11.92
  -2   0   4  116.42   12.48
   2   0  -4  104.95   12.33
   2   0  -3  470.10   19.26
  -2   0   3  532.42   17.36
  -2   0   3  538.48   28.55
   2   0  -3  508.03   26.96
   2   0  -3  509.23   25.65
  -2   0   3  515.50   24.25
   2   0  -2 3632.90   79.99
  -2   0   2 3729.50   76.45
   2   0  -2 3675.24   72.97
  -2   0   2 3651.46   71.38
   2   0  -1 4288.44   75.94
  -2   0   1 4181.32   77.51
   2   0  -1 4157.90   83.26
  -2   0   1 4153.75   80.10
   2   0  -1 4333.21   75.53
  -2   0   1 4156.84   75.30
   2   0   0 5269.39   89.02
  -2   0   0 5213.24   74.59
   2   0   0 5199.48   75.76
  -2   0   0 5137.03   89.72
  -2   0   0 5245.54   95.48
   2   0   0 5026.38   83.05
  -2   0   0 5252.26   84.12
  -2   0  -1 2070.34   52.96
   2   0   1 2010.51   51.60
   2   0   1 1957.49   45.83
  -2   0  -1 1997.40   44.80
  -2   0  -2 1237.67   39.26
   2   0   2 1165.11   42.39
   2   0   2 1172.39   39.52
  -2   0  -2 1189.89   41.87
  -2   0  -2 1158.49   36.84
   2   0   3  620.33   31.35
   2   0   3  580.29   32.01
  -2   0  -3  632.25   31.16
  -2   0  -3  622.74   27.84
   2   0   4  328.80   25.17
   2   0   4  318.59   26.13
  -2   0  -4  371.83   26.72
  -2   0  -4  310.96   20.40
   2   0   5  178.03   20.49
  -2   0  -5  158.29   15.17
   2   0   5  160.44   16.30
   2   0   6  131.88   18.63
  -2   0  -6  131.35   14.94
   2   0   6  126.45   15.37
   2   0   7   29.65    9.72
   2   0   7   30.94    6.91
   2   0   7   23.27    7.86
  -2   0  -7   38.78    8.71
   2   0   7   33.59    8.59
   2   0   8  239.22   28.75
   2   0   8  261.57   29.03
  -2   0  -8  244.54   22.73
   2   0   8  253.40   19.85
   2   0   9  126.52   15.12
  -2   0  -9  124.14   16.88
   2   0   9   92.44   18.53
   2   0  10   -1.94    4.25
  -2   0 -10    2.88    5.51
   2   0  10   -2.49    7.81
   2   0  11   50.00   11.09
  -2   0 -11   46.48   11.81
  -2   0 -11   52.55   15.94
   2   0  11   27.18   12.98
  -2   0 -12   21.18   14.89
   2   0  12    4.72    9.48
  -2   0 -13   22.83   12.68
   2   0  13   15.19   15.97
  -2   0 -14   40.30   18.08
   2   0  14   60.53   21.32
  -2  -1  15  -22.95   14.48
  -2  -1  15    3.03    7.58
  -2  -1  14    5.68    9.46
  -2  -1  14   -0.56    7.70
   2   1 -14   14.51   11.08
  -2  -1  13  316.39   33.56
   2   1 -13  349.41   38.44
  -2  -1  13  342.57   37.04
  -2  -1  12   -0.71    5.70
  -2  -1  12  -12.35    9.32
   2   1 -12   -2.91    6.86
  -2  -1  11  307.99   29.41
   2   1 -11  394.30   37.64
  -2  -1  11  340.68   32.86
  -2  -1  10 1695.53   67.00
   2   1 -10 1842.90   78.48
  -2  -1  10 1696.23   70.99
  -2  -1   9  931.24   45.10
   2   1  -9 1004.15   54.51
  -2  -1   9  835.48   49.79
  -2  -1   9  843.80   47.46
  -2  -1   8   84.34   14.17
  -2  -1   8  107.04   14.26
  -2  -1   8   99.86   15.71
   2   1  -8  102.06   15.70
  -2  -1   7  738.04   34.40
   2   1  -7  837.10   44.28
  -2  -1   7  761.59   38.59
  -2  -1   7  722.56   39.16
   2   1  -6  351.56   24.87
  -2  -1   6  344.19   21.29
   2   1  -6  370.32   27.59
  -2  -1   6  349.33   22.96
  -2  -1   6  353.14   26.03
   2   1  -5  128.05   12.94
  -2  -1   5  130.27   11.50
   2   1  -5  120.23   14.29
  -2  -1   5  109.59   11.39
   2   1  -5  129.26   14.73
  -2  -1   5  141.06   15.66
   2   1  -4  726.67   27.10
  -2  -1   4  732.90   24.86
  -2  -1   4  726.10   38.31
   2   1  -4  796.71   34.55
   2   1  -4  764.38   34.31
  -2  -1   4  748.39   35.16
   2   1  -3   27.06    5.90
  -2  -1   3   21.51    5.72
   2   1  -3   28.90    3.86
  -2  -1   3   24.80    3.59
   2   1  -3   19.76    5.05
  -2  -1   3   23.59    5.66
  -2  -1   3   27.39    5.27
  -2  -1   2 2683.20   64.00
  -2  -1   2 2676.49   45.80
   2   1  -2 2821.38   43.62
   2   1  -2 2712.81   66.03
  -2  -1   2 2734.81   62.18
   2   1  -2 2763.43   64.20
  -2  -1   2 2668.24   67.32
  -2  -1   2 2669.98   52.33
  -2  -1   1 5572.20   80.58
   2   1  -1 5441.72   84.53
   2   1  -1 5681.74   97.41
  -2  -1   1 5573.25  100.17
   2   1  -1 5565.90  100.73
  -2  -1   1 5663.65   97.39
   2   1  -1 5584.37   80.65
   2   1  -1 5763.86   99.58
  -2  -1   1 5718.34   82.09
   2   1   0  803.74   27.21
  -2  -1   0  829.26   32.98
   2   1   0  872.58   32.46
  -2  -1   0  824.61   26.15
  -2  -1   0  845.65   31.35
   2   1   0  844.86   24.60
   2   1   1 3709.19   77.67
   2   1   1 3876.45   84.83
  -2  -1  -1 3793.90   85.31
  -2  -1  -1 3873.04   75.19
  -2  -1  -2  614.51   29.43
   2   1   2  651.79   31.80
  -2  -1  -2  644.40   33.40
   2   1   2  660.78   33.83
  -2  -1  -3 1232.02   50.21
   2   1   3 1273.76   52.12
   2   1   3 1332.91   50.92
  -2  -1  -3 1346.08   49.64
  -2  -1  -3 1288.98   39.12
   2   1   4  107.79   15.33
  -2  -1  -4  107.61   10.91
   2   1   5  202.26   23.30
  -2  -1  -5  204.92   16.14
   2   1   6 1698.28   71.71
  -2  -1  -6 1611.93   50.53
   2   1   7  154.62   22.57
  -2  -1  -7  195.23   17.40
   2   1   8   47.43   12.12
  -2  -1  -8   36.92   11.21
   2   1   9  760.36   55.49
  -2  -1  -9  747.18   45.63
   2   1   9  753.32   41.08
   2   1  10  492.46   46.66
   2   1  10  431.79   42.49
  -2  -1 -10  543.39   46.47
  -2  -1 -10  509.43   38.94
   2   1  10  460.78   33.15
   2   1  11    5.83    5.07
   2   1  11    2.90    8.96
  -2  -1 -11    9.73    6.11
  -2  -1 -11   14.42    9.48
   2   1  12   43.74   15.79
  -2  -1 -12  105.71   23.25
   2   1  13   49.02   19.02
  -2  -1 -13   71.47   23.09
   2   1  14  -17.03   12.91
  -2  -1 -14   -4.99   11.25
  -2  -2  15   10.69   13.45
  -2  -2  15    2.91    8.25
   2   2 -15   21.32   12.69
  -2  -2  15   43.18   21.20
  -2  -2  14   31.33   15.08
   2   2 -14   63.02   18.76
  -2  -2  14   37.61   12.36
  -2  -2  13   11.08    7.57
   2   2 -13   19.63   12.07
  -2  -2  13    8.20    8.93
  -2  -2  12   -5.69    9.53
   2   2 -12   -7.64   10.39
  -2  -2  12    8.70    7.81
  -2  -2  11   78.61   17.54
   2   2 -11   90.47   17.75
  -2  -2  11   89.93   16.20
  -2  -2  10  114.89   19.16
  -2  -2  10  102.54   16.65
   2   2 -10  127.52   20.51
  -2  -2  10  147.43   19.45
  -2  -2   9  155.46   22.16
   2   2  -9  247.97   25.85
  -2  -2   9  183.24   20.66
  -2  -2   9  242.98   22.90
  -2  -2   8  168.14   22.19
  -2  -2   8  167.74   18.04
  -2  -2   8  176.96   18.34
   2   2  -8  171.32   20.36
  -2  -2   7 1537.46   53.14
   2   2  -7 1541.63   60.05
  -2  -2   7 1439.77   48.09
  -2  -2   7 1459.29   63.58
   2   2  -6  698.42   33.50
   2   2  -6  676.40   31.52
  -2  -2   6  688.24   32.02
   2   2  -6  711.05   36.98
  -2  -2   6  633.23   27.95
  -2  -2   6  660.18   40.81
  -2  -2   6  759.06   41.13
  -2  -2   5   28.01    6.26
   2   2  -5   26.61    5.58
  -2  -2   5   21.91    7.29
   2   2  -5   41.89    9.30
  -2  -2   5   35.92    8.78
   2   2  -4 1295.20   35.95
  -2  -2   4 1294.97   39.58
  -2  -2   4 1259.53   51.34
   2   2  -4 1353.10   44.98
  -2  -2   4 1298.48   47.20
  -2  -2   4 1311.50   54.54
   2   2  -4 1407.84   48.58
  -2  -2   3  429.23   25.37
  -2  -2   3  464.34   21.76
   2   2  -3  447.90   18.81
  -2  -2   3  456.49   25.31
   2   2  -3  435.12   23.85
  -2  -2   3  474.74   25.24
   2   2  -3  446.13   21.43
   2   2  -3  447.89   26.15
   2   2  -2 5345.54   96.53
  -2  -2   2 5154.94  100.71
   2   2  -2 5254.26   88.18
   2   2  -2 5181.55   98.74
  -2  -2   2 5365.78   95.16
   2   2  -2 5099.69   89.75
  -2  -2   2 5233.72   95.60
   2   2  -1 2897.43   66.28
   2   2  -1 2821.56   64.18
  -2  -2   1 2772.43   68.66
   2   2  -1 2755.03   62.64
  -2  -2   1 2739.60   59.75
   2   2  -1 2869.30   60.36
  -2  -2   1 2748.86   61.40
   2   2   0 2704.49   68.03
  -2  -2   0 2589.66   69.59
  -2  -2   0 2714.68   63.88
   2   2   0 2677.74   68.43
  -2  -2   0 2786.87   62.00
   2   2   0 2669.18   62.26
  -2  -2  -1 1625.14   51.40
   2   2   1 1595.61   54.99
  -2  -2  -1 1639.82   56.42
   2   2   1 1527.23   52.66
  -2  -2  -2  672.54   36.84
   2   2   2  686.73   37.06
   2   2   2  723.76   38.52
  -2  -2  -2  727.79   35.64
   2   2   3  221.58   22.90
   2   2   4    1.89    7.40
  -2  -2  -4    1.59    2.27
   2   2   5   55.82   13.36
  -2  -2  -5   56.24    7.72
   2   2   6   -0.03    6.97
  -2  -2  -6   -0.32    2.22
  -2  -2  -7   36.22   10.12
   2   2   7   45.48   14.39
  -2  -2  -8   17.46   10.42
   2   2   8    8.94    9.33
   2   2   9  135.97   24.91
  -2  -2  -9  152.22   22.94
   2   2  10   51.60   16.29
  -2  -2 -10   79.16   18.94
  -2  -2 -10   42.93   12.69
   2   2  11  107.02   25.14
   2   2  11  116.06   18.97
  -2  -2 -11  122.84   21.68
  -2  -2 -11  125.09   24.09
   2   2  12   84.54   24.10
   2   2  12   48.49   17.04
  -2  -2 -12   67.57   20.43
   2   2  13   32.64   16.49
  -2  -2 -13   19.19   13.47
   2   2  14   24.23   17.38
  -2  -3  15   10.58   10.12
   2   3 -15    8.64    9.58
  -2  -3  15   26.15   16.70
  -2  -3  14   42.09   14.18
   2   3 -14   81.70   20.05
  -2  -3  14   64.50   20.94
  -2  -3  14   55.30   20.00
  -2  -3  13   71.80   19.40
  -2  -3  13   94.68   18.95
   2   3 -13   91.39   19.57
  -2  -3  13  121.01   27.38
  -2  -3  12  257.57   34.25
  -2  -3  12  256.24   29.62
   2   3 -12  224.68   29.59
  -2  -3  12  312.82   39.55
  -2  -3  11   14.83    8.72
  -2  -3  11    1.58    5.85
   2   3 -11   28.41   12.26
  -2  -3  11   20.87   11.18
  -2  -3  10  301.99   28.66
   2   3 -10  315.52   31.34
  -2  -3  10  292.77   34.08
  -2  -3  10  301.01   35.32
  -2  -3   9  897.61   46.93
   2   3  -9  894.08   49.35
  -2  -3   9  838.73   38.31
  -2  -3   9  814.69   55.52
  -2  -3   9  922.17   57.54
  -2  -3   8 1026.87   47.75
   2   3  -8 1061.70   51.15
  -2  -3   8  920.80   36.80
  -2  -3   8 1005.75   58.03
  -2  -3   8 1033.67   60.18
  -2  -3   7   22.73    6.39
  -2  -3   7   27.26    5.51
   2   3  -7   36.66    9.98
  -2  -3   7   32.88   10.24
  -2  -3   7   26.41   10.98
  -2  -3   6   81.29   11.91
   2   3  -6   65.40    9.59
   2   3  -6   74.50   11.80
  -2  -3   6   92.75   16.05
  -2  -3   5  362.29   24.39
   2   3  -5  337.12   20.18
  -2  -3   5  354.29   29.17
   2   3  -5  369.06   24.24
  -2  -3   5  367.73   29.15
  -2  -3   4  125.90   15.09
  -2  -3   4  102.75   12.88
   2   3  -4   93.52   10.09
  -2  -3   4  104.82   14.05
   2   3  -4  109.67   12.38
   2   3  -4  120.53   14.69
   2   3  -4  116.61   12.63
  -2  -3   4  101.60   14.42
  -2  -3   3  241.18   19.68
   2   3  -3  247.37   18.27
  -2  -3   3  227.81   18.33
   2   3  -3  238.56   16.22
  -2  -3   3  295.71   20.35
   2   3  -3  241.05   17.74
  -2  -3   3  269.22   21.63
   2   3  -3  249.65   18.29
   2   3  -2  144.12   13.58
  -2  -3   2  133.10   14.92
   2   3  -2  137.94   13.27
   2   3  -2  135.17   12.98
  -2  -3   2  151.68   12.32
  -2  -3   2  150.40   15.35
   2   3  -2  148.20   14.07
  -2  -3   1  612.69   32.51
   2   3  -1  633.02   31.16
   2   3  -1  631.39   32.81
  -2  -3   1  597.02   24.13
   2   3  -1  631.73   30.65
  -2  -3   1  598.87   31.35
   2   3   0 1089.25   44.63
  -2  -3   0 1123.62   43.64
  -2  -3   0 1055.62   46.06
   2   3   0 1063.78   47.05
  -2  -3   0 1113.77   35.58
   2   3   0 1036.66   42.86
  -2  -3  -1 2054.01   68.33
   2   3   1 1991.77   66.83
   2   3   1 1972.19   68.44
  -2  -3  -1 2053.49   65.79
   2   3   1 1954.95   63.61
  -2  -3  -2 3456.81   96.80
   2   3   2 3340.77   97.50
   2   3   3  897.81   50.61
   2   3   4  233.35   26.59
  -2  -3  -4  199.95   12.77
   2   3   5  888.40   55.88
  -2  -3  -5  973.26   29.22
  -2  -3  -6   89.29    8.77
   2   3   6   97.82   19.40
   2   3   7  821.16   58.06
  -2  -3  -7  842.11   53.97
  -2  -3  -8   20.17    9.35
   2   3   8   15.16    8.84
  -2  -3  -9   28.72   11.62
  -2  -3  -9    7.34    7.21
   2   3   9   16.32   10.65
  -2  -3 -10   -4.00    8.36
  -2  -3 -10    7.42    7.80
   2   3  10   -9.04   13.15
   2   3  11   26.38   15.54
  -2  -3 -11    4.72    7.71
  -2  -3 -11   30.52   12.39
   2   3  12   -4.39   12.33
  -2  -3 -12    7.07   10.89
  -2  -3 -12  -11.53    9.23
   2   3  13   20.85   12.55
  -2  -3 -13   47.02   18.70
  -2  -4  15   -7.19   10.64
  -2  -4  15   -9.71   13.95
  -2  -4  14   38.72   14.07
   2   4 -14    6.20   11.46
  -2  -4  14    3.58   11.47
  -2  -4  13  108.89   20.67
   2   4 -13  125.58   22.80
  -2  -4  13   96.21   24.34
  -2  -4  12   24.71   10.80
   2   4 -12   17.53   10.10
  -2  -4  12   -9.03    9.56
  -2  -4  11   82.96   17.25
   2   4 -11   49.31   13.87
  -2  -4  11  100.87   23.07
  -2  -4  10  541.57   40.57
   2   4 -10  548.59   40.14
  -2  -4  10  494.32   46.57
  -2  -4   9  729.06   44.82
   2   4  -9  734.52   43.84
  -2  -4   9  690.46   28.99
  -2  -4   9  742.49   54.88
  -2  -4   8 1552.20   64.20
  -2  -4   8 1498.94   43.22
  -2  -4   8 1646.90   80.29
  -2  -4   7  717.52   41.38
   2   4  -7  720.96   38.34
  -2  -4   7  730.63   50.46
  -2  -4   6  658.81   39.69
  -2  -4   6  612.69   37.33
   2   4  -6  718.15   35.25
  -2  -4   6  602.04   43.13
  -2  -4   5 2106.94   70.37
  -2  -4   5 2132.39   71.54
   2   4  -5 2115.37   60.33
  -2  -4   5 2244.07   76.65
   2   4  -5 2341.56   63.29
  -2  -4   5 2114.93   80.46
  -2  -4   4  707.94   37.12
  -2  -4   4  715.31   39.25
   2   4  -4  701.01   32.85
  -2  -4   4  711.21   36.75
   2   4  -4  697.20   31.45
   2   4  -4  677.62   34.87
  -2  -4   4  691.69   41.45
  -2  -4   3   81.77   12.61
   2   4  -3   96.42   11.89
  -2  -4   3  123.31   15.70
   2   4  -3  112.48   13.40
  -2  -4   3  128.07   13.47
   2   4  -3  111.34   12.07
  -2  -4   3   92.78   14.29
   2   4  -3  109.25   13.89
   2   4  -2  306.00   21.41
  -2  -4   2  292.24   23.37
   2   4  -2  289.94   23.84
   2   4  -2  321.29   23.86
   2   4  -2  282.07   17.83
  -2  -4   2  307.66   17.59
  -2  -4   2  267.71   23.60
   2   4  -2  283.32   22.99
   2   4  -1  269.97   21.46
   2   4  -1  254.35   24.09
  -2  -4   1  243.24   22.31
  -2  -4   1  259.34   15.11
   2   4  -1  251.81   22.52
  -2  -4   1  229.00   21.99
   2   4   0  564.51   34.04
  -2  -4   0  591.35   36.79
  -2  -4   0  529.16   33.19
   2   4   0  512.85   36.22
  -2  -4   0  547.58   23.99
   2   4   0  549.02   34.77
  -2  -4   0  546.17   35.70
  -2  -4  -1  286.58   26.43
   2   4   1  334.10   30.01
   2   4   2    7.37    6.15
  -2  -4  -2    4.56    5.62
   2   4   3   27.53   10.95
   2   4   4   15.65    9.60
  -2  -4  -4    4.19    2.07
   2   4   5   13.52    9.88
  -2  -4  -5   18.49    3.00
  -2  -4  -6  150.89   23.68
   2   4   6  123.05   23.68
  -2  -4  -7   32.61   13.31
   2   4   7   39.36   14.82
  -2  -4  -8  251.15   30.07
  -2  -4  -8  181.55   27.21
   2   4   8  178.18   29.34
  -2  -4  -9  112.73   21.03
  -2  -4  -9   96.37   20.66
   2   4   9   74.84   20.77
  -2  -4 -10   48.91   15.36
  -2  -4 -10   48.82   16.32
   2   4  10   27.81   14.65
  -2  -4 -11   15.61   11.41
  -2  -4 -11   20.87   12.34
   2   4  11   54.98   21.15
   2   4  12   78.13   23.54
  -2  -4 -12   30.94   14.46
  -2  -4 -12   53.95   19.84
  -2  -4 -13   -3.37    8.43
  -2  -5  15   55.63   18.64
  -2  -5  15   21.10   13.18
  -2  -5  14   21.18   11.46
   2   5 -14   50.03   15.93
  -2  -5  14    8.20   14.35
  -2  -5  13   48.60   15.28
   2   5 -13   72.60   18.94
  -2  -5  13   65.68   23.40
  -2  -5  12   18.98   11.15
   2   5 -12   -6.57    6.29
  -2  -5  12   -3.27   10.20
  -2  -5  11   74.45   18.39
   2   5 -11   94.92   16.94
  -2  -5  11  103.17   24.58
  -2  -5  10    0.15    5.55
   2   5 -10    6.42    6.95
  -2  -5  10   -8.06    8.71
  -2  -5   9  162.33   22.29
   2   5  -9  198.28   22.36
  -2  -5   9  157.32   10.90
  -2  -5   9  121.82   23.85
  -2  -5   8    0.51    7.26
  -2  -5   8   -5.38    7.57
   2   5  -8    4.75    4.84
  -2  -5   8   -1.53   11.30
  -2  -5   7   50.61   12.86
  -2  -5   7   26.32    9.80
   2   5  -7   42.63    9.57
  -2  -5   7   46.40   16.39
  -2  -5   6  287.69   26.56
  -2  -5   6  327.58   29.88
   2   5  -6  338.58   23.72
  -2  -5   6  279.84   31.76
  -2  -5   5  306.23   26.39
  -2  -5   5  312.79   29.67
   2   5  -5  293.71   21.00
  -2  -5   5  299.05   26.30
  -2  -5   5  259.14   29.08
  -2  -5   4   44.30   10.02
  -2  -5   4   48.30   11.36
  -2  -5   4   35.30    7.45
   2   5  -4   38.91    7.09
  -2  -5   4   39.78   11.43
   2   5  -3   92.27   12.17
  -2  -5   3   91.65   14.60
  -2  -5   3  100.75   11.40
   2   5  -3  102.06   11.59
  -2  -5   3   75.11   13.63
   2   5  -2  739.62   43.54
  -2  -5   2  738.03   40.70
   2   5  -2  751.86   36.96
   2   5  -2  697.08   28.22
  -2  -5   2  782.17   27.99
  -2  -5   2  689.70   43.00
   2   5  -1    2.49    3.69
  -2  -5   1   -0.45    6.60
   2   5  -1    1.42    4.63
  -2  -5   1    1.89    1.83
  -2  -5   1   -3.11    5.64
  -2  -5   0  157.44   20.06
   2   5   0  140.82   20.82
  -2  -5   0  159.75   11.94
  -2  -5   0  155.35   22.00
   2   5   1  851.03   53.24
  -2  -5  -1  861.52   49.41
   2   5   2   91.52   18.47
  -2  -5  -2  106.87   18.27
   2   5   3 1047.58   62.92
   2   5   4  672.64   52.16
  -2  -5  -4  660.39   19.52
  -2  -5  -5  141.84   25.32
   2   5   5  122.61   23.83
   2   5   6  305.73   39.04
  -2  -5  -6  346.54   39.11
   2   5   7   24.81   14.19
  -2  -5  -7   27.83   10.24
  -2  -5  -7   19.51   13.31
   2   5   8   38.71   15.66
  -2  -5  -8   62.42   16.64
  -2  -5  -8   56.37   17.23
   2   5   9   12.67   12.39
  -2  -5  -9   15.15   10.79
  -2  -5  -9   12.53   13.06
   2   5  10   18.30   17.65
  -2  -5 -10   -3.47    7.82
  -2  -5 -10    5.20   10.49
   2   5  11  171.30   34.94
  -2  -5 -11  192.91   32.90
  -2  -5 -11  184.09   30.07
  -2  -5 -12   -3.31   11.70
  -2  -5 -12    2.94   10.42
  -2  -5 -13   25.05   14.50
  -2  -6  15  105.24   23.90
   2   6 -15  118.06   23.29
  -2  -6  15  121.02   32.13
  -2  -6  14   -5.29   10.74
   2   6 -14   40.81   14.45
  -2  -6  14   47.66   20.77
  -2  -6  13   80.27   20.26
   2   6 -13   92.27   19.11
  -2  -6  13   69.02   23.16
  -2  -6  12  136.49   24.67
   2   6 -12  148.16   22.36
  -2  -6  12   80.21   24.83
  -2  -6  11   13.31   10.38
   2   6 -11   26.35   11.23
  -2  -6  11    7.93   13.61
  -2  -6  10  161.03   24.12
  -2  -6  10  159.08   25.38
   2   6 -10  194.53   22.67
  -2  -6  10  210.87   35.94
  -2  -6   9   93.76   17.88
  -2  -6   9  108.27   20.04
   2   6  -9   93.70   15.30
  -2  -6   9   79.73   19.94
  -2  -6   8  464.84   38.77
  -2  -6   8  556.80   44.61
   2   6  -8  563.74   34.72
  -2  -6   8  530.02   51.58
  -2  -6   7 1359.89   64.46
  -2  -6   7 1377.46   71.40
   2   6  -7 1500.89   54.22
  -2  -6   7 1371.72   80.93
  -2  -6   6  511.52   37.61
  -2  -6   6  481.41   41.34
   2   6  -6  590.38   31.33
  -2  -6   6  560.75   48.75
  -2  -6   5    1.36    5.23
  -2  -6   5    1.16    5.54
   2   6  -5    3.31    3.10
  -2  -6   5   17.83   10.83
  -2  -6   4  461.43   33.91
  -2  -6   4  490.30   39.70
  -2  -6   4  464.13   28.06
   2   6  -4  426.12   25.02
  -2  -6   4  413.02   38.16
   2   6  -3  389.17   33.39
  -2  -6   3  366.12   30.33
  -2  -6   3  397.48   22.30
   2   6  -3  329.65   20.00
  -2  -6   3  369.52   34.86
  -2  -6   2    1.46    5.67
   2   6  -2    4.76    8.54
  -2  -6   2    1.76    1.95
  -2  -6   2   -4.34    8.31
  -2  -6   1  461.52   35.92
   2   6  -1  385.38   36.19
  -2  -6   1  466.46   17.49
  -2  -6   1  414.57   36.22
  -2  -6   0  273.04   28.16
   2   6   0  266.76   31.16
  -2  -6   0  284.03   14.99
  -2  -6   0  271.83   30.24
  -2  -6  -1  249.28   27.70
   2   6   1  246.98   31.18
   2   6   2  -20.04   12.46
   2   6   3  343.35   38.04
   2   6   4 1107.92   71.17
  -2  -6  -4 1152.71   71.37
   2   6   5    5.17    7.75
  -2  -6  -5    3.39    5.39
  -2  -6  -5    1.86    8.83
   2   6   6   19.18   14.43
  -2  -6  -6   10.48    8.08
  -2  -6  -6   -8.79    9.31
   2   6   7  306.03   40.98
  -2  -6  -7  322.41   32.74
  -2  -6  -7  275.55   38.13
   2   6   8   28.60   16.22
  -2  -6  -8   35.64   13.69
  -2  -6  -8   35.59   15.87
   2   6   9   80.86   23.50
  -2  -6  -9   57.65   16.12
  -2  -6  -9   56.65   18.35
   2   6  10   63.38   24.68
  -2  -6 -10   42.18   18.24
  -2  -6 -10   57.24   17.86
   2   6  11  -12.13   10.28
  -2  -6 -11  -13.46   13.89
  -2  -6 -11   -5.32    9.46
  -2  -6 -12  -26.05   15.87
  -2  -6 -12  -23.60   14.60
  -2  -7  15   22.95   12.42
   2   7 -15   43.54   15.48
  -2  -7  15   26.07   16.44
  -2  -7  14    4.23    9.87
   2   7 -14   29.05   12.63
  -2  -7  14   19.56   21.79
  -2  -7  13    8.74    6.97
  -2  -7  13    7.02    8.67
   2   7 -13   13.25    8.92
  -2  -7  13   32.05   22.34
  -2  -7  12   14.32   10.31
  -2  -7  12   19.86   11.90
   2   7 -12    7.82    8.45
  -2  -7  12   11.30   16.99
  -2  -7  11    9.75    9.09
  -2  -7  11   22.06   12.30
   2   7 -11   27.25   10.58
  -2  -7  11   41.08   21.26
  -2  -7  10   16.95    8.41
  -2  -7  10   18.44   12.49
   2   7 -10   21.38    9.34
  -2  -7  10   18.16   14.67
  -2  -7   9   13.61    7.40
  -2  -7   9   10.25    7.87
   2   7  -9   12.75    5.61
  -2  -7   9   11.53   13.17
  -2  -7   8  557.43   43.64
  -2  -7   8  657.97   52.57
   2   7  -8  614.42   35.45
  -2  -7   8  620.49   58.53
  -2  -7   7  827.23   51.93
  -2  -7   7  832.74   59.93
   2   7  -7  923.43   42.02
  -2  -7   7  822.78   66.41
  -2  -7   6   60.57   14.01
  -2  -7   6   50.45   16.37
   2   7  -6   53.60    9.83
  -2  -7   6   45.92   14.19
  -2  -7   5 1067.16   55.85
  -2  -7   5 1073.79   66.25
   2   7  -5 1029.23   41.88
  -2  -7   5 1037.83   66.87
  -2  -7   4  893.09   50.36
   2   7  -4  818.46   34.07
  -2  -7   4  891.09   60.73
   2   7  -3  184.37   26.25
  -2  -7   3  189.71   23.65
  -2  -7   3  167.45   25.94
   2   7  -2  313.07   34.64
  -2  -7   2  342.29   31.88
  -2  -7   2  325.61   35.65
   2   7  -1   53.54   15.93
  -2  -7   1   58.85   14.59
  -2  -7   1   51.23   15.47
  -2  -7   0    2.20    7.32
  -2  -7   0    3.18    1.56
   2   7   0    7.27    7.88
  -2  -7  -1  119.13   20.10
   2   7   1  159.01   26.85
  -2  -7  -1  153.51   12.45
   2   7   2   50.86   16.70
  -2  -7  -2   53.39    8.77
  -2  -7  -2   64.25   17.90
  -2  -7  -2   39.55    8.29
   2   7   3   30.54   14.28
  -2  -7  -3   23.19    7.82
  -2  -7  -3   22.01   11.43
   2   7   4   -3.72   11.96
  -2  -7  -4   -6.31   12.79
   2   7   5  114.40   26.11
  -2  -7  -5  171.75   21.59
  -2  -7  -5  131.32   26.99
   2   7   6  139.11   28.54
  -2  -7  -6  137.44   27.10
   2   7   7   15.10   15.52
  -2  -7  -7    0.54    7.07
  -2  -7  -7   24.02   12.89
   2   7   8  -21.97   18.23
  -2  -7  -8    2.11   12.46
  -2  -7  -8   -2.04    7.87
   2   7   9   -7.78   14.87
  -2  -7  -9    7.31    9.65
   2   7  10   40.55   22.40
  -2  -7 -10    7.81   12.52
  -2  -7 -11   45.07   20.73
   2   8 -15  121.68   22.59
  -2  -8  14  187.62   34.63
   2   8 -14  251.52   31.09
  -2  -8  14  262.00   49.67
  -2  -8  13   99.82   24.67
   2   8 -13  108.37   19.68
  -2  -8  13  102.34   34.10
  -2  -8  12  117.63   25.76
   2   8 -12  104.75   18.26
  -2  -8  12   86.78   29.31
  -2  -8  11   57.49   15.75
  -2  -8  11   53.80   16.83
   2   8 -11   79.19   15.40
  -2  -8  11   51.68   21.81
  -2  -8  10  116.69   21.60
  -2  -8  10   60.03   20.61
   2   8 -10  107.97   16.80
  -2  -8  10   84.28   26.57
  -2  -8   9   57.53   15.02
  -2  -8   9   51.37   16.25
   2   8  -9   59.28   11.67
  -2  -8   9   36.24   19.26
  -2  -8   8   53.87   14.13
  -2  -8   8   61.39   18.71
  -2  -8   8   44.71   12.51
   2   8  -8   34.56    8.81
  -2  -8   8   62.83   21.61
  -2  -8   7   45.47   13.55
  -2  -8   7   39.77   16.36
  -2  -8   7   47.45   13.10
   2   8  -7   48.64    9.86
  -2  -8   7   36.42   19.95
  -2  -8   6  230.68   27.57
  -2  -8   6  207.00   31.68
   2   8  -6  203.84   18.74
  -2  -8   6  181.34   30.72
  -2  -8   5   24.94    9.79
   2   8  -5   35.96    7.41
  -2  -8   5   34.37    9.55
  -2  -8   4  184.86   24.50
   2   8  -4  149.00   24.20
   2   8  -4  131.34   11.59
  -2  -8   4  141.42   26.05
   2   8  -3   -0.88    8.18
  -2  -8   3    2.07    4.88
  -2  -8   3   12.22   12.90
   2   8  -2   29.01    8.72
  -2  -8   2   22.81    9.67
  -2  -8   2   23.54   10.83
   2   8  -1    4.91    9.98
  -2  -8   1    4.51    9.26
  -2  -8   1   11.79   12.70
  -2  -8   0   60.23   14.13
  -2  -8   0   25.63   11.91
   2   8   0   46.00   16.18
  -2  -8  -1    7.90   11.13
   2   8   1  -10.04   10.69
  -2  -8  -2  175.64   31.42
   2   8   2  157.28   29.95
  -2  -8  -3    5.42   14.84
   2   8   3   37.72   19.56
  -2  -8  -4   15.93   10.04
   2   8   4   11.71   13.17
   2   8   5  478.92   53.95
  -2  -8  -5  466.35   52.10
   2   8   6  115.69   30.48
  -2  -8  -6   52.38   19.88
   2   8   7    0.32   11.38
  -2  -8  -7   12.96   16.28
   2   8   8   19.16   16.64
  -2  -8  -8   13.86   13.97
   2   8   9   57.16   23.00
  -2  -8  -9   47.64   19.70
   2   9 -15   22.23   11.20
  -2  -9  14   14.54   17.38
   2   9 -14   -6.72    8.45
  -2  -9  13   21.42   13.41
   2   9 -13   14.41    8.85
  -2  -9  12   87.12   23.20
   2   9 -12  104.97   17.84
  -2  -9  12   61.33   23.43
  -2  -9  11   22.00   14.00
   2   9 -11   39.26   10.66
  -2  -9  11   10.06   15.14
  -2  -9  10  146.63   31.92
   2   9 -10  181.66   21.27
  -2  -9  10  160.41   35.83
  -2  -9   9   28.49   17.26
   2   9  -9   27.12    9.02
  -2  -9   9   -1.56   12.22
  -2  -9   8   28.60   12.87
  -2  -9   8   15.12   13.85
   2   9  -8   13.46    6.67
  -2  -9   8    9.68   13.27
  -2  -9   7  287.22   32.97
  -2  -9   7  271.41   40.16
   2   9  -7  239.50   21.61
  -2  -9   7  328.77   36.27
  -2  -9   7  196.87   33.57
  -2  -9   6  386.14   37.82
  -2  -9   6  372.81   40.01
   2   9  -6  340.36   24.09
  -2  -9   6  345.32   45.48
  -2  -9   5  206.59   27.20
  -2  -9   5  199.99   30.62
   2   9  -5  153.73   13.39
  -2  -9   5  182.10   31.85
  -2  -9   4   97.29   18.71
   2   9  -4  134.66   26.04
  -2  -9   4  105.73   23.75
  -2  -9   4  106.45   24.40
  -2  -9   3  145.61   23.57
   2   9  -3  192.51   30.47
  -2  -9   3  141.07   27.25
  -2  -9   3  126.94   29.28
  -2  -9   2   54.69   15.83
   2   9  -2  109.14   23.90
  -2  -9   2   67.51   20.83
  -2  -9   2   43.98   23.04
  -2  -9   1    0.39    6.31
   2   9  -1   11.26   11.09
  -2  -9   1   11.88   10.18
  -2  -9   1   12.95   14.85
   2   9   0  127.58   27.13
  -2  -9   0  137.76   27.98
   2   9   1    2.08   11.32
  -2  -9  -1   -1.97   12.10
   2   9   2   19.74   16.50
  -2  -9  -2    1.79   10.02
   2   9   3   12.96   16.51
  -2  -9  -3    4.67   12.04
   2   9   4  108.07   27.18
  -2  -9  -4   28.48   13.56
   2   9   5   19.24   15.88
  -2  -9  -5    6.57   11.75
   2   9   6   22.00   14.03
  -2  -9  -6   29.32   18.14
   2   9   7   41.92   21.01
  -2  -9  -7   22.79   14.20
   2   9   8    8.67   14.07
  -2  -9  -8   59.24   22.24
  -2 -10  14    1.53   11.84
  -2 -10  13  116.72   29.85
  -2 -10  13  114.46   36.09
  -2 -10  12   70.34   24.13
  -2 -10  12   -1.12   16.65
  -2 -10  11   22.26   19.09
  -2 -10  11   11.87   18.28
  -2 -10  10   16.58   19.04
  -2 -10  10   18.47   16.97
  -2 -10   9  128.21   31.48
  -2 -10   9   77.44   29.10
  -2 -10   8    5.38   12.86
  -2 -10   8   15.18   14.17
  -2 -10   7    2.48    8.21
  -2 -10   7  -23.20   19.95
  -2 -10   6   49.17   15.80
  -2 -10   6   60.36   22.78
  -2 -10   5  161.36   25.63
   2  10  -5  199.15   32.48
  -2 -10   5  196.71   33.11
  -2 -10   5  154.18   32.02
  -2 -10   4   28.68   13.87
   2  10  -4   63.99   21.90
  -2 -10   4   13.49   13.39
  -2 -10   4   33.55   17.26
  -2 -10   3  143.02   24.19
   2  10  -3  108.22   23.99
  -2 -10   3  165.01   31.44
  -2 -10   3  117.03   29.04
  -2 -10   2  472.94   43.57
   2  10  -2  509.16   53.93
  -2 -10   2  478.97   53.12
  -2 -10   2  434.29   50.34
   2  10  -1   -4.05   13.31
  -2 -10   1   50.80   22.81
  -2 -10   1   18.66   18.22
   2  10   0   -5.89   11.80
  -2 -10   0   15.19    9.80
   2  10   1   49.76   19.53
  -2 -10  -1   74.19   23.27
   2  10   2    9.78   14.26
  -2 -10  -2  -22.92   14.75
   2  10   3   18.58   16.33
  -2 -10  -3   -5.11   12.17
   2  10   4    7.08   10.26
  -2 -10  -4   31.44   19.80
   2  10   5   14.21   14.95
  -2 -10  -5   13.65   11.29
   2  10   6   60.99   26.71
  -2 -10  -6   23.34   13.65
  -2 -11  14    4.08   13.47
  -2 -11  13   95.11   28.36
  -2 -11  12   94.23   28.73
  -2 -11  12   78.66   30.87
  -2 -11  11   51.27   20.34
  -2 -11  11   17.57   18.22
  -2 -11  10   75.07   26.36
  -2 -11  10  150.22   38.17
  -2 -11   9   64.68   25.22
  -2 -11   9   73.59   27.50
  -2 -11   8   11.19   17.70
  -2 -11   7   -2.64   11.74
   2  11  -6    7.08    9.21
  -2 -11   6   20.01   16.93
  -2 -11   6   -0.86   13.33
   2  11  -5    3.09   10.12
  -2 -11   5   17.74   15.50
  -2 -11   5    3.42   12.40
   2  11  -4   48.89   18.48
  -2 -11   4   45.44   19.66
  -2 -11   4   93.04   26.47
   2  11  -3   -9.63   10.84
  -2 -11   3   22.02   15.09
  -2 -11   3   -3.47   14.04
   2  11  -2   -0.56   10.92
  -2 -11   2    8.92   13.38
  -2 -11   2   21.68   14.77
   2  11  -1   -5.42   13.47
  -2 -11   1  -10.87   15.18
   2  11   0   27.14   18.48
  -2 -11   0  -24.11   18.15
   2  11   1   72.87   23.00
  -2 -11  -1   97.10   26.85
   2  11   2    9.30   11.04
  -2 -11  -2  -20.08   14.71
   2  11   3    5.87   13.71
  -2 -11  -3   14.97   16.02
   2  11   4   13.78   12.99
  -2 -11  -4   22.40   12.94
   2  11   5   -3.32    9.88
  -2 -11  -5  -16.30   17.26
  -2 -12  13  -25.53   20.73
  -2 -12  12   10.80   17.11
  -2 -12  11   26.51   19.61
  -2 -12  11  -32.80   29.88
  -2 -12  10   70.52   31.38
  -2 -12   9   71.37   31.63
  -2 -12   8   21.05   19.81
   2  12  -7   21.41   14.57
  -2 -12   7   15.28   18.22
   2  12  -6    8.28   12.17
  -2 -12   6    8.70   12.45
  -2 -12   6   22.45   18.37
   2  12  -5   -2.61   12.46
  -2 -12   5  -15.41   17.04
  -2 -12   5   36.07   20.38
   2  12  -4  154.18   34.20
  -2 -12   4  175.62   35.81
  -2 -12   4  177.84   36.77
   2  12  -3   32.08   19.76
  -2 -12   3   45.99   21.80
  -2 -12   3   47.82   23.35
   2  12  -2   84.32   28.94
  -2 -12   2   39.80   18.28
  -2 -12   2   74.38   27.70
   2  12  -1  165.05   37.22
  -2 -12   1  209.70   40.28
   2  12   0  -16.69   17.17
  -2 -12   0    0.34   13.51
   2  12   1   -2.22   16.34
  -2 -12  -1   18.24   14.47
   2  12   2    8.79   12.84
  -2 -12  -2    1.77   16.84
   2  12   3    7.88   11.84
  -2 -12  -3   21.84   20.76
   2  13  -9   19.70   16.23
  -2 -13   9   16.24   20.53
   2  13  -8    9.00   15.61
  -2 -13   8  -11.01   22.57
   2  13  -7   26.32   16.74
  -2 -13   7   35.51   24.29
   2  13  -6   -8.60   12.68
  -2 -13   6   30.19   25.61
   2  13  -5   32.08   16.93
  -2 -13   5   42.19   23.24
  -2 -13   5   12.42   21.32
   2  13  -4   -0.39   11.01
  -2 -13   4   34.97   21.40
  -2 -13   4    9.56   15.34
   2  13  -3   -0.99   14.62
  -2 -13   3   11.87   13.40
  -2 -13   3   15.28   15.44
   2  13  -2    2.21   15.98
  -2 -13   2  -16.06   14.91
   2  13  -1   -6.22   15.09
  -2 -13   1    7.99   12.38
   2  13   0   -8.62   15.07
  -2 -13   0   35.17   24.80
  -2 -13  -1   -5.60   16.43
  -2 -14   4    0.57   13.40
  -2 -14   3   28.00   19.73
  -2 -14   2  -19.80   15.12
  -2 -14   1   -2.80   12.10
   3 -15   2   14.46   12.36
   3 -14  -1    2.32    8.59
   3 -14   0    2.04   11.96
   3 -14   1   -7.77   13.91
  -3  14  -2   24.82   14.42
   3 -14   2   27.87   12.36
   3 -14   2   15.59   20.13
  -3  14  -3   31.44   19.64
   3 -14   3    8.15   12.87
   3 -14   3   -4.43   18.22
  -3  14  -4    2.31   11.05
   3 -14   4    4.98   16.39
   3 -14   5   15.53   20.44
  -3  13   3   -3.83   16.37
   3 -13  -3   23.62   15.14
  -3  13   2   13.59   12.81
   3 -13  -2  -21.66   17.86
  -3  13   1   15.52   16.51
   3 -13  -1   19.32   13.21
  -3  13   0   20.04   17.73
   3 -13   0   -6.83   15.15
  -3  13  -1   32.67   15.02
   3 -13   1   57.93   22.07
   3 -13   1   23.47   16.57
  -3  13  -2   10.40   10.79
   3 -13   2   -7.13   11.06
   3 -13   2   -6.09   16.66
  -3  13  -3   18.59   16.52
   3 -13   3   -0.84    9.34
   3 -13   3    6.68   17.93
  -3  13  -4   20.82   16.71
   3 -13   4   -9.32   12.87
   3 -13   4   -1.46   13.31
   3 -13   5   92.94   30.78
   3 -13   6   12.62   13.70
   3 -13   6   36.54   25.46
   3 -13   7    4.01   17.26
   3 -13   7   20.27   17.09
   3 -13   8    9.66   15.98
   3 -13   8   14.58   15.49
  -3  12   5   86.12   27.39
  -3  12   4   15.41   14.17
   3 -12  -4   -8.93   14.92
  -3  12   3   33.19   15.28
   3 -12  -3  -12.41   13.83
  -3  12   2   33.37   17.82
   3 -12  -2   19.09   15.89
  -3  12   1   45.42   23.42
   3 -12  -1   31.83   14.45
  -3  12   0   45.35   19.42
   3 -12   0   79.56   22.28
  -3  12  -1   18.97   14.73
   3 -12   1    3.18    8.42
   3 -12   1   -7.26   11.52
  -3  12  -2   18.18   11.13
   3 -12   2    2.20    8.71
   3 -12   2   19.90   18.22
  -3  12  -3   18.02   15.41
   3 -12   3    9.34   10.97
   3 -12   3   20.39   15.39
   3 -12   4   53.21   16.64
   3 -12   4   81.03   26.97
   3 -12   5   60.54   25.32
   3 -12   5   46.13   15.97
   3 -12   5   46.07   24.29
   3 -12   6   10.75   15.08
   3 -12   6   33.32   22.26
   3 -12   7   -3.60   16.16
   3 -12   7  -20.95   22.07
   3 -12   8   14.69   15.84
   3 -12   8   -5.30   16.54
   3 -12   9  -41.58   26.07
   3 -12   9   11.96   21.92
   3 -12  10   43.20   25.32
   3 -12  10   16.98   18.64
  -3  11   7   -0.03   11.42
  -3  11   6   13.82   11.28
   3 -11  -6    7.18    9.63
  -3  11   5   92.50   24.77
   3 -11  -5   71.11   22.61
  -3  11   4  -27.91   18.19
   3 -11  -4   24.26   16.10
  -3  11   3   51.70   17.64
   3 -11  -3   83.20   23.18
  -3  11   2  -23.67   16.06
   3 -11  -2   11.36   11.25
  -3  11   1   57.04   20.17
   3 -11  -1   62.57   21.16
  -3  11   0   23.68   15.76
   3 -11   0   29.08   14.03
   3 -11   0   44.65   21.19
  -3  11  -1   24.45   17.77
   3 -11   1   20.61    9.79
   3 -11   1   23.88   18.24
  -3  11  -2  181.00   32.38
   3 -11   2  214.08   32.64
   3 -11   2  183.28   34.23
   3 -11   3   31.23   14.86
   3 -11   3   64.51   25.69
   3 -11   4   37.21   18.90
   3 -11   4   34.87   12.06
   3 -11   4   65.47   22.93
   3 -11   5  266.93   43.01
   3 -11   5  235.78   30.86
   3 -11   5  270.91   43.97
   3 -11   6  179.82   36.92
   3 -11   6  136.38   32.29
   3 -11   7   21.21   15.52
   3 -11   7    9.88   16.51
   3 -11   8   20.19   17.72
   3 -11   8   15.95   18.52
   3 -11   9   39.67   25.99
   3 -11   9  -34.99   23.92
   3 -11  10   -5.33   17.54
   3 -11  10  -27.15   27.49
   3 -11  11   -4.62   15.75
   3 -11  11  -21.34   28.41
  -3  10   9    0.60    8.08
  -3  10   8   29.21   13.69
   3 -10  -8   55.35   20.39
  -3  10   7   26.53   13.73
   3 -10  -7   15.13    9.84
  -3  10   6   -1.78    9.54
   3 -10  -6    6.48    9.27
  -3  10   5  140.19   27.75
   3 -10  -5  155.50   30.79
  -3  10   4   57.19   17.61
   3 -10  -4   67.26   19.81
  -3  10   3    5.30    7.94
   3 -10  -3   33.72   15.20
  -3  10   2   37.51   18.30
   3 -10  -2   46.43   15.91
  -3  10   1   92.30   23.81
   3 -10  -1   73.74   21.36
  -3  10   0   71.68   19.06
   3 -10   0   61.10   15.95
   3 -10   0   63.82   20.64
  -3  10  -1  563.08   53.40
   3 -10   1  597.31   50.59
   3 -10   1  596.27   58.19
   3 -10   2   39.55   13.73
   3 -10   2   77.03   23.89
   3 -10   3  182.89   34.06
   3 -10   3  132.84   22.24
   3 -10   3  153.80   30.39
   3 -10   4   17.53   11.00
   3 -10   4   13.55    8.91
   3 -10   4   18.51   15.09
   3 -10   5   30.20   16.90
   3 -10   5   41.66   16.36
   3 -10   6  127.08   29.08
   3 -10   6  140.61   31.79
   3 -10   7  195.06   37.43
   3 -10   7  222.71   41.98
   3 -10   8   59.10   21.86
   3 -10   8   46.27   22.53
   3 -10   9   21.64   20.49
   3 -10   9   42.46   29.80
   3 -10  10   -3.62   15.96
  -3  10 -10   63.35   15.32
   3 -10  10   52.02   28.19
   3 -10  11   -2.71   18.84
  -3  10 -11   28.66   10.56
   3 -10  11  -18.52   27.01
   3 -10  12   77.76   25.17
  -3  10 -12   92.47   20.02
  -3  10 -13   16.36   10.76
  -3  10 -14   31.15   12.83
  -3   9  10    6.63   13.95
  -3   9   9   -0.59   11.19
   3  -9  -9   21.62   14.62
  -3   9   8  -11.05   12.42
   3  -9  -8   16.47   13.80
  -3   9   7   15.09   10.81
   3  -9  -7    1.39    9.08
  -3   9   6   27.60   14.11
   3  -9  -6   36.28   16.87
  -3   9   5   18.01   14.02
   3  -9  -5   16.11   10.00
  -3   9   4   13.69   11.69
   3  -9  -4   44.32   18.32
  -3   9   3   13.93   11.90
   3  -9  -3    8.72   10.67
  -3   9   2  139.38   26.94
   3  -9  -2  128.53   15.37
   3  -9  -2  165.49   27.39
  -3   9   1  259.49   34.63
  -3   9   1  266.27   26.05
   3  -9  -1  248.05   31.80
   3  -9  -1  232.22   35.07
  -3   9   0   61.16   18.38
   3  -9   0   55.11   16.11
   3  -9   0   80.18   21.71
  -3   9   0   78.89   15.58
  -3   9  -1   -8.97   10.07
   3  -9   1    0.40    7.24
  -3   9  -1   13.37    7.84
   3  -9   1    2.80    7.69
   3  -9   2   31.59   13.10
  -3   9  -2   18.83    5.24
  -3   9  -2   44.47   13.89
   3  -9   2   29.62   13.54
   3  -9   3  167.53   29.37
  -3   9  -3  127.72   15.13
   3  -9   3  131.06   21.37
  -3   9  -3  143.96   22.27
   3  -9   3  129.29   26.42
   3  -9   4  112.75   25.74
   3  -9   4  101.21   18.79
   3  -9   4   97.98   24.39
  -3   9  -4   96.91   18.61
   3  -9   5   -4.19    8.76
   3  -9   5   -5.65   17.00
   3  -9   6   76.79   23.88
   3  -9   6   67.40   24.68
   3  -9   7  210.47   37.00
   3  -9   7  221.80   40.62
   3  -9   8    3.52   11.27
   3  -9   8   11.55   13.29
   3  -9   9  -10.81   17.23
   3  -9   9    4.98   12.15
   3  -9  10   -1.42   13.66
   3  -9  10    1.65   16.47
   3  -9  11   13.77   11.91
  -3   9 -11   -0.77    8.30
   3  -9  11   14.84   22.68
   3  -9  12   24.27   19.88
  -3   9 -12   14.33    9.02
   3  -9  12    6.77   24.90
   3  -9  13   34.86   20.34
  -3   9 -13   61.81   18.50
   3  -9  13   47.63   27.66
  -3   9 -14   80.75   20.49
  -3   8  11   46.90   19.33
   3  -8 -11   46.73   16.95
  -3   8  10   35.70   15.40
   3  -8 -10   -1.16   10.43
  -3   8   9   11.62   11.34
   3  -8  -9   -3.43    9.77
  -3   8   8   52.04   16.22
   3  -8  -8   67.85   18.55
   3  -8  -8   50.27   17.33
  -3   8   7   67.39   19.22
   3  -8  -7  102.86   23.58
   3  -8  -7  134.67   24.81
  -3   8   6   41.93   15.91
   3  -8  -6   15.29    9.84
   3  -8  -6   30.15   14.96
  -3   8   5   83.21   18.81
   3  -8  -5   82.86   18.30
   3  -8  -5  119.22   23.47
  -3   8   4   17.48   11.44
   3  -8  -4    3.77    5.15
   3  -8  -4   12.60    9.13
  -3   8   4   14.70    5.66
  -3   8   3  239.26   32.10
  -3   8   3  235.62   20.65
   3  -8  -3  247.94   31.24
   3  -8  -3  214.81   24.43
  -3   8   2  182.04   28.67
  -3   8   2  153.49   16.38
  -3   8   2  160.19   18.38
   3  -8  -2  194.28   26.88
   3  -8  -2  158.44   17.92
  -3   8   1  816.07   58.54
  -3   8   1  845.16   35.09
   3  -8  -1  945.22   58.46
  -3   8   1  910.81   45.97
   3  -8  -1  832.80   60.18
  -3   8   0    6.29    4.14
  -3   8   0    2.31    8.01
   3  -8   0   -2.62    7.61
  -3   8   0    6.69    3.60
   3  -8   0    6.10    8.37
  -3   8   0    1.40    4.84
  -3   8  -1  256.40   16.79
  -3   8  -1  239.56   17.88
   3  -8   1  253.89   28.69
  -3   8  -1  278.19   27.34
   3  -8   1  310.09   36.61
   3  -8   2  461.31   44.27
   3  -8   2  398.22   34.62
  -3   8  -2  367.27   24.70
  -3   8  -2  458.40   36.67
   3  -8   2  349.91   39.60
   3  -8   3  -15.66   14.29
  -3   8  -3    6.18    5.13
   3  -8   3    7.14    4.24
  -3   8  -3   12.29    7.70
   3  -8   3   12.02   11.04
   3  -8   4  586.11   52.40
  -3   8  -4  623.25   45.08
   3  -8   4  577.49   52.03
   3  -8   5  786.23   61.73
  -3   8  -5  758.92   51.89
   3  -8   5  768.09   64.90
   3  -8   6   96.37   22.06
   3  -8   6   96.98   25.67
  -3   8  -6   89.53   18.29
   3  -8   7  242.14   36.72
   3  -8   7  271.14   43.39
   3  -8   8  824.38   68.93
   3  -8   8  818.69   78.59
   3  -8   9    1.22   10.94
   3  -8   9   34.79   22.69
   3  -8  10   12.75   13.58
   3  -8  10   12.67   24.35
   3  -8  11   48.11   20.52
   3  -8  11   63.69   32.21
   3  -8  12  -24.96   18.90
  -3   8 -12   -1.77    9.09
   3  -8  13   51.37   18.41
  -3   8 -13   37.79   13.54
   3  -8  13   66.66   30.50
  -3   8 -14  -16.05   14.01
   3  -8  14  -17.34   18.05
   3  -7 -12   -1.46    9.25
   3  -7 -12  -16.36   12.87
  -3   7  12   12.03   12.27
  -3   7  11  -23.89   23.53
  -3   7  11    0.57    9.12
   3  -7 -11    9.03   10.56
   3  -7 -11   -5.87   10.02
  -3   7  10   19.51   13.87
   3  -7 -10  -26.99   15.12
   3  -7 -10   -8.72   11.58
  -3   7   9    5.69    7.91
   3  -7  -9   12.14    9.19
   3  -7  -9  -14.68   10.82
  -3   7   8   -2.85    8.37
   3  -7  -8   -8.49    8.86
  -3   7   7   -3.19    6.00
   3  -7  -7   -6.88    8.53
   3  -7  -7  -13.33   11.23
  -3   7   6    3.36    7.26
   3  -7  -6   15.73    9.65
   3  -7  -6    4.87    7.22
  -3   7   5   75.09   17.32
   3  -7  -5   90.94   18.61
   3  -7  -5   72.26   17.08
  -3   7   5   65.93    8.72
  -3   7   4  281.89   32.27
  -3   7   4  291.75   20.53
   3  -7  -4  295.19   32.50
   3  -7  -4  371.70   34.84
  -3   7   3  873.87   56.86
   3  -7  -3  875.04   54.79
  -3   7   3  815.79   38.28
   3  -7  -3  804.70   47.95
  -3   7   2   43.37   13.82
   3  -7  -2   53.26   11.28
   3  -7  -2   48.68   13.52
  -3   7   2   56.64   10.20
  -3   7   2   60.92   11.55
  -3   7   1  529.99   43.27
   3  -7  -1  521.69   40.35
  -3   7   1  469.58   31.69
   3  -7  -1  491.04   29.24
  -3   7   1  467.24   25.60
   3  -7  -1  484.38   41.70
  -3   7   0  478.73   40.06
  -3   7   0  471.25   33.01
   3  -7   0  486.84   37.92
  -3   7   0  476.22   25.55
   3  -7   0  427.56   39.22
  -3   7  -1  165.63   12.13
   3  -7   1  187.29   25.90
   3  -7   1  153.68   20.34
  -3   7  -1  168.80   16.09
  -3   7  -1  141.74   19.26
   3  -7   1  183.76   26.24
   3  -7   2   64.89   16.67
  -3   7  -2   76.30   12.06
   3  -7   2   73.52   13.81
   3  -7   2   34.31   13.15
  -3   7  -2   72.42   14.67
   3  -7   3    5.94   11.28
   3  -7   3    5.63    4.57
  -3   7  -3   11.91    7.39
   3  -7   3   -1.39    6.97
   3  -7   4   -0.94    5.63
  -3   7  -4   11.43    9.06
   3  -7   4    1.14    8.26
   3  -7   5   22.99   11.35
  -3   7  -5   39.09    7.72
   3  -7   5   30.63   15.44
  -3   7  -5   38.50   14.14
   3  -7   6  420.42   43.66
  -3   7  -6  398.71   23.70
  -3   7  -6  390.23   37.37
   3  -7   6  455.14   50.07
   3  -7   7  586.44   52.30
  -3   7  -7  524.26   44.74
  -3   7  -7  487.30   27.87
   3  -7   7  610.03   61.05
   3  -7   8  128.42   25.68
   3  -7   8  147.03   32.15
   3  -7   9    5.87    8.81
   3  -7   9   24.64   14.58
   3  -7  10  198.72   34.77
   3  -7  10  305.45   50.30
   3  -7  11   32.92   15.49
   3  -7  11   -5.27   16.05
   3  -7  12   14.07   14.56
  -3   7 -12   14.29    9.15
   3  -7  12    3.98   17.90
   3  -7  13  -26.20   20.22
  -3   7 -13   -6.11   11.72
   3  -7  13   -6.73   16.84
   3  -7  14    3.98   12.56
  -3   7 -14    9.53    9.90
   3  -7  14  -14.59   27.23
   3  -6 -13   25.38   13.04
   3  -6 -13   52.53   17.53
  -3   6  13   26.54   14.14
  -3   6  12   18.60   14.45
   3  -6 -12   29.21   12.83
   3  -6 -12   31.27   14.83
  -3   6  12   28.11   13.27
  -3   6  11   78.22   21.94
   3  -6 -11   92.90   21.22
   3  -6 -11   74.29   19.13
  -3   6  11   62.63   17.93
  -3   6  10  106.16   25.37
  -3   6  10   94.40   21.00
   3  -6 -10   88.92   19.16
   3  -6 -10   88.25   19.98
  -3   6   9   -6.13    7.59
   3  -6  -9   -0.73    8.11
   3  -6  -9    2.27    6.68
  -3   6   8   -4.47    6.68
   3  -6  -8   -1.63    7.73
   3  -6  -8    4.50    8.62
  -3   6   7   19.83   10.28
   3  -6  -7   19.00    9.03
   3  -6  -7   22.10   10.16
  -3   6   6   -0.10    5.56
   3  -6  -6   14.11    8.15
   3  -6  -6   -1.26    9.20
  -3   6   6    8.11    3.58
  -3   6   5  175.34   24.87
  -3   6   5  214.35   17.16
   3  -6  -5  224.10   26.81
   3  -6  -5  229.61   26.80
  -3   6   4  207.28   25.56
   3  -6  -4  185.84   24.53
   3  -6  -4  182.00   24.23
  -3   6   4  196.04   17.32
  -3   6   3   93.24   17.07
   3  -6  -3   89.01   16.88
   3  -6  -3   79.25   15.30
  -3   6   3   91.61   12.78
  -3   6   2   51.40   13.03
   3  -6  -2   67.46   13.24
  -3   6   2   57.74    9.54
   3  -6  -2   67.80   14.33
  -3   6   2   70.40   12.12
  -3   6   1    8.07    6.11
   3  -6  -1   28.16    9.19
   3  -6  -1   36.86    9.44
  -3   6   1   26.69    6.43
   3  -6  -1   16.90    8.72
  -3   6   1   35.76    8.48
   3  -6   0 1228.22   61.46
  -3   6   0 1189.00   54.04
   3  -6   0 1273.96   57.51
  -3   6   0 1120.54   42.64
   3  -6   0 1243.05   62.20
   3  -6   1  319.10   30.53
  -3   6  -1  258.94   21.08
  -3   6  -1  356.18   29.34
   3  -6   1  305.16   26.73
   3  -6   1  369.10   34.11
   3  -6   2  107.12   18.48
  -3   6  -2  102.62   14.72
   3  -6   2  100.72   14.82
  -3   6  -2   88.01   15.19
   3  -6   2   75.80   15.54
   3  -6   3  179.45   24.27
  -3   6  -3  144.71   15.91
  -3   6  -3  130.28   19.04
   3  -6   3  180.42   25.48
   3  -6   4  474.22   40.59
  -3   6  -4  410.51   34.76
  -3   6  -4  452.99   26.38
   3  -6   4  424.26   40.08
   3  -6   5  696.71   51.29
  -3   6  -5  682.18   30.72
  -3   6  -5  704.84   46.46
   3  -6   5  711.29   56.12
   3  -6   6 1050.33   35.61
   3  -6   6 1079.09   66.60
  -3   6  -6 1010.73   35.43
  -3   6  -6 1074.88   59.82
   3  -6   6 1160.15   76.28
  -3   6  -7    4.41    2.72
   3  -6   7    8.14    4.85
   3  -6   7   11.15    9.56
  -3   6  -7    2.79    2.53
   3  -6   7   -1.37   10.54
  -3   6  -7   17.75   10.29
   3  -6   8  312.95   37.73
  -3   6  -8  253.76   31.00
   3  -6   8  291.02   42.73
  -3   6  -8  312.39   17.96
   3  -6   9   49.44   16.52
   3  -6   9   14.63   12.02
   3  -6  10   35.69   17.06
   3  -6  10   51.02   19.77
   3  -6  11  135.89   28.78
   3  -6  11   96.41   28.12
   3  -6  12   -3.18   12.47
   3  -6  12  -27.23   24.66
   3  -6  13   48.85   18.39
  -3   6 -13   21.61   11.71
   3  -6  13   18.11   17.24
   3  -6  14   -7.16   13.80
  -3   6 -14   -5.43    9.64
   3  -6  14   27.49   20.86
  -3   5  14   12.19   11.41
  -3   5  13   50.71   22.99
  -3   5  13   17.66   12.86
   3  -5 -13   33.95   15.74
   3  -5 -13   27.91   12.63
  -3   5  12   -4.23   13.77
   3  -5 -12   14.77    9.75
   3  -5 -12    1.69    9.07
  -3   5  12   25.95   14.12
  -3   5  11  -19.55   15.84
   3  -5 -11   11.05    7.57
   3  -5 -11    4.27    8.98
  -3   5  11    8.72    8.74
  -3   5  10   84.61   22.42
   3  -5 -10   87.03   19.98
   3  -5 -10   82.31   18.39
  -3   5  10   70.17   18.45
  -3   5   9   65.64   18.69
  -3   5   9   73.56   18.46
   3  -5  -9   54.74   14.45
   3  -5  -9   63.27   16.86
  -3   5   8   94.38   18.79
   3  -5  -8   60.65   15.86
   3  -5  -8   81.54   16.61
  -3   5   7   19.67   10.14
   3  -5  -7    0.87    6.88
   3  -5  -7   18.39    9.21
  -3   5   6    4.69    6.14
   3  -5  -6    3.63    5.90
   3  -5  -6    3.46    6.44
  -3   5   5   88.43   16.83
   3  -5  -5   54.80   13.80
   3  -5  -5   55.62   13.71
  -3   5   5   60.46    9.58
  -3   5   4  114.65   17.29
   3  -5  -4  165.43   22.25
   3  -5  -4  129.84   19.02
  -3   5   4  174.29   16.70
  -3   5   3  437.39   33.65
  -3   5   3  490.82   31.37
   3  -5  -3  483.34   35.25
   3  -5  -3  447.05   34.51
  -3   5   3  514.95   29.60
  -3   5   2  154.18   19.35
   3  -5  -2  174.58   20.59
   3  -5  -2  178.43   20.83
  -3   5   2  168.09   16.16
  -3   5   2  183.45   18.32
  -3   5   1 1211.65   54.71
   3  -5  -1 1189.82   52.17
   3  -5  -1 1053.96   45.79
  -3   5   1 1210.05   44.09
  -3   5   1 1198.61   49.31
   3  -5  -1 1149.08   55.17
   3  -5   0  112.90   16.98
  -3   5   0  115.74   13.96
   3  -5   0  126.67   16.42
  -3   5   0  113.59   16.74
   3  -5   0  134.39   19.02
  -3   5  -1    1.39    1.60
   3  -5   1    6.93    7.58
   3  -5   1    3.73    4.06
  -3   5  -1    2.00    3.15
  -3   5  -1    9.30    6.32
   3  -5   1    2.89    5.56
   3  -5   2    1.83    6.00
  -3   5  -2    9.67    4.50
  -3   5  -2   -0.08    6.09
   3  -5   2    3.11    5.84
   3  -5   3    2.80    5.45
  -3   5  -3    5.16    3.40
  -3   5  -3    0.30    5.69
   3  -5   3    3.25    7.81
   3  -5   4    2.21    1.82
   3  -5   4   -0.23    6.32
  -3   5  -4    6.92    4.15
  -3   5  -4   -3.22    5.11
   3  -5   4   -8.06    9.97
   3  -5   5    6.78    3.45
   3  -5   5    4.10    4.68
  -3   5  -5    8.42    3.35
   3  -5   5    1.25    8.66
  -3   5  -5    3.09    5.07
   3  -5   6  270.37   21.36
   3  -5   6  320.16   34.62
  -3   5  -6  293.01   17.16
  -3   5  -6  325.72   31.92
  -3   5  -6  302.44   15.63
   3  -5   6  290.44   36.23
   3  -5   7 1024.24   48.77
   3  -5   7 1019.30   64.12
  -3   5  -7 1092.57   30.30
  -3   5  -7 1068.43   59.32
  -3   5  -7 1113.04   30.72
   3  -5   7 1092.99   74.57
   3  -5   8  966.06   64.84
  -3   5  -8 1026.46   59.71
  -3   5  -8 1012.76   24.16
   3  -5   8  986.70   74.64
   3  -5   9  960.89   66.51
   3  -5   9 1041.21   80.07
   3  -5  10  283.39   37.27
   3  -5  10  356.90   49.35
   3  -5  11  242.10   35.78
   3  -5  11  244.87   42.67
   3  -5  12   64.14   20.83
   3  -5  12   36.85   18.03
   3  -5  13   32.24   15.97
  -3   5 -13   22.01   11.61
   3  -5  13   24.43   20.88
   3  -5  14    3.03    8.90
  -3   5 -14  -10.74   11.24
   3  -5  14   19.53   17.28
  -3   4  14   36.21   14.38
  -3   4  14   57.41   21.19
  -3   4  13  178.36   32.64
  -3   4  13  153.98   26.85
   3  -4 -13  165.97   29.05
   3  -4 -13  141.82   24.48
  -3   4  12  126.78   27.35
   3  -4 -12  124.52   23.68
   3  -4 -12   89.69   19.25
  -3   4  12  139.86   24.47
  -3   4  11    2.44   11.68
   3  -4 -11    9.59    6.17
   3  -4 -11   -8.71    9.06
  -3   4  11   12.30    8.21
  -3   4  10   56.20   17.71
   3  -4 -10   29.02   11.77
   3  -4 -10   39.46   12.95
  -3   4  10   68.31   17.01
  -3   4   9  140.70   23.95
   3  -4  -9  150.34   23.08
   3  -4  -9  167.59   25.12
  -3   4   9  134.67   21.24
  -3   4   8   -5.82   13.68
   3  -4  -8    6.29    7.41
   3  -4  -8   11.34    7.98
  -3   4   8   -6.87    7.04
  -3   4   7  478.29   35.89
   3  -4  -7  446.66   35.90
   3  -4  -7  476.67   37.34
  -3   4   6   92.61   15.78
   3  -4  -6   64.48   14.01
   3  -4  -6   82.93   16.06
  -3   4   5   33.04    9.65
   3  -4  -5   30.86    9.87
   3  -4  -5   49.08   11.90
  -3   4   4   95.00   13.78
   3  -4  -4   86.49   14.23
   3  -4  -4   99.38   16.26
  -3   4   3   64.01   11.60
  -3   4   3   76.46   12.39
   3  -4  -3   67.24   12.62
   3  -4  -3   60.92   12.39
  -3   4   3   67.72   10.89
  -3   4   2  794.39   40.01
  -3   4   2  699.51   36.97
   3  -4  -2  834.52   43.07
   3  -4  -2  744.44   39.25
  -3   4   2  775.49   35.63
  -3   4   2  831.97   37.39
  -3   4   2  803.57   44.73
  -3   4   1 1866.10   61.45
  -3   4   1 1583.75   56.29
   3  -4  -1 1814.49   60.39
   3  -4  -1 1696.35   59.22
  -3   4   1 1804.39   56.30
  -3   4   1 1877.32   66.04
   3  -4  -1 1939.75   65.25
  -3   4   1 1818.24   59.30
   3  -4   0 2338.59   71.20
  -3   4   0 2471.50   71.64
  -3   4   0 2471.83   69.90
  -3   4   0 2362.61   74.11
  -3   4   0 2418.75   73.12
  -3   4  -1  498.44   19.12
   3  -4   1  471.95   31.02
  -3   4  -1  500.50   29.68
  -3   4  -1  596.84   30.48
  -3   4  -1  601.65   33.92
  -3   4  -1  611.98   36.05
   3  -4   1  589.63   34.78
  -3   4  -1  496.56   31.12
  -3   4  -2 1463.80   33.76
   3  -4   2 1503.24   58.15
  -3   4  -2 1395.24   46.63
  -3   4  -2 1537.05   59.75
  -3   4  -2 1555.75   56.12
   3  -4   2 1589.20   60.64
   3  -4   3   81.08    7.68
   3  -4   3   88.51   15.01
  -3   4  -3   78.37    9.74
  -3   4  -3   68.82   12.20
   3  -4   3   81.74   15.16
   3  -4   4  220.88   15.94
   3  -4   4  213.71   23.89
  -3   4  -4  213.16   15.23
  -3   4  -4  196.63   21.70
   3  -4   4  236.39   26.37
   3  -4   5 1203.39   45.63
   3  -4   5 1295.21   63.68
  -3   4  -5 1289.32   59.04
  -3   4  -5 1286.96   27.67
   3  -4   5 1204.58   64.74
   3  -4   6  294.41   24.20
   3  -4   6  313.46   32.43
  -3   4  -6  295.52   28.80
  -3   4  -6  288.05   11.37
   3  -4   6  302.85   34.77
   3  -4   7   -3.15    6.43
  -3   4  -7   -0.65    6.82
   3  -4   7   10.51    9.67
   3  -4   8    4.97    7.75
   3  -4   8    8.62   12.11
  -3   4  -8   10.72    7.42
   3  -4   9  325.57   36.96
  -3   4  -9  327.80   33.96
  -3   4  -9  311.46   15.65
   3  -4   9  355.34   45.09
   3  -4  10   11.96    8.17
   3  -4  10   43.85   20.11
   3  -4  11    0.95    6.73
   3  -4  11   18.23   16.76
   3  -4  12  239.72   36.68
   3  -4  12  242.90   42.30
   3  -4  13  113.17   26.46
  -3   4 -13  104.30   23.24
   3  -4  13  161.28   38.99
   3  -4  14   16.97   14.67
  -3   4 -14   -5.09   13.18
   3  -4  14   41.26   22.47
  -3   3  14   37.70   19.15
   3  -3 -14   15.59   10.67
  -3   3  13    7.14    7.74
  -3   3  13    6.15   12.82
   3  -3 -13    4.94    7.96
  -3   3  13   -1.43    7.77
  -3   3  12  125.38   26.16
  -3   3  12  110.15   21.02
   3  -3 -12  144.63   22.37
   3  -3 -12  162.21   27.19
  -3   3  11  113.92   20.86
  -3   3  11  145.60   27.61
   3  -3 -11  151.33   24.30
   3  -3 -11  151.91   22.79
  -3   3  10  285.00   30.40
   3  -3 -10  274.63   28.63
  -3   3  10  343.18   37.73
  -3   3   9  170.09   25.26
  -3   3   9  159.24   21.52
   3  -3  -9  125.14   19.31
   3  -3  -9  139.41   21.16
  -3   3   8  539.87   37.52
   3  -3  -8  533.85   37.89
   3  -3  -8  520.13   39.83
  -3   3   8  593.51   45.43
  -3   3   7   14.71    6.99
   3  -3  -7   14.69    6.72
   3  -3  -7   29.94   10.89
  -3   3   7   15.69    7.49
  -3   3   6  113.01   17.82
   3  -3  -6   86.34   14.43
   3  -3  -6  113.41   17.73
  -3   3   6   98.32   15.07
  -3   3   5  807.73   39.20
   3  -3  -5  847.91   42.71
   3  -3  -5  809.54   45.14
  -3   3   4   42.12    8.82
   3  -3  -4   45.29   10.03
   3  -3  -4   51.16   10.19
   3  -3  -4   30.30    7.97
  -3   3   3   39.62    8.32
  -3   3   3   22.09    5.89
   3  -3  -3   39.78    9.53
   3  -3  -3   44.62   10.66
   3  -3  -3   37.12    8.85
  -3   3   3   53.38    9.75
  -3   3   3   38.43    9.27
  -3   3   2   42.81    7.89
  -3   3   2   58.48    9.49
   3  -3  -2   63.99   10.54
   3  -3  -2   54.23   11.12
  -3   3   2   55.89    9.60
  -3   3   2   69.28   11.73
   3  -3  -1 1149.23   41.20
  -3   3   1 1161.45   40.63
   3  -3  -1 1108.69   45.77
  -3   3   1 1084.74   44.06
  -3   3   1 1143.68   43.59
   3  -3  -1 1135.84   42.72
  -3   3   1 1092.21   43.36
  -3   3   0  185.39   12.98
   3  -3   0  177.58   15.57
  -3   3   0  161.80   14.55
  -3   3   0  159.30   15.36
  -3   3   0  203.32   18.32
   3  -3   0  161.81   15.22
  -3   3   0  168.66   15.57
  -3   3   0  205.26   19.38
  -3   3  -1  773.15   26.11
   3  -3   1  829.13   36.12
  -3   3  -1  770.43   33.64
  -3   3  -1  825.16   33.14
  -3   3  -1  834.12   40.61
  -3   3  -1  827.42   40.21
   3  -3   1  756.39   34.88
  -3   3  -1  777.86   34.35
  -3   3  -2 2335.36   63.63
   3  -3   2 2324.32   68.06
   3  -3   2 2284.86   50.07
  -3   3  -2 2306.59   52.15
  -3   3  -2 2361.92   72.16
  -3   3  -2 2379.49   63.16
   3  -3   2 2289.29   67.79
   3  -3   3 3035.63   86.52
  -3   3  -3 3187.11   66.96
   3  -3   3 3203.60   69.32
   3  -3   3 3265.25   89.58
  -3   3  -3 3118.30   87.51
   3  -3   4  239.18   19.37
   3  -3   4  253.96   24.90
  -3   3  -4  270.64   24.68
   3  -3   4  257.84   25.05
   3  -3   5  547.06   32.59
   3  -3   5  546.25   38.54
  -3   3  -5  502.02   35.25
   3  -3   5  585.19   42.19
   3  -3   6   12.24    7.20
   3  -3   6   -4.76    4.92
   3  -3   6    7.14    8.73
  -3   3  -6   15.08    7.57
   3  -3   7  382.77   36.06
  -3   3  -7  336.18   31.02
   3  -3   7  361.27   38.73
   3  -3   8  430.94   40.12
  -3   3  -8  458.42   37.31
   3  -3   8  494.88   47.08
   3  -3   9  202.54   29.07
  -3   3  -9  243.80   27.98
   3  -3   9  236.23   35.17
   3  -3  10  167.70   27.25
   3  -3  10  242.14   38.32
   3  -3  11  206.75   32.16
   3  -3  11  266.65   40.98
   3  -3  12   -0.79    6.97
   3  -3  12   51.59   27.61
   3  -3  13    2.84    8.93
  -3   3 -13   -2.52    7.41
   3  -3  13    6.23   15.90
   3  -3  14    2.86   10.47
   3  -3  14   33.84   22.56
  -3   2  15   -2.50   11.69
  -3   2  14    3.55   11.68
   3  -2 -14   12.01   12.29
  -3   2  13   14.00   13.51
   3  -2 -13   22.39   13.26
  -3   2  13   14.48    9.58
  -3   2  12   12.24    8.05
  -3   2  12   35.19   14.67
   3  -2 -12   36.78   14.73
  -3   2  12    4.61    6.82
  -3   2  11  114.21   23.06
  -3   2  11   87.71   18.11
   3  -2 -11   84.06   18.91
  -3   2  10   23.88   12.43
  -3   2  10   28.32   10.63
   3  -2 -10   38.14   10.42
   3  -2 -10   43.55   14.03
  -3   2   9 1172.03   55.34
   3  -2  -9 1139.85   53.59
   3  -2  -9 1177.90   61.99
  -3   2   9 1257.40   65.59
  -3   2   8   16.47    8.89
   3  -2  -8    7.39    6.83
   3  -2  -8    0.94    4.01
  -3   2   8    2.30    4.38
  -3   2   7   17.37    6.70
  -3   2   7   33.47    8.31
   3  -2  -7   37.37   11.00
   3  -2  -7   26.95    7.91
  -3   2   6 1534.91   53.69
   3  -2  -6 1559.48   56.96
   3  -2  -6 1471.53   62.07
  -3   2   5    8.37    5.54
   3  -2  -5   17.15    6.39
  -3   2   5   18.91    6.21
   3  -2  -5   13.50    6.16
   3  -2  -5   19.83    7.63
  -3   2   4  262.01   17.84
   3  -2  -4  270.03   23.00
   3  -2  -4  247.49   23.40
  -3   2   4  273.94   22.56
  -3   2   3   -0.78    3.46
  -3   2   3   -1.10    2.73
   3  -2  -3    6.49    3.89
  -3   2   3    0.13    2.63
   3  -2  -3    4.78    6.54
  -3   2   3    4.31    3.26
  -3   2   2   87.01   10.39
  -3   2   2   85.21    9.11
  -3   2   2   88.96    9.32
   3  -2  -2   77.53   13.25
  -3   2   2   89.00   12.07
  -3   2   2   93.40   12.20
  -3   2   2  101.32   11.47
   3  -2  -1 1048.98   32.36
  -3   2   1 1029.21   31.61
  -3   2   1  957.88   37.32
   3  -2  -1  976.60   42.70
  -3   2   1 1074.88   42.31
  -3   2   1 1027.17   34.16
   3  -2  -1  965.33   33.09
  -3   2   1  948.65   32.79
  -3   2   0  467.47   21.89
   3  -2   0  469.35   21.87
  -3   2   0  419.95   20.30
  -3   2   0  468.25   28.50
   3  -2   0  424.63   20.89
  -3   2   0  470.47   21.43
  -3   2   0  457.30   19.55
  -3   2  -1  872.77   31.82
   3  -2   1  890.35   34.47
   3  -2   1  834.59   29.25
  -3   2  -1  878.54   31.27
  -3   2  -1  905.13   23.97
   3  -2   1  896.72   32.80
  -3   2  -1  873.54   30.50
  -3   2  -1  903.75   39.20
  -3   2  -2  635.52   29.12
   3  -2   2  653.33   32.28
  -3   2  -2  646.06   28.52
   3  -2   2  635.93   27.84
  -3   2  -2  643.40   34.52
  -3   2  -2  650.14   15.59
   3  -2   2  641.73   30.54
  -3   2  -3  353.75   23.85
   3  -2   3  367.63   26.39
   3  -2   3  367.32   23.35
  -3   2  -3  397.72   23.31
  -3   2  -3  380.56   27.56
   3  -2   3  349.37   25.06
   3  -2   4 1258.49   54.10
   3  -2   4 1206.13   48.92
   3  -2   4 1235.16   54.44
  -3   2  -4 1214.03   51.61
   3  -2   5  554.89   35.63
   3  -2   5  612.35   39.41
  -3   2  -5  548.21   34.85
   3  -2   6  292.32   29.12
  -3   2  -6  295.53   26.55
   3  -2   6  267.78   13.41
   3  -2   7   27.30    8.15
   3  -2   7   30.66    5.72
  -3   2  -7   34.62   10.40
   3  -2   8   -4.28    5.85
   3  -2   8    1.83    2.82
  -3   2  -8    5.68    6.13
   3  -2   9  201.86   28.22
   3  -2   9  133.30   14.78
  -3   2  -9  184.75   23.59
  -3   2 -10 1273.65   50.06
   3  -2  10 1338.66   76.01
   3  -2  11  132.71   25.30
   3  -2  12  140.39   27.10
  -3   2 -13  125.80   27.11
   3  -2  13  120.84   26.44
  -3   2 -14  177.17   32.10
   3  -2  14  150.66   30.03
  -3   1  15   61.92   19.30
  -3   1  14   -5.80    7.37
   3  -1 -14   -7.81    8.18
  -3   1  14    7.93    8.42
  -3   1  13   12.13    9.07
   3  -1 -13   35.42   16.76
  -3   1  13   18.66   10.49
  -3   1  12  111.25   21.96
   3  -1 -12  122.24   23.14
  -3   1  12  115.22   19.66
  -3   1  11   -1.74    6.50
  -3   1  11    4.40    5.15
  -3   1  10  690.71   42.70
  -3   1  10  649.32   39.13
   3  -1 -10  593.31   44.77
  -3   1  10  704.78   47.97
  -3   1   9   23.47    7.85
  -3   1   9   27.05   10.36
   3  -1  -9   26.05   11.31
  -3   1   9   18.72    6.43
  -3   1   8  100.16   14.26
  -3   1   8  122.39   18.44
   3  -1  -8  115.42   18.69
  -3   1   7  353.16   24.23
   3  -1  -7  338.39   28.95
  -3   1   7  390.44   30.08
  -3   1   6  532.06   27.48
   3  -1  -6  544.69   34.44
   3  -1  -6  517.61   34.80
  -3   1   6  574.14   34.43
   3  -1  -5  473.46   29.05
  -3   1   5  437.46   22.44
   3  -1  -5  470.70   31.91
  -3   1   5  481.51   29.81
  -3   1   4   58.05    9.94
  -3   1   4   44.53    8.42
   3  -1  -4   67.16   11.52
   3  -1  -4   55.85    8.68
  -3   1   4   42.87    6.24
  -3   1   3   34.25    7.11
  -3   1   3   31.16    4.27
   3  -1  -3   19.39    3.78
   3  -1  -3   25.22    8.04
  -3   1   3   29.80    7.13
  -3   1   3   21.25    5.38
  -3   1   2  123.63    7.58
  -3   1   2  114.15    6.87
   3  -1  -2  115.97   15.14
  -3   1   2  123.99   13.68
  -3   1   2  133.31   12.29
   3  -1  -2  101.95   11.33
  -3   1   1 1475.53   45.39
  -3   1   1 1478.79   31.12
   3  -1  -1 1472.42   31.55
  -3   1   1 1526.88   51.30
   3  -1  -1 1494.87   52.91
  -3   1   1 1515.70   40.81
  -3   1   1 1469.14   31.67
   3  -1  -1 1444.98   41.58
   3  -1   0 2224.26   54.51
  -3   1   0 2180.45   55.92
  -3   1   0 2308.56   46.71
   3  -1   0 2137.88   47.87
  -3   1   0 2361.09   67.24
   3  -1   0 2298.31   42.25
   3  -1   0 2152.67   48.50
  -3   1   0 2273.36   48.40
  -3   1   0 2221.18   40.40
   3  -1   1 5211.05   97.22
  -3   1  -1 5375.38   93.82
  -3   1  -1 5297.06  101.89
   3  -1   1 5393.27  100.09
   3  -1   1 5351.37   81.73
   3  -1   1 5373.54   89.14
  -3   1  -1 5407.70   83.88
   3  -1   2  209.64   17.63
  -3   1  -2  183.39   15.03
   3  -1   2  224.99   18.27
  -3   1  -2  194.02   17.22
  -3   1  -2  210.67   18.47
   3  -1   2  200.72    9.21
   3  -1   3 4362.81  101.30
   3  -1   3 4448.61  102.10
  -3   1  -3 4419.02   99.39
  -3   1  -3 4379.57   96.42
  -3   1  -3 4545.65  101.63
   3  -1   4 2812.90   82.88
   3  -1   4 2752.89   83.46
  -3   1  -4 2753.33   78.16
   3  -1   5  570.34   37.53
  -3   1  -5  556.27   33.46
   3  -1   6   73.97   14.94
   3  -1   6   61.25    6.56
  -3   1  -6   60.15   11.96
   3  -1   7  133.00   20.91
   3  -1   7  114.40   10.19
  -3   1  -7   98.10   15.48
   3  -1   8   37.56   13.42
   3  -1   8   25.72    5.82
  -3   1  -8   29.04    9.97
   3  -1   9  160.42   25.28
  -3   1  -9  197.17   23.44
   3  -1   9  176.45   15.96
   3  -1  10    5.29    4.03
  -3   1 -10    2.68    4.72
   3  -1  10   -9.58   10.30
   3  -1  11   21.71    8.94
   3  -1  12   -2.58   12.54
  -3   1 -13   43.38   18.31
   3  -1  13    8.86    9.72
  -3   1 -14   67.51   20.31
   3  -1  14   52.22   19.86
  -3   0  16   -2.14   10.50
  -3   0  15  -14.42   11.79
  -3   0  14   76.51   18.76
   3   0 -14  100.53   22.99
  -3   0  14   78.98   18.12
  -3   0  13    2.45    6.95
   3   0 -13    2.44   12.00
  -3   0  13  -10.88    8.23
  -3   0  12  -12.41   10.65
   3   0 -12   -1.91    6.18
  -3   0  12   -3.23    6.13
  -3   0  11   28.80   12.18
   3   0 -11   28.06   11.68
  -3   0  11   23.03    8.14
  -3   0  10    4.82    8.01
   3   0 -10   12.40    8.59
  -3   0  10   11.14    6.17
  -3   0   9   60.23   13.63
  -3   0   9   66.28   11.47
   3   0  -9   74.28   15.73
  -3   0   8 1345.90   47.96
   3   0  -8 1398.92   62.28
  -3   0   8 1258.43   56.95
   3   0  -7  948.06   46.28
  -3   0   7  950.14   36.07
   3   0  -7  947.60   48.95
  -3   0   7  912.96   45.88
   3   0  -6  400.22   26.41
  -3   0   6  397.60   20.27
  -3   0   6  347.86   26.91
   3   0  -6  376.59   29.06
  -3   0   6  383.22   27.53
  -3   0   5   28.20    7.07
   3   0  -5   30.06    6.71
  -3   0   5   42.60    5.82
  -3   0   5   28.98    7.45
   3   0  -5   41.36    9.65
   3   0  -4 2411.85   54.77
  -3   0   4 2554.01   43.63
   3   0  -4 2468.92   76.28
  -3   0   4 2652.44   78.37
   3   0  -4 2511.07   72.39
  -3   0   4 2490.56   68.31
   3   0  -3  317.46   12.68
   3   0  -3  309.80   24.89
  -3   0   3  334.51   23.63
   3   0  -3  304.00   21.88
  -3   0   3  313.79   21.48
  -3   0   2   23.96    5.83
  -3   0   2   25.91    6.38
   3   0  -2   23.35    5.80
   3   0  -2   40.48    9.46
  -3   0   2   25.27    6.75
   3   0  -1   85.91   10.21
  -3   0   1   94.55   11.59
   3   0  -1   94.49    6.36
   3   0  -1   95.11   13.06
  -3   0   1  112.21   13.05
  -3   0   1  106.97   11.81
   3   0  -1  102.80   10.68
   3   0   0   -0.50    1.60
  -3   0   0    3.28    3.48
   3   0   0   10.12    3.35
  -3   0   0    2.38    1.23
  -3   0   0    5.92    3.26
  -3   0  -1   41.54    6.22
   3   0   1   44.35    7.03
   3   0   1   28.26    6.37
  -3   0  -1   40.68    8.32
   3   0   1   43.22    6.20
  -3   0  -2  718.15   31.13
  -3   0  -2  650.79   35.28
   3   0   2  650.55   34.87
   3   0   2  694.32   32.64
  -3   0  -3   94.63   12.50
   3   0   3   73.66   12.82
   3   0   3   76.90   11.99
  -3   0  -3   54.16   10.88
  -3   0  -3   75.94   10.99
   3   0   4   12.87    6.52
  -3   0  -4   13.97    5.74
   3   0   5 1242.63   58.28
  -3   0  -5 1241.29   48.90
   3   0   6 1053.28   57.00
  -3   0  -6 1090.49   47.74
   3   0   7   40.39   13.08
   3   0   7   44.63   13.05
  -3   0  -7   55.31   11.01
   3   0   8  122.02   21.35
   3   0   8   95.65   11.86
  -3   0  -8   99.52   15.35
   3   0   9    5.82    4.34
  -3   0  -9   21.04    8.47
   3   0   9   14.53   11.00
   3   0  10   42.54    9.81
  -3   0 -10   32.36   10.28
   3   0  10   49.16   16.29
  -3   0 -11  243.47   26.65
   3   0  11  235.75   34.40
  -3   0 -12  188.63   31.01
   3   0  12  174.76   30.56
  -3   0 -13    9.87   11.42
   3   0  13   14.83   12.47
  -3   0 -14   26.67   13.66
   3   0  14    7.95   11.93
  -3  -1  16   13.02   14.11
  -3  -1  15  135.51   27.77
   3   1 -15  208.83   32.40
  -3  -1  14  128.60   25.49
   3   1 -14  137.62   25.11
  -3  -1  14  122.02   22.27
  -3  -1  13   47.45   14.97
   3   1 -13   62.05   18.51
  -3  -1  13   42.66   12.57
  -3  -1  12   33.43   15.11
   3   1 -12   22.47   10.88
  -3  -1  12   23.94    8.93
  -3  -1  11   -4.05    6.49
  -3  -1  11    5.32    6.24
  -3  -1  10   47.90   12.92
   3   1 -10   55.20   14.20
  -3  -1  10   49.51   10.57
  -3  -1   9   56.92   14.37
  -3  -1   9   49.03   10.03
   3   1  -9   54.19   13.83
  -3  -1   8  204.57   17.95
   3   1  -8  265.86   26.42
  -3  -1   8  208.22   23.59
   3   1  -7  241.73   21.43
  -3  -1   7  243.63   17.73
  -3  -1   7  196.55   19.88
   3   1  -7  229.23   23.68
  -3  -1   7  211.95   22.51
   3   1  -6  540.86   29.05
  -3  -1   6  492.16   23.16
  -3  -1   6  473.39   28.93
   3   1  -6  535.19   34.29
  -3  -1   6  480.84   33.12
  -3  -1   5   22.35    8.19
  -3  -1   5   28.37    4.99
   3   1  -5   26.76    5.81
   3   1  -5   39.59    9.17
   3   1  -4 3523.95   64.08
  -3  -1   4 3652.84   61.29
   3   1  -4 3463.05   91.58
  -3  -1   4 3690.97   94.60
  -3  -1   3 4942.41  109.82
   3   1  -3 4998.23   68.03
   3   1  -3 4718.46  111.43
  -3  -1   3 5023.43  105.25
   3   1  -3 5138.92  105.81
  -3  -1   3 4903.52  111.46
  -3  -1   3 4910.20   85.91
  -3  -1   2 1864.17   57.89
   3   1  -2 1860.08   54.00
   3   1  -2 1826.65   34.93
   3   1  -2 1895.38   61.72
  -3  -1   2 1859.45   55.70
   3   1  -2 1846.12   55.97
  -3  -1   2 1827.16   38.33
  -3  -1   2 1794.51   59.50
   3   1  -1 1121.93   29.95
  -3  -1   1 1149.03   44.60
   3   1  -1 1174.72   41.85
  -3  -1   1 1172.68   29.18
   3   1  -1 1115.59   44.58
  -3  -1   1 1167.67   43.57
   3   1  -1 1178.81   25.94
   3   1  -1 1146.96   41.59
   3   1   0    1.12    2.63
  -3  -1   0    0.30    3.33
  -3  -1   0    6.97    2.85
   3   1   0    2.92    3.09
  -3  -1   0    2.55    2.67
   3   1   0   -0.24    1.26
  -3  -1  -1 1956.09   51.36
  -3  -1  -1 1871.03   62.80
   3   1   1 1765.70   53.66
   3   1   1 1844.80   61.21
   3   1   2  720.79   39.52
  -3  -1  -2  675.45   38.35
   3   1   2  673.02   34.74
  -3  -1  -2  726.08   33.69
  -3  -1  -3  482.92   33.98
   3   1   3  484.99   32.10
   3   1   4   32.87    9.66
  -3  -1  -4   38.85    7.79
   3   1   5  662.31   43.67
  -3  -1  -5  599.91   32.30
   3   1   6  120.53   20.52
  -3  -1  -6  106.56   13.67
   3   1   7  484.03   42.02
  -3  -1  -7  499.89   30.71
   3   1   8   35.42   14.88
  -3  -1  -8   50.19   10.61
   3   1   9  149.82   26.42
  -3  -1  -9  147.06   21.90
   3   1  10   10.66    5.90
   3   1  10   22.08   12.81
   3   1  10   30.53   13.77
  -3  -1 -10   19.75   10.06
   3   1  11  -24.18   15.02
  -3  -1 -11    4.05    5.64
   3   1  12  142.68   28.91
  -3  -1 -12  114.78   25.23
   3   1  13   35.28   17.90
  -3  -1 -13   54.13   20.36
  -3  -2  15   32.53   17.22
   3   2 -15   42.96   15.35
  -3  -2  15   73.77   22.73
  -3  -2  14   82.01   22.16
  -3  -2  14   60.04   16.60
   3   2 -14   91.18   21.99
  -3  -2  14  105.97   25.13
  -3  -2  13  145.46   27.51
   3   2 -13  153.84   26.28
  -3  -2  13  135.14   21.81
  -3  -2  12  219.72   30.92
   3   2 -12  230.21   30.09
  -3  -2  12  201.73   24.72
  -3  -2  11    7.79    8.27
   3   2 -11   25.36   10.56
  -3  -2  11   17.15    8.42
  -3  -2  10   56.85   15.24
   3   2 -10   62.95   15.02
  -3  -2  10   51.03   11.10
  -3  -2   9   21.31    7.89
  -3  -2   9   14.47    6.41
  -3  -2   9   20.55    8.46
   3   2  -9   34.37   11.52
  -3  -2   8  260.94   21.46
  -3  -2   8  234.87   22.06
   3   2  -8  271.89   26.29
  -3  -2   8  233.96   27.53
  -3  -2   7   96.06   17.10
  -3  -2   7   93.59   11.91
   3   2  -7  100.07   13.25
  -3  -2   7   88.08   12.49
   3   2  -7   98.82   15.39
  -3  -2   7   94.75   15.12
   3   2  -6 1328.33   44.86
   3   2  -6 1342.02   42.53
  -3  -2   6 1435.75   45.00
   3   2  -6 1452.51   57.10
  -3  -2   6 1332.73   62.97
  -3  -2   6 1464.03   57.06
  -3  -2   5    7.48    6.92
  -3  -2   5    5.48    2.94
   3   2  -5    6.56    2.74
   3   2  -5   -1.75    4.86
  -3  -2   5    4.11    4.67
  -3  -2   4  771.20   41.30
  -3  -2   4  776.75   29.40
   3   2  -4  767.53   24.66
   3   2  -4  738.01   38.47
  -3  -2   4  829.81   40.96
  -3  -2   4  796.72   45.35
  -3  -2   4  771.68   35.02
   3   2  -3   13.53    5.48
  -3  -2   3   11.72    6.51
   3   2  -3   15.59    3.50
   3   2  -3   11.81    5.75
  -3  -2   3    9.99    4.12
  -3  -2   3    8.78    3.40
   3   2  -3   10.02    3.23
  -3  -2   2   10.24    3.70
   3   2  -2    6.77    3.04
   3   2  -2    9.58    3.42
   3   2  -2   16.21    4.14
   3   2  -2    9.46    4.06
  -3  -2   2   12.63    4.60
  -3  -2   2    7.86    3.48
   3   2  -2    9.16    4.00
   3   2  -2   14.51    3.64
  -3  -2   1   49.30   10.28
   3   2  -1   47.42    8.68
  -3  -2   1   45.61    6.58
   3   2  -1   39.16    7.06
   3   2  -1   48.72    9.17
  -3  -2   1   49.19    8.61
   3   2  -1   40.96    6.47
  -3  -2   1   37.53    6.48
   3   2   0  101.44   13.72
  -3  -2   0  130.26   15.85
  -3  -2   0  133.99   13.11
   3   2   0  123.77   13.83
  -3  -2   0  142.62   15.07
   3   2   0  126.52   12.36
  -3  -2  -1  809.09   43.63
   3   2   1  736.90   37.95
  -3  -2  -1  829.88   36.39
   3   2   1  730.27   39.65
  -3  -2  -2  506.23   35.78
   3   2   2  514.31   34.36
  -3  -2  -2  580.98   32.67
   3   2   3  152.08   19.98
  -3  -2  -3  146.89   19.53
   3   2   4 2475.62   89.60
  -3  -2  -4 2581.12   66.65
   3   2   5  569.52   43.98
  -3  -2  -5  565.72   29.41
   3   2   6  294.73   33.44
  -3  -2  -6  270.22   20.24
   3   2   7  724.33   54.77
  -3  -2  -7  719.40   34.91
   3   2   8  467.59   46.08
  -3  -2  -8  453.70   27.62
   3   2   9   62.64   18.84
  -3  -2  -9   49.91   14.79
   3   2  10    4.55    9.79
  -3  -2 -10    5.06   10.90
   3   2  11   12.47   14.18
  -3  -2 -11    5.92   11.50
  -3  -2 -11    0.21    8.92
   3   2  12    5.30   12.75
  -3  -2 -12    6.53   10.67
   3   2  13   -8.83   13.07
  -3  -2 -13   14.43   12.43
  -3  -3  16   72.99   23.58
   3   3 -15   43.62   16.91
  -3  -3  15   47.99   19.93
  -3  -3  15   15.87   14.12
  -3  -3  14   43.93   12.70
   3   3 -14   43.90   14.40
  -3  -3  14   26.24   15.65
  -3  -3  14   78.83   22.55
  -3  -3  13   70.28   17.58
   3   3 -13   90.00   19.99
  -3  -3  13   73.68   19.52
  -3  -3  13   70.78   20.22
  -3  -3  12   45.54   17.63
  -3  -3  12   29.64   10.35
   3   3 -12   55.38   14.97
  -3  -3  12   29.95   13.13
  -3  -3  11   45.47   15.99
  -3  -3  11   52.30   12.51
   3   3 -11   72.76   15.49
  -3  -3  11   58.45   18.26
  -3  -3  10   25.16   12.82
  -3  -3  10   43.08   11.38
   3   3 -10   64.24   14.57
  -3  -3  10   38.92   14.20
  -3  -3   9  131.55   17.52
  -3  -3   9  134.18   16.60
   3   3  -9  122.43   18.80
  -3  -3   9  155.49   25.41
  -3  -3   9  121.31   21.47
  -3  -3   8   55.17   10.87
  -3  -3   8   41.80    8.70
   3   3  -8   57.26   13.03
  -3  -3   8   61.95   17.22
  -3  -3   8   34.30   10.93
   3   3  -7  348.17   22.66
  -3  -3   7  362.76   25.97
   3   3  -7  374.25   28.85
  -3  -3   7  310.71   29.85
  -3  -3   7  353.72   36.28
  -3  -3   6 2237.60   81.07
  -3  -3   6 2278.11   66.50
   3   3  -6 2169.24   56.97
   3   3  -6 2242.79   72.07
  -3  -3   6 2244.05   78.69
  -3  -3   5 2027.79   73.30
  -3  -3   5 2105.18   62.22
   3   3  -5 2031.75   51.42
   3   3  -5 1997.65   67.02
  -3  -3   5 1986.30   70.24
  -3  -3   4   41.18   10.64
  -3  -3   4   36.41    8.09
   3   3  -4   38.66    6.58
   3   3  -4   33.45    8.93
  -3  -3   4   27.77    7.92
  -3  -3   4   27.96    6.80
   3   3  -4   29.10    6.18
  -3  -3   3 3055.51   87.86
   3   3  -3 3388.27   82.84
   3   3  -3 3245.60   70.68
   3   3  -3 3161.78   84.80
  -3  -3   3 3294.66   79.99
  -3  -3   3 3088.85   80.71
   3   3  -3 3115.96   72.00
   3   3  -2 1886.56   59.71
  -3  -3   2 1796.44   64.44
   3   3  -2 1769.33   56.68
   3   3  -2 1894.74   55.65
   3   3  -2 1835.26   59.17
  -3  -3   2 1780.45   53.03
  -3  -3   2 1752.17   55.32
   3   3  -2 1782.04   52.53
   3   3  -1   40.69    8.97
  -3  -3   1   63.70   13.54
   3   3  -1   42.45   10.58
  -3  -3   1   49.74    8.69
  -3  -3   1   45.78    8.91
   3   3  -1   48.65    9.52
  -3  -3   1   52.22    9.65
   3   3   0  511.93   33.40
  -3  -3   0  519.84   35.16
  -3  -3   0  556.33   31.05
  -3  -3   0  514.85   28.68
   3   3   0  490.71   29.38
   3   3   1  260.32   25.47
  -3  -3  -1  245.03   25.11
  -3  -3  -1  246.29   22.06
   3   3   1  248.73   21.95
   3   3   2   16.27   10.17
  -3  -3  -2    6.80    6.77
  -3  -3  -3  174.33   23.56
   3   3   3  201.70   25.18
   3   3   4  216.01   27.60
  -3  -3  -4  208.89   16.48
   3   3   5  288.14   33.13
  -3  -3  -5  287.18   19.77
   3   3   6   57.40   15.92
  -3  -3  -6   63.44    9.00
   3   3   7   66.31   16.83
  -3  -3  -7   54.78    8.69
   3   3   8  619.46   55.55
  -3  -3  -8  660.77   51.69
  -3  -3  -9   82.70   20.31
   3   3   9   89.47   22.45
   3   3  10   33.96   16.56
  -3  -3 -10   10.67   10.12
   3   3  11   -7.47   15.02
  -3  -3 -11   -9.10   11.52
  -3  -3 -11    4.16    9.81
   3   3  12    8.64   14.66
  -3  -3 -12    1.46   10.37
  -3  -3 -13    1.98   11.85
  -3  -4  16   44.93   21.83
   3   4 -15   78.34   20.82
  -3  -4  15   66.49   23.00
  -3  -4  14  110.60   22.00
   3   4 -14  169.79   26.74
  -3  -4  14  131.51   29.09
  -3  -4  13   53.01   13.83
   3   4 -13   86.59   20.62
  -3  -4  13   35.73   17.84
  -3  -4  12  212.81   26.34
   3   4 -12  221.44   27.92
  -3  -4  12  167.85   29.38
  -3  -4  11  194.97   24.44
   3   4 -11  189.45   25.05
  -3  -4  11  201.10   30.96
  -3  -4  10   10.06    7.90
   3   4 -10    7.70    6.09
  -3  -4  10   -5.99    9.30
  -3  -4   9  139.84   19.73
  -3  -4   9  113.97   13.96
   3   4  -9  153.64   20.28
  -3  -4   9  126.61   22.52
  -3  -4   8    8.00    4.93
   3   4  -8    8.99    5.29
  -3  -4   8   -4.09    7.22
  -3  -4   7   49.13   13.03
  -3  -4   7   40.98    8.76
   3   4  -7   60.72   12.32
  -3  -4   7   45.68   12.99
  -3  -4   6   15.48    8.51
  -3  -4   6   10.36    4.87
   3   4  -6   19.01    5.85
   3   4  -6   22.21    7.95
  -3  -4   6   24.78   11.47
  -3  -4   5   41.33   10.61
  -3  -4   5   40.12    9.48
   3   4  -5   54.15    8.48
   3   4  -5   26.01    7.18
  -3  -4   5   48.69   11.35
  -3  -4   4  989.14   50.63
   3   4  -4 1112.78   41.23
  -3  -4   4 1214.95   51.09
   3   4  -4 1039.74   47.08
  -3  -4   4 1113.88   52.55
   3   4  -4 1090.29   44.46
  -3  -4   3  361.12   29.44
   3   4  -3  353.04   26.43
   3   4  -3  387.61   25.19
   3   4  -3  378.07   26.70
  -3  -4   3  426.14   25.65
  -3  -4   3  372.46   28.45
   3   4  -3  372.49   25.57
  -3  -4   2 1938.60   71.55
   3   4  -2 1935.42   68.01
   3   4  -2 2107.74   66.50
   3   4  -2 1925.82   59.98
  -3  -4   2 1955.08   55.80
  -3  -4   2 1867.42   65.84
   3   4  -2 2015.65   64.46
   3   4  -1  832.69   45.95
  -3  -4   1  796.39   46.10
  -3  -4   1  794.38   33.40
  -3  -4   1  792.68   41.65
   3   4  -1  827.63   41.67
  -3  -4   0  395.13   32.87
   3   4   0  413.30   33.66
  -3  -4   0  404.26   24.86
   3   4   0  381.66   28.91
   3   4   1   82.86   15.22
  -3  -4  -1  100.57   18.00
   3   4   2   45.47   13.08
  -3  -4  -2   43.87   13.12
   3   4   3  429.48   40.24
  -3  -4  -3  457.91   39.17
   3   4   4  134.09   24.34
   3   4   5  109.96   23.05
  -3  -4  -5  105.06   10.73
   3   4   6  409.26   44.44
  -3  -4  -6  371.89   19.36
  -3  -4  -7   37.86   12.83
   3   4   7   63.18   20.35
  -3  -4  -8   48.74   14.73
   3   4   8   60.32   19.17
  -3  -4  -9  222.89   33.10
   3   4   9  156.49   30.75
  -3  -4 -10    4.07    8.50
  -3  -4 -10    3.83    8.01
   3   4  10    2.55    9.54
   3   4  11   12.31   11.70
  -3  -4 -11   21.10   13.88
  -3  -4 -11   17.81   11.81
   3   4  12   17.51   15.45
  -3  -4 -12   24.88   14.90
  -3  -4 -12   13.36   11.12
   3   5 -15   52.74   16.79
  -3  -5  15   -2.01   11.02
  -3  -5  14  154.40   26.44
   3   5 -14  211.51   29.77
  -3  -5  14  151.19   32.75
  -3  -5  13   73.17   17.74
   3   5 -13   83.94   17.40
  -3  -5  13   68.42   21.56
  -3  -5  12   34.45   12.44
   3   5 -12   28.48   10.94
  -3  -5  12   11.27   11.58
  -3  -5  11  166.51   24.12
   3   5 -11  164.68   22.27
  -3  -5  11  161.23   29.39
  -3  -5  10  417.71   37.05
   3   5 -10  380.97   32.78
  -3  -5  10  425.02   46.37
  -3  -5   9   73.89   17.81
  -3  -5   9   66.12   15.45
   3   5  -9  103.50   16.82
  -3  -5   9   72.42   19.35
  -3  -5   8   19.01   10.20
  -3  -5   8    4.73    6.90
   3   5  -8   27.74    9.24
  -3  -5   8   10.73    7.95
  -3  -5   7    6.40    5.92
  -3  -5   7   15.88    7.22
   3   5  -7   10.18    4.13
  -3  -5   6   18.21    8.69
  -3  -5   6   18.15    8.47
   3   5  -6   22.89    8.41
  -3  -5   6   30.08   11.25
  -3  -5   5  724.99   46.22
  -3  -5   5  692.97   43.76
   3   5  -5  688.56   38.44
  -3  -5   5  689.20   47.20
  -3  -5   4  636.06   41.80
  -3  -5   4  702.15   38.80
   3   5  -4  603.26   35.29
  -3  -5   4  623.68   42.26
  -3  -5   3   14.24    8.19
   3   5  -3   18.70    9.72
   3   5  -3   14.91    5.64
  -3  -5   3    8.34    4.44
  -3  -5   3   10.72    6.72
  -3  -5   2  302.13   28.73
   3   5  -2  305.16   28.99
  -3  -5   2  297.45   19.60
  -3  -5   2  315.12   28.65
  -3  -5   1   29.56   11.23
   3   5  -1   12.48    7.17
  -3  -5   1   16.55    4.33
  -3  -5   1   23.21    9.89
  -3  -5   0  123.71   20.39
  -3  -5   0   91.75   11.62
   3   5   0  128.08   20.68
   3   5   1   89.90   19.03
  -3  -5  -1   73.37   15.87
   3   5   2   51.17   14.69
  -3  -5  -2   51.05   13.74
   3   5   3   -8.08   10.91
  -3  -5  -3   14.06    8.32
   3   5   4  202.55   30.72
   3   5   5  509.44   50.06
  -3  -5  -5  475.45   21.01
   3   5   6   79.37   21.56
   3   5   7  245.48   37.38
  -3  -5  -7  220.09   32.65
   3   5   8   34.89   15.77
  -3  -5  -8   36.58   14.73
   3   5   9  131.36   29.97
  -3  -5  -9  157.74   25.89
  -3  -5  -9  157.40   29.15
   3   5  10  133.99   32.39
  -3  -5 -10  147.12   26.30
  -3  -5 -10   89.22   24.43
   3   5  11   -9.09   16.58
  -3  -5 -11    8.87   10.96
  -3  -5 -11   -7.75   10.16
  -3  -5 -12    0.64    9.53
  -3  -5 -12    5.57   11.65
   3   6 -15   79.89   19.83
  -3  -6  15   74.75   25.44
   3   6 -14   31.71   14.15
  -3  -6  14    5.69   14.04
  -3  -6  13   48.61   18.13
  -3  -6  13   48.04   15.96
   3   6 -13   48.32   14.24
  -3  -6  13   56.66   19.63
  -3  -6  12   26.35   11.84
  -3  -6  12   52.35   16.45
   3   6 -12   56.00   15.24
  -3  -6  12   11.19   12.78
  -3  -6  11   16.19   10.61
  -3  -6  11   30.09   11.14
   3   6 -11   26.10   10.87
  -3  -6  11   10.19    9.18
  -3  -6  10   -1.62    8.49
  -3  -6  10    7.89    9.92
   3   6 -10    7.43    7.22
  -3  -6  10   -3.51   11.72
  -3  -6   9    7.06    5.74
  -3  -6   9   -6.79    8.69
   3   6  -9    4.42    5.92
  -3  -6   9   18.06   13.76
  -3  -6   8  135.36   22.28
  -3  -6   8  162.55   24.31
   3   6  -8  142.83   18.39
  -3  -6   8  159.34   28.11
  -3  -6   7    0.08    6.81
  -3  -6   7   -2.20    8.24
   3   6  -7   -1.18    6.90
  -3  -6   7   19.29   11.85
  -3  -6   6   26.98   10.18
  -3  -6   6   15.42    9.68
   3   6  -6   26.02    8.46
  -3  -6   6   13.95    7.54
  -3  -6   5   18.38    8.73
  -3  -6   5   20.00    5.88
   3   6  -5   13.43    4.95
  -3  -6   5   29.34   11.58
  -3  -6   4  868.70   52.18
   3   6  -4  881.28   50.71
  -3  -6   4  904.30   44.01
   3   6  -4  828.82   40.55
  -3  -6   4  758.84   51.70
   3   6  -3  439.14   37.11
  -3  -6   3  404.24   36.38
  -3  -6   3  521.50   29.06
   3   6  -3  399.91   26.26
  -3  -6   3  394.42   37.09
  -3  -6   2  841.18   52.74
   3   6  -2  878.24   54.84
  -3  -6   2  921.15   34.64
  -3  -6   2  866.54   53.51
   3   6  -1  929.76   58.49
  -3  -6   1  887.06   55.43
  -3  -6   1  874.49   32.98
  -3  -6   1  956.17   56.03
  -3  -6   0  415.75   38.09
   3   6   0  451.58   41.91
  -3  -6   0  381.73   22.93
  -3  -6  -1  327.31   35.09
   3   6   1  347.58   37.98
  -3  -6  -1  383.58   25.82
  -3  -6  -2   34.91   12.49
   3   6   2   39.50   14.07
   3   6   3   28.51   13.29
   3   6   4   25.53   15.30
   3   6   5   77.92   23.09
   3   6   6   96.34   24.64
  -3  -6  -6  121.23   26.22
   3   6   7    6.14   10.68
  -3  -6  -7    9.45    7.51
  -3  -6  -7    3.09   10.87
   3   6   8   18.55   16.59
  -3  -6  -8    5.90    9.23
  -3  -6  -8  -17.12   15.01
   3   6   9   20.16   13.25
  -3  -6  -9   -7.76    9.49
  -3  -6  -9   -0.49   10.84
   3   6  10    5.93   14.13
  -3  -6 -10   36.37   14.07
  -3  -6 -10   29.90   15.80
  -3  -6 -11    3.96   10.29
  -3  -6 -11    8.04   12.23
   3   7 -15    7.99    6.74
  -3  -7  15    4.20   14.45
  -3  -7  14   25.19   14.83
   3   7 -14    4.61    6.86
  -3  -7  13   73.07   20.45
  -3  -7  13   82.33   20.50
   3   7 -13  100.27   19.45
  -3  -7  13  125.30   33.90
  -3  -7  12  405.11   44.38
  -3  -7  12  433.94   45.60
   3   7 -12  437.23   38.08
  -3  -7  12  455.82   57.40
  -3  -7  11  104.01   22.25
  -3  -7  11   83.91   20.38
   3   7 -11  100.37   17.58
  -3  -7  11  135.94   31.29
  -3  -7  10   19.66   13.20
  -3  -7  10   23.90   12.82
   3   7 -10   16.72    8.04
  -3  -7  10    7.92   10.91
  -3  -7   9  723.58   55.61
  -3  -7   9  769.43   58.88
   3   7  -9  763.93   44.75
  -3  -7   9  713.45   65.44
  -3  -7   8   14.20    8.61
  -3  -7   8   12.05    9.61
   3   7  -8    5.96    5.12
  -3  -7   8   13.78   13.97
  -3  -7   7   15.45   10.45
  -3  -7   7   -8.94    8.07
   3   7  -7   -7.13    7.02
  -3  -7   7   -0.42    8.72
  -3  -7   6   44.78   14.28
  -3  -7   6   43.58   14.45
   3   7  -6   42.95    9.93
  -3  -7   6   37.21   13.67
  -3  -7   5   99.17   19.65
  -3  -7   5   63.69   12.68
   3   7  -5   82.03   13.05
  -3  -7   5   80.16   18.97
  -3  -7   4  136.39   21.64
   3   7  -4  129.75   22.39
  -3  -7   4  127.42   16.12
   3   7  -4   98.10   13.68
  -3  -7   4  141.49   23.60
  -3  -7   3    5.77    8.52
   3   7  -3    4.66   10.17
  -3  -7   3    4.58    3.20
  -3  -7   3    6.82   11.07
  -3  -7   2  247.53   30.38
   3   7  -2  241.08   30.26
  -3  -7   2  240.87   16.75
  -3  -7   2  214.10   28.96
  -3  -7   1  636.38   49.16
   3   7  -1  631.64   51.34
  -3  -7   1  630.92   25.90
  -3  -7   1  578.94   48.16
  -3  -7   0    6.56    8.78
  -3  -7   0    2.54    3.20
   3   7   0   11.64   13.65
  -3  -7  -1   88.49   19.13
  -3  -7  -1   73.51   10.98
   3   7   1   57.38   17.61
  -3  -7  -2  612.75   51.03
   3   7   2  646.49   56.51
   3   7   3  267.59   37.84
   3   7   4   24.31   14.12
   3   7   5   15.35   10.51
  -3  -7  -5   13.26   11.63
   3   7   6    4.22   10.35
  -3  -7  -6   20.69    9.57
  -3  -7  -6   18.84   16.12
   3   7   7  106.10   28.46
  -3  -7  -7  144.20   22.96
  -3  -7  -7  126.94   29.18
   3   7   8   12.93   13.93
  -3  -7  -8   78.38   23.35
   3   7   9   12.08   16.17
  -3  -7  -9   26.03   14.18
  -3  -7 -10   13.20   13.96
   3   8 -15    3.82    6.39
  -3  -8  15   13.46   17.99
   3   8 -14   17.50    8.72
  -3  -8  14    6.77   15.80
  -3  -8  13    5.84   11.87
   3   8 -13   -1.04    5.85
  -3  -8  13  -18.56   17.25
  -3  -8  12   20.29   13.25
  -3  -8  12   17.79   13.76
   3   8 -12   29.46   11.32
  -3  -8  12    8.09   15.37
  -3  -8  11   31.92   14.79
  -3  -8  11   32.08   12.32
   3   8 -11   45.37   13.38
  -3  -8  11   26.94   16.54
  -3  -8  10   21.00   11.61
  -3  -8  10   -3.17   10.89
   3   8 -10    9.88    6.57
  -3  -8  10   11.33   13.60
  -3  -8   9  206.20   31.74
  -3  -8   9  156.16   29.20
   3   8  -9  183.79   22.34
  -3  -8   9  176.44   35.07
  -3  -8   8  190.54   29.13
  -3  -8   8  180.21   30.54
   3   8  -8  167.89   20.95
  -3  -8   8  157.22   31.48
  -3  -8   7   61.93   16.83
  -3  -8   7   57.88   19.50
   3   8  -7   52.98   11.93
  -3  -8   7   67.01   21.45
  -3  -8   6  141.22   24.05
   3   8  -6  158.49   18.77
  -3  -8   6  151.03   28.98
  -3  -8   5    7.07    6.78
   3   8  -5   16.24   12.78
   3   8  -5    5.17    3.96
  -3  -8   5    6.83    8.75
   3   8  -4    7.29    9.50
  -3  -8   4   25.80   12.28
  -3  -8   4   28.94   12.55
   3   8  -3  110.15   22.25
  -3  -8   3   96.56   19.82
  -3  -8   3   86.89   21.61
   3   8  -2  217.74   33.84
  -3  -8   2  237.47   31.55
  -3  -8   2  185.60   29.98
  -3  -8   1  426.72   42.21
   3   8  -1  382.14   42.79
  -3  -8   0   78.04   19.79
   3   8   0   83.75   21.67
  -3  -8  -1  117.07   23.30
   3   8   1  162.65   30.23
   3   8   2   -7.38   10.79
   3   8   3   25.73   17.00
  -3  -8  -3  -27.94   16.91
   3   8   4   15.71   12.60
  -3  -8  -4   41.57   16.81
   3   8   5   -6.89   16.89
  -3  -8  -5   -5.93   11.76
   3   8   6   29.58   19.90
  -3  -8  -6   -9.18   14.08
   3   8   7  -18.92   17.95
  -3  -8  -7    6.70   10.23
   3   8   8   42.75   19.81
  -3  -8  -8   45.83   22.01
  -3  -8  -9   -8.51   15.90
   3   9 -15    3.02    8.77
   3   9 -14    9.16    7.61
  -3  -9  14    9.38   16.43
   3   9 -13   14.14    8.54
  -3  -9  13  -11.49   20.62
  -3  -9  12   19.81   15.21
   3   9 -12    2.86    7.33
  -3  -9  12    7.59   13.54
  -3  -9  11  309.96   43.88
   3   9 -11  303.72   30.87
  -3  -9  11  272.45   48.05
  -3  -9  10   38.40   15.93
   3   9 -10   38.62   11.37
  -3  -9   9   22.95   14.24
  -3  -9   9   28.98   15.77
   3   9  -9   25.78   10.22
  -3  -9   9    3.62   14.96
  -3  -9   8  -11.32   10.73
  -3  -9   8   27.34   20.81
   3   9  -8   16.15    8.05
  -3  -9   8   15.81   12.41
  -3  -9   7   10.78   10.76
   3   9  -7   -2.43    5.28
  -3  -9   7   16.03   12.44
  -3  -9   6   35.91   13.50
   3   9  -6   51.11   18.34
   3   9  -6   19.68    6.34
  -3  -9   6   26.92   12.98
   3   9  -5    4.30    9.01
  -3  -9   5   31.65   13.50
  -3  -9   5   16.56   13.92
   3   9  -4   40.58   18.06
  -3  -9   4   18.20   11.81
  -3  -9   4   23.67   12.20
   3   9  -3   14.28   13.73
  -3  -9   3   32.00   13.28
  -3  -9   3    2.83    9.37
   3   9  -2   -5.97    9.74
  -3  -9   2   12.79   11.29
  -3  -9   2   17.65   14.67
  -3  -9   1  115.78   22.81
   3   9  -1   92.20   23.45
   3   9   0  485.00   52.50
  -3  -9   0  503.86   48.99
   3   9   1    2.33   12.50
  -3  -9  -1   22.50   17.41
   3   9   2   88.97   25.99
  -3  -9  -2   88.75   26.23
   3   9   3  139.54   30.96
  -3  -9  -3  148.21   32.36
   3   9   4   14.18   17.20
  -3  -9  -4   -6.42   10.97
   3   9   5   31.27   17.58
  -3  -9  -5   -3.24    9.53
   3   9   6    3.40   14.40
  -3  -9  -6    6.14   11.22
   3   9   7  108.31   32.09
  -3  -9  -7   82.78   28.97
  -3 -10  13    3.20   18.26
  -3 -10  12   15.40   16.02
  -3 -10  12   44.16   20.55
  -3 -10  11   69.51   23.09
  -3 -10  11   43.34   17.24
  -3 -10  10  227.62   40.59
  -3 -10  10  216.10   41.65
  -3 -10   9   -1.36   15.97
  -3 -10   8  102.93   27.70
   3  10  -7  194.59   31.83
  -3 -10   7  238.56   36.34
  -3 -10   7  205.10   38.79
  -3 -10   6   48.67   16.79
   3  10  -6   40.72   16.86
  -3 -10   6   58.16   20.01
  -3 -10   6   41.71   19.77
  -3 -10   5   31.14   13.90
   3  10  -5   39.56   15.44
  -3 -10   5   31.35   16.19
  -3 -10   5   18.11   14.54
  -3 -10   4   65.48   18.39
   3  10  -4   57.62   20.97
  -3 -10   4   66.84   20.80
  -3 -10   4   76.39   25.38
  -3 -10   3   15.49   11.27
   3  10  -3   13.15   10.31
  -3 -10   3   22.93   15.23
  -3 -10   3   26.10   18.32
  -3 -10   2    6.80    8.85
   3  10  -2    5.47   11.32
  -3 -10   2    8.10   13.42
  -3 -10   2    2.75   11.82
  -3 -10   1    8.48   10.03
   3  10  -1   -1.90    9.66
  -3 -10   1    1.89   12.74
   3  10   0    0.56   15.58
  -3 -10   0   24.15   19.24
   3  10   1    3.54   12.55
  -3 -10  -1  -11.67   16.67
   3  10   2   -7.25   10.04
  -3 -10  -2    2.46   14.60
   3  10   3   37.03   17.24
  -3 -10  -3   35.41   17.11
   3  10   4  -19.64   16.37
  -3 -10  -4    0.22   12.26
   3  10   5   28.79   17.79
  -3 -10  -5   28.60   18.16
   3  10   6   46.37   23.50
  -3 -10  -6   31.41   21.62
  -3 -11  12    8.12   17.97
  -3 -11  12    0.81   15.99
  -3 -11  11   81.91   29.15
  -3 -11  11   70.96   30.04
  -3 -11  10   13.75   17.39
  -3 -11   9  -27.10   24.21
   3  11  -8   11.70   12.01
  -3 -11   8   16.30   23.40
   3  11  -7  132.74   26.79
  -3 -11   7  134.32   33.56
   3  11  -6   -5.46   11.92
  -3 -11   6    0.82   10.21
  -3 -11   6  -17.50   19.14
   3  11  -5  107.85   26.54
  -3 -11   5  102.97   27.79
  -3 -11   5   88.32   25.43
   3  11  -4   36.58   19.18
  -3 -11   4   24.64   19.35
  -3 -11   4   70.38   26.46
  -3 -11   3   -2.24    8.16
  -3 -11   3  -10.90   12.81
  -3 -11   2   89.60   23.52
   3  11  -2   48.77   20.57
  -3 -11   2   55.82   23.13
   3  11  -1   87.78   27.24
  -3 -11   1   46.06   22.55
   3  11   0  -25.31   19.35
  -3 -11   0    4.66   11.86
   3  11   1  183.81   38.24
  -3 -11  -1  181.91   40.35
   3  11   2   11.40   16.18
  -3 -11  -2  -26.73   20.59
   3  11   3    8.29   15.50
  -3 -11  -3  -44.95   25.86
   3  11   4  -10.39   17.21
  -3 -11  -4    8.94   19.89
  -3 -12  11    5.33   15.29
  -3 -12  10   26.55   18.82
   3  12  -9   45.36   17.72
  -3 -12   9    6.85   14.04
   3  12  -8   24.61   14.45
  -3 -12   8  110.32   35.57
   3  12  -7   -1.28   12.13
  -3 -12   7   14.17   15.93
   3  12  -6    0.83   11.33
  -3 -12   6   27.40   16.76
  -3 -12   6   -0.77   13.79
   3  12  -5   55.29   21.01
  -3 -12   5   40.40   23.02
  -3 -12   5   80.34   25.01
   3  12  -4   49.57   22.01
  -3 -12   4   78.16   23.61
  -3 -12   4  122.30   33.84
   3  12  -3   21.23   17.45
  -3 -12   3  -18.61   18.53
  -3 -12   3   -5.67   13.53
   3  12  -2   72.26   25.79
  -3 -12   2   31.02   17.22
   3  12  -1   10.17   10.89
  -3 -12   1   -1.16   15.47
   3  12   0   17.75   11.42
  -3 -12   0    4.06   16.08
   3  12   1   32.98   23.34
  -3 -12  -1   41.37   22.98
   3  12   2   44.30   25.90
  -3 -12  -2   38.61   22.57
   3  13 -10   -2.43    8.85
   3  13  -9   12.79   14.82
  -3 -13   9   41.11   26.25
   3  13  -8  -14.03   10.63
  -3 -13   8   -1.12   16.15
   3  13  -7   52.51   22.22
  -3 -13   7   12.79   15.88
   3  13  -6   81.91   27.25
  -3 -13   6   32.71   21.98
   3  13  -5   -7.57   12.08
  -3 -13   5   -8.82   16.43
  -3 -13   5  -23.68   20.05
   3  13  -4   33.80   15.91
  -3 -13   4   25.54   17.51
  -3 -13   4   56.16   28.82
   3  13  -3   61.16   24.85
  -3 -13   3   40.81   27.64
   3  13  -2    7.30   13.55
  -3 -13   2    0.05   14.53
   3  13  -1   17.63   18.51
  -3 -13   1   10.29   20.26
  -3 -13   0   12.48   16.90
  -3 -14   4  -37.62   25.97
  -3 -14   3   20.68   13.99
   4 -15   2   13.00   11.56
   4 -14   0  -20.96   16.19
   4 -14   1    9.14   11.12
  -4  14  -2    5.01   15.47
   4 -14   2    8.19   12.07
   4 -14   2   30.31   21.05
  -4  14  -3   13.77   18.83
   4 -14   3   21.37   14.61
   4 -14   3   30.25   23.97
   4 -14   4   -1.45   13.24
  -4  13   3   17.63   16.34
  -4  13   2  -17.67   18.99
   4 -13  -2   35.21   20.45
  -4  13   1   -1.00   11.09
   4 -13  -1   17.59   14.96
  -4  13   0   98.90   28.60
   4 -13   0  134.42   29.28
  -4  13  -1  -28.65   20.42
   4 -13   1   -2.54   12.65
   4 -13   1   25.72   15.46
  -4  13  -2   34.51   20.39
   4 -13   2   65.91   20.83
   4 -13   2   30.18   16.50
  -4  13  -3   -3.44   10.95
   4 -13   3   11.36   12.23
   4 -13   3    8.33   15.52
  -4  13  -4   -2.82   10.85
   4 -13   4   34.46   23.56
   4 -13   5   84.64   31.44
   4 -13   5   78.92   30.89
   4 -13   6   19.45   22.55
   4 -13   6   29.11   21.77
   4 -13   7   35.16   26.29
   4 -13   7   15.91   18.27
   4 -13   8   37.86   27.45
   4 -13   8   10.22   17.75
  -4  12   5   -4.01   12.80
  -4  12   4   -6.72   12.45
   4 -12  -4   -9.93   13.85
  -4  12   3  -17.97   21.36
   4 -12  -3   -3.25   10.46
  -4  12   2  -15.92   13.67
   4 -12  -2   -1.07   10.17
  -4  12   1  -15.76   17.72
   4 -12  -1   35.55   17.19
  -4  12   0   12.29   11.69
   4 -12   0   16.98   14.35
   4 -12   0   34.31   21.34
  -4  12  -1   58.54   22.26
   4 -12   1   36.51   14.83
   4 -12   1   74.91   25.19
  -4  12  -2   -0.09   11.55
   4 -12   2    0.47    8.27
   4 -12   2  -17.09   13.24
  -4  12  -3   -6.99   11.81
   4 -12   3   -5.80    7.43
   4 -12   3   -0.28   12.84
   4 -12   4   57.41   26.43
   4 -12   4   18.05   15.86
   4 -12   5   86.61   28.77
   4 -12   5   36.69   18.65
   4 -12   6   43.36   22.19
   4 -12   6   50.02   21.89
   4 -12   7   43.26   21.17
   4 -12   7  -15.33   19.59
   4 -12   8   90.48   32.03
   4 -12   8   32.69   19.35
   4 -12   9   47.18   27.23
   4 -12   9   67.96   25.91
   4 -12  10   14.82   18.13
  -4  11   7   47.54   18.96
  -4  11   6   73.67   23.10
   4 -11  -6   70.57   24.57
  -4  11   5   -5.40   12.77
   4 -11  -5    3.58    8.89
  -4  11   4   23.49   15.70
   4 -11  -4   19.74   12.60
  -4  11   3   92.81   24.52
   4 -11  -3   55.33   19.00
  -4  11   2  206.62   37.22
   4 -11  -2  195.99   33.89
  -4  11   1   -0.71   14.55
   4 -11  -1   -9.74   12.13
  -4  11   0   10.64   12.94
   4 -11   0  -16.66   14.77
   4 -11   0   -3.41   12.72
  -4  11  -1   85.51   21.00
   4 -11   1  106.43   23.66
   4 -11   1   77.37   23.43
  -4  11  -2  107.34   26.48
   4 -11   2  114.28   23.17
   4 -11   2  113.28   28.99
   4 -11   3  146.41   32.16
   4 -11   3  122.23   24.84
   4 -11   3  175.28   35.43
   4 -11   4    9.57   16.82
   4 -11   4   14.55   15.56
   4 -11   5  100.28   28.67
   4 -11   5  103.02   29.54
   4 -11   6   16.00   10.98
   4 -11   6   13.24   18.49
   4 -11   7   53.47   27.01
   4 -11   7   14.32   14.38
   4 -11   8  210.99   42.49
   4 -11   8  239.29   47.33
   4 -11   9  204.85   42.55
   4 -11   9  164.48   44.23
   4 -11  10   55.42   26.39
   4 -11  10   57.41   30.29
   4 -11  11   37.28   17.93
   4 -11  11  105.65   38.76
  -4  10   9  -11.96   13.03
  -4  10   8   -2.69   12.10
   4 -10  -8   -9.72   12.92
  -4  10   7   18.80   13.22
   4 -10  -7    7.95   10.48
  -4  10   6   22.13   12.27
   4 -10  -6    3.78    9.21
  -4  10   5  -11.99   13.55
   4 -10  -5    0.43    7.29
  -4  10   4  -17.42   15.33
   4 -10  -4   -1.02    9.01
  -4  10   3   50.45   15.97
   4 -10  -3   42.03   16.22
  -4  10   2   41.56   17.66
   4 -10  -2   36.48   16.32
  -4  10   2   38.75   11.33
  -4  10   1   73.09   20.81
   4 -10  -1   68.30   18.98
  -4  10   1   72.63   15.66
  -4  10   0   66.92   21.44
   4 -10   0   44.35   16.29
  -4  10   0   32.59   13.19
   4 -10   0   28.52   14.49
  -4  10  -1  157.12   28.53
   4 -10   1  237.77   32.84
  -4  10  -1  205.86   27.94
   4 -10   1  169.30   30.52
   4 -10   2  175.46   27.51
  -4  10  -2  180.07   26.65
   4 -10   2  189.85   33.42
   4 -10   3   59.00   21.62
   4 -10   3   37.82   19.39
  -4  10  -3   33.38   13.55
   4 -10   4    7.34   11.68
   4 -10   4   14.60   13.81
  -4  10  -4   36.91   13.91
   4 -10   5   53.21   17.67
  -4  10  -5   83.28   21.22
   4 -10   5   38.94   16.31
   4 -10   6    4.28    8.43
   4 -10   6  -12.56   18.82
  -4  10  -6    2.67   10.33
   4 -10   7   65.06   22.96
   4 -10   7   77.05   29.21
   4 -10   8    3.37   11.53
   4 -10   8  -20.88   22.27
   4 -10   9   -1.51   13.52
   4 -10   9  -16.52   21.42
   4 -10  10   36.14   22.33
   4 -10  10  -17.78   25.76
   4 -10  11   -1.60   10.63
   4 -10  11  -20.09   27.28
   4 -10  12   31.56   19.90
  -4  10 -12    7.15    8.49
   4 -10  12   15.94   21.05
  -4  10 -13   10.64   10.13
  -4  10 -14    1.99    7.14
  -4   9  10   35.38   17.53
  -4   9   9   25.34   16.30
   4  -9  -9    4.65    9.05
  -4   9   8  -10.00   12.25
   4  -9  -8    9.47   10.35
  -4   9   7    2.80    9.85
   4  -9  -7   11.16   10.16
  -4   9   6   71.11   20.98
   4  -9  -6   77.04   21.62
  -4   9   5   32.23   13.80
   4  -9  -5   -5.15    8.51
  -4   9   4  105.79   22.48
   4  -9  -4   68.40   17.80
  -4   9   3   32.80   13.55
   4  -9  -3   26.93   10.24
   4  -9  -3   26.02   13.23
  -4   9   3   35.15    8.96
  -4   9   2   42.13   17.54
   4  -9  -2   22.91   11.34
  -4   9   2   34.62   11.10
  -4   9   1   14.87   11.20
   4  -9  -1   15.21    9.57
  -4   9   1   19.95    9.58
   4  -9  -1   32.21   15.25
  -4   9   0   21.97   13.24
   4  -9   0   11.36    9.00
   4  -9   0    5.81   13.72
  -4   9   0   18.89    9.53
   4  -9   1  357.77   36.61
  -4   9  -1  308.32   32.56
   4  -9   1  286.17   37.62
   4  -9   2   -0.07    9.08
   4  -9   2   10.56    7.96
   4  -9   2    3.91   10.43
  -4   9  -2    5.20    8.97
   4  -9   3    7.72   10.21
   4  -9   3    4.40    8.28
  -4   9  -3   18.59   10.59
   4  -9   4  338.03   42.81
  -4   9  -4  311.01   34.99
   4  -9   4  322.47   41.06
   4  -9   5    0.36   11.96
   4  -9   5   -1.31   13.75
  -4   9  -5    1.94    8.25
   4  -9   6  171.78   33.02
  -4   9  -6  184.68   28.51
   4  -9   6  157.56   34.24
   4  -9   7   83.62   25.20
  -4   9  -7   98.80   23.01
   4  -9   7   56.29   19.37
   4  -9   8  101.21   27.29
   4  -9   8   75.15   27.84
   4  -9   9  374.70   52.12
   4  -9   9  379.07   58.43
   4  -9  10  494.24   60.86
   4  -9  10  512.72   73.50
   4  -9  11   57.81   23.18
   4  -9  11   37.95   22.85
   4  -9  12   52.39   20.43
   4  -9  12   31.12   24.25
  -4   9 -13   63.40   19.14
  -4   9 -14    0.77    8.83
  -4   8  11   -6.33   11.66
  -4   8  10   -2.92   10.00
   4  -8 -10    2.83    8.99
  -4   8   9    4.58    8.27
   4  -8  -9    9.23    8.78
   4  -8  -9   20.69   13.86
  -4   8   8   23.83   13.95
   4  -8  -8   33.61   14.67
   4  -8  -8   34.82   15.33
  -4   8   7   15.89   11.95
   4  -8  -7   19.70   10.67
   4  -8  -7   14.93   11.78
  -4   8   6   -2.48    9.74
   4  -8  -6  -20.31   13.61
   4  -8  -6    0.24    8.06
  -4   8   5  104.45   21.75
   4  -8  -5   64.59   15.77
   4  -8  -5   73.75   17.99
  -4   8   4  -10.76   11.11
   4  -8  -4    5.41    9.81
   4  -8  -4    3.83    7.94
  -4   8   4    7.37    4.76
  -4   8   3  175.10   26.71
   4  -8  -3  166.10   23.56
   4  -8  -3  137.69   23.49
  -4   8   3  182.00   20.74
  -4   8   2   63.96   17.87
   4  -8  -2   58.89   12.66
   4  -8  -2   52.10   14.10
  -4   8   2   73.84   14.24
  -4   8   1  787.29   56.83
   4  -8  -1  833.24   55.30
  -4   8   1  801.92   47.95
   4  -8  -1  811.15   58.86
  -4   8   0  319.46   35.10
   4  -8   0  328.19   33.45
  -4   8   0  355.17   32.58
  -4   8   0  260.18   21.74
   4  -8   0  329.15   37.79
  -4   8  -1  143.45   10.85
  -4   8  -1  147.43   12.08
   4  -8   1  156.55   26.18
   4  -8   1  185.12   24.75
  -4   8  -1  134.22   16.84
  -4   8  -1  187.21   25.49
   4  -8   1  154.00   28.15
   4  -8   2   91.88   20.14
  -4   8  -2   97.28   18.69
   4  -8   2   80.48   20.63
   4  -8   3  501.17   48.33
  -4   8  -3  447.89   39.58
   4  -8   3  430.63   43.85
   4  -8   4  186.84   30.31
   4  -8   4  137.21   25.24
  -4   8  -4  186.21   26.19
   4  -8   5    2.13    9.52
   4  -8   5  -13.76   12.22
  -4   8  -5    3.31    6.94
   4  -8   6   64.78   20.04
  -4   8  -6   94.89   21.02
   4  -8   6  101.51   25.78
   4  -8   7   31.36   18.86
  -4   8  -7   13.42   12.10
   4  -8   7   58.87   21.66
   4  -8   8    8.74   13.73
  -4   8  -8   -4.71    8.45
   4  -8   8    4.16   12.86
   4  -8   9   12.99   12.91
   4  -8   9   -8.11   14.06
   4  -8  10  198.07   38.28
   4  -8  10  218.29   48.88
   4  -8  11  221.63   41.35
   4  -8  11  201.23   48.76
   4  -8  12  106.79   28.28
   4  -8  12  107.57   34.83
   4  -8  13    9.51   19.00
   4  -8  13   44.93   30.34
  -4   8 -14   58.98   19.20
   4  -7 -12    4.93    9.19
  -4   7  12   30.71   15.48
  -4   7  11  -34.77   24.61
   4  -7 -11   -9.55   10.98
   4  -7 -11    2.71    9.26
  -4   7  11  -15.09   11.41
  -4   7  10   -2.59    8.18
   4  -7 -10   -3.16    9.33
   4  -7 -10   -4.40    9.01
  -4   7   9   86.54   20.23
   4  -7  -9   48.07   17.60
   4  -7  -9   78.21   20.31
  -4   7   8   22.70   10.49
   4  -7  -8   49.35   16.00
   4  -7  -8   64.82   19.66
  -4   7   7   45.36   15.02
   4  -7  -7   66.25   16.98
   4  -7  -7   76.73   19.83
  -4   7   6   19.51   11.90
   4  -7  -6   12.75    7.77
   4  -7  -6   20.88   12.28
  -4   7   5   14.36    6.71
   4  -7  -5   21.83   12.65
   4  -7  -5   34.51   12.79
  -4   7   5   27.59    7.97
  -4   7   4   36.05   11.56
   4  -7  -4   19.99    9.97
   4  -7  -4   45.55   15.67
  -4   7   4   38.53   10.12
  -4   7   3  182.19   25.36
  -4   7   3  210.96   22.91
   4  -7  -3  188.92   24.88
   4  -7  -3  161.30   23.82
  -4   7   2   29.82   10.72
   4  -7  -2   10.70    5.70
   4  -7  -2    9.28    9.01
  -4   7   2   31.04    9.54
  -4   7   1  383.52   36.26
  -4   7   1  415.28   33.09
   4  -7  -1  396.96   35.52
   4  -7  -1  419.52   38.44
   4  -7   0  234.73   29.36
   4  -7   0  241.50   27.81
  -4   7   0  229.93   25.31
  -4   7   0  209.61   20.72
   4  -7   0  262.60   30.71
  -4   7  -1  419.46   19.34
   4  -7   1  524.39   43.38
  -4   7  -1  498.28   40.81
  -4   7  -1  444.30   33.31
   4  -7   2  816.44   55.07
  -4   7  -2  762.53   52.01
   4  -7   2  674.55   51.06
   4  -7   3 1211.64   69.95
  -4   7  -3 1149.49   62.12
   4  -7   3 1224.77   70.01
   4  -7   4  118.53   22.62
  -4   7  -4   94.80   19.08
   4  -7   4   89.89   22.46
   4  -7   5  275.66   34.97
   4  -7   5  307.61   39.50
  -4   7  -5  245.48   29.68
   4  -7   6  804.27   61.08
  -4   7  -6  748.93   35.86
  -4   7  -6  719.83   52.68
   4  -7   6  756.17   63.80
   4  -7   7  -19.68   12.58
   4  -7   7   13.32   13.54
  -4   7  -7    5.78    7.84
   4  -7   8  292.65   41.94
  -4   7  -8  270.85   34.20
   4  -7   8  341.10   50.37
   4  -7   9  143.79   29.82
   4  -7   9  118.70   32.74
  -4   7  -9  149.10   26.49
   4  -7  10   88.09   23.18
   4  -7  10   87.44   26.72
   4  -7  11  142.67   30.42
   4  -7  11  129.14   35.95
   4  -7  12  -26.74   18.06
   4  -7  12    0.85   16.84
   4  -7  13   -2.54   12.79
   4  -7  13  -18.11   26.48
  -4   7 -14   19.07   13.28
   4  -6 -13  -25.97   18.01
  -4   6  13   -9.93   12.86
  -4   6  12   10.34   14.17
   4  -6 -12  -24.48   17.24
   4  -6 -12   11.61   11.25
  -4   6  12   -2.10   10.49
  -4   6  11   -2.44   10.57
   4  -6 -11  -12.68   11.58
   4  -6 -11   -6.41   10.90
  -4   6  11    7.11    6.60
  -4   6  10   15.74   13.62
   4  -6 -10   33.29   12.38
   4  -6 -10   28.41   13.32
  -4   6  10   10.18    7.51
  -4   6   9   47.18   16.40
  -4   6   9   75.78   19.13
   4  -6  -9   83.13   19.68
   4  -6  -9   78.00   19.60
  -4   6   8  116.00   21.48
   4  -6  -8   97.63   20.29
   4  -6  -8   94.18   20.46
  -4   6   7  289.94   31.65
   4  -6  -7  286.16   33.02
   4  -6  -7  357.56   39.25
  -4   6   7  278.97   22.70
  -4   6   6   42.61   13.53
   4  -6  -6   40.62   12.90
   4  -6  -6   44.31   15.06
  -4   6   6   19.05    5.50
  -4   6   5  145.20   20.75
   4  -6  -5  134.74   21.15
   4  -6  -5  144.56   24.47
  -4   6   5  146.18   17.84
  -4   6   4  258.34   27.72
   4  -6  -4  337.35   33.23
   4  -6  -4  319.29   34.26
  -4   6   4  319.49   26.80
  -4   6   3   87.90   16.53
   4  -6  -3   87.87   16.88
   4  -6  -3   89.18   16.54
  -4   6   3   78.33   13.71
  -4   6   2   36.96   11.24
   4  -6  -2   53.25   12.37
   4  -6  -2   68.42   14.78
  -4   6   2   43.94   11.20
  -4   6   1    6.49    6.74
   4  -6  -1   -2.77    5.26
   4  -6  -1    3.17    5.61
  -4   6   1    2.04    5.50
   4  -6  -1   -0.59    5.08
   4  -6   0   32.65   10.63
  -4   6   0   24.13    8.00
  -4   6   0   26.84    9.54
   4  -6   0   35.99   11.94
  -4   6  -1  461.06   20.60
   4  -6   1  502.60   39.01
  -4   6  -1  638.77   42.28
  -4   6  -1  559.18   37.30
   4  -6   1  605.10   42.63
   4  -6   2   27.57    9.68
  -4   6  -2   27.09    3.95
  -4   6  -2   18.76   10.14
   4  -6   2   23.91   10.19
   4  -6   3  152.98   23.21
   4  -6   3  217.84   27.48
  -4   6  -3  151.25   22.43
   4  -6   4    0.35    5.00
   4  -6   4    9.25    9.98
  -4   6  -4   -6.51    8.66
   4  -6   5   13.90    3.34
   4  -6   5   20.96   11.18
  -4   6  -5   15.87    5.63
  -4   6  -5    8.53    6.30
   4  -6   5    5.42    7.12
   4  -6   6   55.61    8.80
   4  -6   6   64.69   18.25
  -4   6  -6   64.27    9.67
  -4   6  -6   70.53   16.74
   4  -6   6   75.48   19.69
  -4   6  -6   52.08    6.73
   4  -6   7   14.53    8.75
  -4   6  -7   24.15    3.82
   4  -6   7    0.95   11.06
  -4   6  -7    8.32    8.45
   4  -6   8  168.48   31.19
  -4   6  -8  151.85   25.45
   4  -6   8  166.97   33.40
   4  -6   9   23.51   14.92
   4  -6   9  -12.02   17.80
  -4   6  -9   23.43   11.50
   4  -6  10  133.89   28.11
   4  -6  10   73.52   22.71
   4  -6  11  253.31   40.26
   4  -6  11  264.82   48.71
   4  -6  12  369.32   49.04
   4  -6  12  395.32   60.85
   4  -6  13   95.51   26.86
   4  -6  13  122.39   34.82
  -4   6 -14   21.39   12.02
   4  -6  14   83.19   25.81
  -4   5  13   10.99   12.06
  -4   5  13   53.49   16.06
   4  -5 -13   36.52   12.90
   4  -5 -12    8.69    8.44
  -4   5  12    7.20    8.26
  -4   5  11   28.21   13.53
   4  -5 -11   25.76   11.18
   4  -5 -11   49.73   15.99
  -4   5  11   21.44   12.01
  -4   5  10  -14.10   16.80
   4  -5 -10  -11.97   10.63
   4  -5 -10   -0.83    7.95
  -4   5  10   -4.10    7.74
  -4   5   9    1.94   12.55
   4  -5  -9   -8.29    9.94
   4  -5  -9    4.32    6.35
  -4   5   9   15.60    9.98
  -4   5   8   -8.02   11.67
   4  -5  -8    6.57    6.27
   4  -5  -8    5.18    7.96
  -4   5   8   -2.60    6.21
   4  -5  -7   29.99    9.07
   4  -5  -7   22.78    9.64
  -4   5   7   24.65    9.03
  -4   5   6  223.86   25.10
   4  -5  -6  206.88   28.25
   4  -5  -6  198.32   25.08
  -4   5   5  237.26   24.81
   4  -5  -5  244.41   30.10
   4  -5  -5  204.85   25.07
  -4   5   4   46.12   10.39
   4  -5  -4   25.29   10.39
   4  -5  -4   43.07   12.46
  -4   5   3   13.55    7.90
   4  -5  -3   11.74    6.63
   4  -5  -3    5.83    4.12
  -4   5   3   -5.12    5.55
  -4   5   2  137.00   17.96
   4  -5  -2  127.53   18.77
   4  -5  -2  160.25   19.81
  -4   5   2  135.80   17.22
   4  -5  -1   28.33    9.04
   4  -5  -1   23.64    7.37
  -4   5   1   26.28    7.97
   4  -5  -1   19.65    9.76
  -4   5   0   54.20    8.32
   4  -5   0   59.11   12.55
  -4   5   0   59.91   11.98
  -4   5   0   65.96   13.98
   4  -5   0   53.75   13.10
  -4   5  -1  189.94   13.67
   4  -5   1  208.98   23.06
  -4   5  -1  247.35   25.27
  -4   5  -1  247.28   26.64
   4  -5   1  192.15   24.28
   4  -5   2 2864.99   91.68
  -4   5  -2 2861.11   58.44
  -4   5  -2 2888.68  103.27
   4  -5   2 2997.05   95.08
  -4   5  -3  697.09   24.31
   4  -5   3  657.58   44.27
  -4   5  -3  717.81   45.89
   4  -5   3  727.05   47.03
   4  -5   4 1355.97   39.26
   4  -5   4 1308.24   66.77
  -4   5  -4 1324.18   47.86
  -4   5  -4 1322.21   65.02
   4  -5   4 1328.71   69.25
   4  -5   5  237.31   18.36
   4  -5   5  229.36   28.85
  -4   5  -5  226.58   17.98
   4  -5   5  241.90   31.67
  -4   5  -5  241.03   27.80
   4  -5   6   90.80   13.37
   4  -5   6  151.84   25.91
  -4   5  -6  109.33   12.03
   4  -5   6   90.51   20.45
  -4   5  -6  119.49   20.51
   4  -5   7  361.40   29.61
   4  -5   7  362.62   39.98
  -4   5  -7  333.03   34.55
  -4   5  -7  348.61   20.89
   4  -5   7  374.50   45.26
   4  -5   8   42.60   15.68
   4  -5   8   16.82   11.14
  -4   5  -8   54.86   16.73
   4  -5   9  107.32   23.57
   4  -5   9  106.47   27.31
  -4   5  -9  137.94   25.12
   4  -5  10  156.82   31.16
   4  -5  10  159.06   33.00
  -4   5 -10  152.97   25.54
   4  -5  11   72.22   22.13
   4  -5  11   75.10   27.13
   4  -5  12   16.69   10.22
   4  -5  12  -21.36   18.15
   4  -5  13   13.32   10.25
   4  -5  13   -6.34   11.33
   4  -5  14  134.16   32.32
  -4   5 -14  180.67   31.93
   4  -5  14  158.52   40.69
  -4   4  13    4.69    7.57
  -4   4  13   -2.92   13.71
   4  -4 -13   -2.47    8.99
  -4   4  12   74.45   21.26
  -4   4  12   90.58   20.33
   4  -4 -12   53.22   15.57
  -4   4  11   32.17   16.44
   4  -4 -11   16.55   11.58
  -4   4  11   23.49   12.06
  -4   4  10   65.02   19.25
   4  -4 -10   56.63   15.07
   4  -4 -10   54.82   14.83
  -4   4  10   36.46   12.80
  -4   4   9   10.90    8.29
   4  -4  -9    9.85    9.15
   4  -4  -9   25.36   10.84
  -4   4   9    4.60    5.53
  -4   4   8   67.75   17.26
  -4   4   8   47.74   11.55
   4  -4  -8   44.08   13.33
   4  -4  -8   68.59   14.66
  -4   4   7  537.43   37.17
   4  -4  -7  538.76   39.11
   4  -4  -7  531.15   43.99
  -4   4   7  637.22   49.15
  -4   4   6 1451.44   59.36
   4  -4  -6 1477.09   64.31
   4  -4  -6 1492.02   74.15
  -4   4   5   49.72   11.34
   4  -4  -5   54.13   14.85
   4  -4  -5   46.04   12.10
  -4   4   4    9.85    5.39
  -4   4   4    3.14    5.04
   4  -4  -4   12.88    8.73
   4  -4  -4    2.62    7.24
  -4   4   3   75.43   12.08
  -4   4   3   86.60   12.89
   4  -4  -3   82.03   15.82
  -4   4   2   39.60    8.90
  -4   4   2   23.39    7.13
   4  -4  -2   33.64   10.28
  -4   4   2   18.39    6.76
   4  -4  -1   71.16   11.18
  -4   4   1   61.00   10.75
   4  -4  -1   81.02   13.31
  -4   4   1   59.46   11.10
  -4   4   1   93.76   14.21
  -4   4   1   68.02   12.38
   4  -4  -1   77.24   13.14
  -4   4   0  111.49   12.05
   4  -4   0  131.84   15.47
  -4   4   0  118.29   14.49
  -4   4   0  127.76   17.21
  -4   4   0  129.60   18.09
   4  -4   0  140.66   16.37
  -4   4   0  144.88   16.88
  -4   4  -1 1019.04   35.60
   4  -4   1 1122.56   48.39
  -4   4  -1 1069.40   45.24
  -4   4  -1 1155.25   55.11
   4  -4   1 1095.09   47.54
  -4   4  -1 1110.86   46.74
   4  -4   2    4.57    2.84
  -4   4  -2   -0.31    2.95
   4  -4   2    9.35    6.28
  -4   4  -2   -3.79    4.31
  -4   4  -2    5.82    4.99
  -4   4  -2    1.61    3.29
   4  -4   2   14.21    6.76
   4  -4   3  325.28   29.40
   4  -4   3  309.29   19.05
  -4   4  -3  292.91   18.79
   4  -4   3  359.51   30.28
  -4   4  -3  361.68   31.51
   4  -4   4  868.91   37.04
   4  -4   4  861.57   51.00
  -4   4  -4  871.56   49.88
  -4   4  -4  840.96   17.91
   4  -4   4  896.05   52.12
   4  -4   5 1363.21   52.52
   4  -4   5 1428.58   69.69
  -4   4  -5 1253.59   62.41
   4  -4   5 1394.56   71.51
   4  -4   6  229.17   23.33
   4  -4   6  223.33   28.91
  -4   4  -6  243.95   27.90
   4  -4   6  191.90   28.50
   4  -4   7  405.40   40.10
  -4   4  -7  379.52   35.73
   4  -4   7  441.35   45.20
   4  -4   8  418.20   42.81
  -4   4  -8  395.57   37.49
   4  -4   8  460.71   49.93
   4  -4   9    5.05    8.74
  -4   4  -9   13.25    9.10
   4  -4   9    5.87   11.48
   4  -4  10   40.20   16.15
  -4   4 -10   86.46   20.17
   4  -4  10  114.14   28.59
   4  -4  11   -3.81    9.32
   4  -4  11   -1.12   12.28
   4  -4  12   25.35   17.73
   4  -4  12   55.02   24.68
   4  -4  13  162.85   34.07
   4  -4  13  219.89   46.47
   4  -4  14   15.79   14.10
  -4   4 -14   -3.37   14.60
  -4   3  14   22.16   13.67
   4  -3 -14   27.56   15.50
  -4   3  13   43.70   15.58
  -4   3  13   57.43   20.96
   4  -3 -13   15.69   11.40
  -4   3  12   11.85    8.50
  -4   3  12   10.15   11.80
   4  -3 -12   25.89   12.94
  -4   3  11   19.25    9.26
  -4   3  11   27.89   13.18
   4  -3 -11   19.08   11.29
  -4   3  10    6.40   12.82
   4  -3 -10  -11.89    9.46
  -4   3  10   -8.76    7.41
  -4   3   9  205.93   29.67
  -4   3   9  172.19   21.59
   4  -3  -9  172.52   25.24
  -4   3   8  282.33   25.79
   4  -3  -8  296.76   31.98
  -4   3   8  320.06   34.02
  -4   3   7  119.94   20.45
  -4   3   7   94.18   14.60
   4  -3  -7   57.38   14.94
  -4   3   6  485.88   30.13
   4  -3  -6  531.00   42.01
  -4   3   6  548.86   39.77
  -4   3   5  753.25   35.95
   4  -3  -5  796.69   51.13
  -4   3   5  864.96   47.45
  -4   3   4 2529.97   66.72
  -4   3   4 2107.47   62.87
   4  -3  -4 2520.33   93.47
  -4   3   4 2379.01   79.71
  -4   3   4 2815.73   82.98
  -4   3   3 1479.78   47.81
  -4   3   3 1309.80   46.35
   4  -3  -3 1433.82   67.16
  -4   3   3 1541.08   56.21
  -4   3   3 1395.13   55.79
  -4   3   2  522.53   26.88
  -4   3   2  526.24   26.83
   4  -3  -2  533.10   37.81
  -4   3   2  505.57   30.21
  -4   3   2  464.51   28.34
  -4   3   1  331.37   22.28
   4  -3  -1  316.67   21.03
  -4   3   1  332.70   20.78
   4  -3  -1  325.86   27.58
  -4   3   1  354.36   27.69
   4  -3  -1  348.46   22.57
  -4   3   1  323.64   22.52
  -4   3   1  353.39   22.21
  -4   3   0    5.89    3.43
  -4   3   0    2.52    2.67
  -4   3   0    3.72    3.11
   4  -3   0    6.69    4.14
  -4   3   0    0.17    5.09
   4  -3   0    3.45    3.81
  -4   3   0    1.58    2.16
  -4   3  -1   76.68   10.10
   4  -3   1   84.28    9.85
  -4   3  -1   62.07    9.64
   4  -3   1   99.64   13.32
  -4   3  -1   76.78   13.82
  -4   3  -1   84.53   14.15
   4  -3   1   81.61   11.61
  -4   3  -1   91.44   11.56
  -4   3  -1   66.65    7.82
   4  -3   2    4.43    4.91
  -4   3  -2   -1.88    2.68
  -4   3  -2    3.30    2.19
   4  -3   2    4.84    3.53
  -4   3  -2    2.43    2.39
  -4   3  -2    1.69    5.61
   4  -3   2    2.79    4.19
  -4   3  -2    3.55    3.99
   4  -3   3   -4.00    5.48
  -4   3  -3    2.84    1.25
   4  -3   3    0.84    2.33
  -4   3  -3    2.53    3.18
   4  -3   3    5.25    4.84
  -4   3  -3    3.36    5.95
   4  -3   4 1065.61   54.59
  -4   3  -4  989.89   42.13
   4  -3   4 1030.52   45.06
   4  -3   4 1025.31   53.87
  -4   3  -4 1039.22   53.10
   4  -3   5  123.99   19.54
   4  -3   5  127.93   17.27
   4  -3   5  145.13   21.94
  -4   3  -5  133.85   19.22
   4  -3   6  214.83   27.19
  -4   3  -6  171.34   22.80
   4  -3   6  189.92   27.01
   4  -3   7    7.26    8.51
  -4   3  -7   18.10    8.44
   4  -3   7   21.58   12.50
   4  -3   8   10.48    7.87
   4  -3   8   14.04   11.76
  -4   3  -8    3.51    7.46
   4  -3   9   -7.09   10.91
  -4   3  -9    8.79    9.84
   4  -3   9   20.76   14.52
   4  -3  10   -1.45   11.41
   4  -3  10   15.28   12.82
  -4   3 -10   16.04   10.39
   4  -3  11  -13.79    9.81
   4  -3  11    9.54   15.84
   4  -3  12  142.91   29.19
   4  -3  12  141.61   34.26
   4  -3  13   73.88   22.74
   4  -3  13   94.68   31.51
   4  -3  14   37.45   20.27
  -4   3 -14   20.72   14.23
   4  -3  14   44.14   26.63
  -4   2  15    3.73   12.59
  -4   2  14  100.20   25.07
   4  -2 -14   64.03   18.86
  -4   2  13  174.22   30.51
   4  -2 -13  111.22   22.97
  -4   2  12   31.84   14.46
   4  -2 -12    0.95    9.22
  -4   2  12   41.35   13.11
  -4   2  11  254.53   27.20
  -4   2  11  254.06   32.62
   4  -2 -11  199.66   29.19
  -4   2  11  221.71   25.21
  -4   2  10  157.03   25.36
  -4   2  10  154.55   20.15
   4  -2 -10  140.20   24.06
  -4   2   9  136.33   21.47
   4  -2  -9  127.60   21.02
  -4   2   9  123.71   16.86
  -4   2   8  116.53   19.76
   4  -2  -8  114.29   19.76
  -4   2   8  112.24   15.02
  -4   2   7  123.74   19.42
   4  -2  -7  135.11   20.26
  -4   2   7  118.07   14.36
  -4   2   6  111.97   17.10
  -4   2   6  124.53   13.41
   4  -2  -6  128.55   18.03
   4  -2  -6  118.24   19.16
  -4   2   5 1489.82   45.87
   4  -2  -5 1464.22   57.53
   4  -2  -5 1552.16   70.14
  -4   2   5 1576.00   60.76
   4  -2  -4  325.14   22.51
  -4   2   4  356.15   19.46
  -4   2   4  294.96   17.98
   4  -2  -4  361.58   32.86
  -4   2   4  374.56   27.42
  -4   2   3  549.89   23.43
  -4   2   3  533.43   22.87
   4  -2  -3  543.33   39.76
  -4   2   3  509.36   28.52
  -4   2   3  552.20   30.51
  -4   2   2  345.25   17.86
  -4   2   2  360.82   25.98
  -4   2   2  336.62   17.02
   4  -2  -2  402.49   32.81
  -4   2   2  353.16   22.59
  -4   2   2  363.04   20.91
  -4   2   1   18.21    5.07
  -4   2   1   11.64    4.62
   4  -2  -1   18.01    4.49
  -4   2   1   24.32    4.61
   4  -2  -1    9.86    7.59
  -4   2   1   27.38    7.95
  -4   2   1   19.15    4.80
   4  -2  -1   17.25    4.13
  -4   2   0 1421.00   48.03
   4  -2   0 1468.04   47.02
   4  -2   0 1475.06   43.91
  -4   2   0 1475.30   41.59
  -4   2   0 1585.99   61.81
   4  -2   0 1495.19   40.86
  -4   2   0 1450.96   40.65
  -4   2   0 1457.86   39.26
  -4   2  -1   74.76   10.96
   4  -2   1   80.12   10.55
   4  -2   1   72.81   10.59
  -4   2  -1   71.07    9.35
  -4   2  -1   98.53   15.27
  -4   2  -1   82.85    8.33
   4  -2   1   62.09    8.76
   4  -2   2 1252.17   49.74
  -4   2  -2 1325.50   46.33
  -4   2  -2 1281.84   48.46
   4  -2   2 1230.49   46.12
  -4   2  -2 1270.98   31.06
   4  -2   2 1263.30   45.53
  -4   2  -2 1196.82   52.79
   4  -2   3  371.70   28.88
  -4   2  -3  404.15   27.33
   4  -2   3  385.04   27.16
   4  -2   3  400.31   28.11
  -4   2  -3  401.52   30.58
   4  -2   4  240.28   24.89
  -4   2  -4  253.28   22.67
   4  -2   4  269.55   24.82
   4  -2   4  284.27   26.17
  -4   2  -4  256.60   25.44
   4  -2   5 1906.63   77.14
  -4   2  -5 1955.37   73.41
   4  -2   6 1291.04   65.75
  -4   2  -6 1261.30   59.58
   4  -2   7  126.58   21.59
  -4   2  -7  121.99   18.63
   4  -2   8  190.53   27.23
  -4   2  -8  173.08   23.63
   4  -2   8  143.45   10.65
   4  -2   9  358.02   40.03
  -4   2  -9  416.72   37.28
   4  -2  10   84.35   20.98
  -4   2 -10   96.86   18.70
   4  -2  11   69.40   18.95
   4  -2  12   75.06   22.68
   4  -2  13  102.18   28.63
   4  -2  14   17.34   16.58
  -4   1  15  -13.77   12.09
  -4   1  14   -5.18   11.73
   4  -1 -14   33.77   15.25
  -4   1  13   29.23   13.60
   4  -1 -13   18.92   12.19
  -4   1  12  106.67   21.47
  -4   1  12  119.31   18.36
   4  -1 -12   84.22   19.98
  -4   1  11  221.79   23.05
   4  -1 -11  269.80   32.30
  -4   1  11  284.26   33.35
  -4   1  10   25.05   11.86
   4  -1 -10    6.14    9.07
  -4   1  10   12.22    6.58
  -4   1   9   54.96   10.71
  -4   1   9   97.30   18.62
   4  -1  -9   66.54   15.57
  -4   1   9   64.61   11.25
  -4   1   8   44.49    8.94
  -4   1   8   54.09   13.93
   4  -1  -8   22.26    9.53
  -4   1   8   34.43    7.57
  -4   1   7   31.75    6.24
  -4   1   7   37.95   10.56
   4  -1  -7   50.33   11.27
   4  -1  -7   35.25   11.14
   4  -1  -6 1560.53   58.00
  -4   1   6 1514.83   44.45
   4  -1  -6 1522.91   68.85
  -4   1   6 1575.25   61.61
  -4   1   5  762.73   26.80
   4  -1  -5  773.84   35.29
   4  -1  -5  682.07   44.84
  -4   1   5  817.06   40.70
   4  -1  -4  288.84   17.22
  -4   1   4  292.49   13.68
  -4   1   4  268.26   12.72
   4  -1  -4  292.64   28.90
  -4   1   4  296.37   23.33
  -4   1   3 2803.85   46.34
  -4   1   3 2900.17   73.53
  -4   1   2  797.45   39.43
  -4   1   2  805.69   20.11
   4  -1  -2  807.43   21.05
  -4   1   2  844.55   19.58
   4  -1  -2  807.68   45.55
  -4   1   2  864.48   42.16
  -4   1   2  800.39   24.35
  -4   1   2  820.23   34.42
   4  -1  -2  770.75   35.96
   4  -1  -1   12.26    4.28
   4  -1  -1   12.56    4.06
  -4   1   1    7.88    3.52
  -4   1   1   14.84    5.86
   4  -1  -1   18.79    3.69
  -4   1   1   14.97    3.21
   4  -1  -1   12.61    6.55
  -4   1   1   10.76    5.72
  -4   1   0   76.32   10.94
   4  -1   0   78.49   10.91
  -4   1   0   77.69    9.85
   4  -1   0   93.96    9.81
  -4   1   0   93.82   14.72
   4  -1   0   83.73    9.83
   4  -1   0   72.02    6.47
   4  -1   1  120.78   13.16
  -4   1  -1  113.65   14.60
  -4   1  -1  122.41   11.33
   4  -1   1  133.50   14.96
   4  -1   1  128.95   11.08
   4  -1   1  113.65   10.21
   4  -1   2   30.09    7.74
  -4   1  -2   44.36    7.86
   4  -1   2   42.16    9.67
  -4   1  -2   40.35    9.68
   4  -1   2   32.64    4.89
   4  -1   3   18.08    7.35
   4  -1   3   13.32    5.86
   4  -1   3   16.23    3.11
  -4   1  -3   19.81    7.37
  -4   1  -3   15.15    6.38
   4  -1   4  623.62   39.63
  -4   1  -4  623.12   38.83
  -4   1  -4  630.60   38.62
   4  -1   5  210.05   24.63
  -4   1  -5  167.98   20.92
   4  -1   6  669.87   46.76
  -4   1  -6  653.90   41.01
   4  -1   7  496.86   42.84
  -4   1  -7  502.16   36.87
   4  -1   7  452.84   19.04
   4  -1   8  250.86   31.94
  -4   1  -8  230.33   25.76
   4  -1   8  236.82   15.32
   4  -1   9   39.40   13.59
  -4   1  -9   95.66   17.70
   4  -1  10   60.09   18.13
  -4   1 -10  101.16   18.77
   4  -1  11   19.15   14.14
   4  -1  12    7.28    9.02
   4  -1  13   21.12   18.06
  -4   0  15    2.55    9.78
  -4   0  14   -4.13   12.11
   4   0 -14    0.60   10.93
  -4   0  13   15.62   10.47
   4   0 -13   54.15   16.20
  -4   0  12  356.17   30.74
   4   0 -12  353.94   37.90
  -4   0  12  330.11   36.87
  -4   0  11   40.06   13.04
   4   0 -11   25.48   10.64
  -4   0  11   42.24    9.92
  -4   0  10   24.98   11.76
  -4   0  10   10.70    3.99
   4   0 -10   21.24   11.48
  -4   0   9  343.70   23.84
   4   0  -9  328.89   32.35
  -4   0   9  352.05   32.67
  -4   0   8  131.64   19.36
  -4   0   8  106.42   12.12
   4   0  -8  136.03   20.34
   4   0  -7  292.13   23.71
  -4   0   7  272.19   16.69
   4   0  -7  280.11   28.00
  -4   0   7  275.08   26.55
   4   0  -6  367.31   23.67
  -4   0   6  376.50   17.13
   4   0  -6  372.26   32.70
  -4   0   6  357.32   28.74
   4   0  -5  514.44   24.20
  -4   0   5  512.51   15.96
   4   0  -5  451.64   35.45
  -4   0   5  480.18   32.06
   4   0  -4  597.14   19.45
   4   0  -4  550.69   39.78
  -4   0   4  637.49   35.69
  -4   0   3   50.00   10.82
  -4   0   3   68.86   11.35
   4   0  -3   68.75   14.95
  -4   0   2 1624.79   59.07
   4   0  -2 1680.39   66.75
  -4   0   2 1668.89   59.90
  -4   0   2 1672.26   56.57
   4   0  -2 1654.68   55.26
   4   0  -1 2579.48   70.02
  -4   0   1 2539.42   73.73
  -4   0   1 2567.52   43.80
   4   0  -1 2439.94   49.87
   4   0  -1 2398.35   77.84
  -4   0   1 2601.17   77.55
  -4   0   1 2520.03   69.70
   4   0  -1 2613.42   67.75
  -4   0   0  850.16   41.54
   4   0   0  834.07   38.92
  -4   0   0  875.15   27.78
   4   0   0  877.16   32.26
  -4   0   0  919.63   46.23
   4   0   0  843.95   34.79
  -4   0  -1 1720.95   62.68
  -4   0  -1 1811.04   48.71
   4   0   1 1794.99   61.11
   4   0   1 1616.64   48.74
   4   0   2  262.27   21.69
  -4   0  -2  265.51   20.02
   4   0   2  241.52   23.13
  -4   0  -2  251.30   24.57
  -4   0  -3 1008.17   51.01
   4   0   3 1012.57   47.86
  -4   0  -4   29.80    8.79
   4   0   4   28.07    7.94
  -4   0  -4   31.95    8.80
   4   0   5   50.75   13.49
  -4   0  -5   51.31   11.27
   4   0   6  129.03   21.46
  -4   0  -6  123.32   17.34
   4   0   7  597.42   47.79
  -4   0  -7  546.19   36.63
   4   0   8   24.59   11.36
  -4   0  -8   14.75    8.75
   4   0   9   19.50   12.53
   4   0   9    8.98    4.02
  -4   0  -9   19.10    8.19
   4   0  10   22.32   13.79
  -4   0 -10   13.42    7.93
   4   0  11   48.42   17.58
   4   0  12   62.02   21.53
  -4   0 -13   29.36   15.84
   4   0  13    6.82   12.51
  -4  -1  16    1.48   12.69
  -4  -1  15    5.85   11.32
   4   1 -15   -8.01    9.16
  -4  -1  14   10.33   11.03
   4   1 -14   43.04   15.66
  -4  -1  13  -12.64   12.46
   4   1 -13    0.14    7.24
  -4  -1  12  354.44   30.95
   4   1 -12  302.69   34.65
  -4  -1  12  339.28   38.49
  -4  -1  11  338.39   27.88
   4   1 -11  312.32   34.08
  -4  -1  11  332.97   36.09
  -4  -1  10  516.93   32.09
   4   1 -10  540.16   42.68
  -4  -1  10  457.26   40.62
  -4  -1   9  522.95   29.96
   4   1  -9  521.09   40.61
  -4  -1   9  468.65   39.63
   4   1  -8  310.61   25.45
  -4  -1   8  295.06   19.93
   4   1  -8  282.95   29.14
  -4  -1   8  277.07   29.94
  -4  -1   7   11.80    7.29
   4   1  -7    3.00    4.62
   4   1  -7    9.63    4.69
  -4  -1   7   11.13    4.23
  -4  -1   6  144.98   20.18
   4   1  -6  134.56   13.11
  -4  -1   6  145.75   11.00
   4   1  -6  123.12   17.72
   4   1  -5  490.79   20.93
  -4  -1   5  491.74   17.76
   4   1  -5  498.17   37.37
  -4  -1   5  499.55   36.12
  -4  -1   5  539.91   27.99
  -4  -1   4  289.31   27.31
   4   1  -4  299.35   11.64
   4   1  -4  283.70   28.17
  -4  -1   4  302.08   27.73
  -4  -1   4  327.88   19.09
  -4  -1   3  871.79   45.47
   4   1  -3  850.35   47.58
  -4  -1   3  891.87   27.96
  -4  -1   3  871.71   46.03
  -4  -1   2   -1.90    3.99
   4   1  -2    1.71    2.64
   4   1  -2    1.80    1.51
   4   1  -2   -1.48    4.00
  -4  -1   2    9.84    4.81
  -4  -1   2    5.32    2.07
   4   1  -1  218.56   19.85
   4   1  -1  165.94   11.79
  -4  -1   1  173.90   19.72
  -4  -1   1  160.42   11.07
   4   1  -1  164.15   18.98
  -4  -1   1  154.56   17.50
   4   1  -1  176.66   17.49
   4   1  -1  186.72    9.05
   4   1   0  634.46   35.51
   4   1   0  593.82   27.43
  -4  -1   0  642.90   25.77
  -4  -1   0  597.44   37.27
  -4  -1   0  619.62   37.64
   4   1   0  608.58   31.66
   4   1   0  597.59   22.73
  -4  -1  -1  779.64   44.21
  -4  -1  -1  791.03   33.06
   4   1   1  781.09   36.30
  -4  -1  -2   19.51    6.79
   4   1   2   11.05    5.95
  -4  -1  -2    7.73    5.37
   4   1   3    2.65    5.86
  -4  -1  -3   -0.88    5.07
   4   1   4  119.23   18.21
  -4  -1  -4  122.83   20.16
  -4  -1  -4  136.97   16.85
   4   1   5  298.87   31.48
  -4  -1  -5  276.65   24.15
   4   1   6  106.67   19.53
  -4  -1  -6   95.40   14.54
   4   1   7  282.15   34.30
  -4  -1  -7  268.76   24.34
   4   1   8  766.54   58.86
  -4  -1  -8  663.81   39.74
   4   1   9   76.62   20.62
   4   1   9  103.46   23.87
  -4  -1  -9   90.51   15.76
   4   1  10   43.05   17.59
  -4  -1 -10   28.97   13.22
   4   1  11   75.63   21.84
  -4  -1 -11   65.24   16.14
   4   1  12   37.86   16.95
   4   1  13   -4.97   12.23
  -4  -1 -13   -9.52   10.77
  -4  -2  16   17.74   16.93
  -4  -2  16   47.31   21.02
  -4  -2  15   38.31   19.31
   4   2 -15   39.36   16.82
  -4  -2  15   61.47   20.95
  -4  -2  14   81.59   21.99
   4   2 -14   90.47   21.00
  -4  -2  14  123.35   28.34
  -4  -2  13   37.68   17.70
   4   2 -13   15.59   10.70
  -4  -2  13    7.33   11.42
  -4  -2  12    9.02   10.77
  -4  -2  12   -2.82    7.40
   4   2 -12    9.14    5.92
  -4  -2  12   -0.28    7.00
  -4  -2  11   34.45   13.48
  -4  -2  11   30.90   10.06
   4   2 -11   49.30   14.67
  -4  -2  11   49.29   15.66
  -4  -2  10   85.17   19.12
  -4  -2  10  121.45   15.95
   4   2 -10  125.59   20.70
  -4  -2  10  136.87   22.14
  -4  -2   9  228.24   29.68
  -4  -2   9  241.59   20.96
   4   2  -9  270.39   28.33
  -4  -2   9  266.90   28.68
  -4  -2   8   22.69   10.92
   4   2  -8   15.35    5.93
  -4  -2   8   11.33    3.64
   4   2  -8   -2.39    6.73
  -4  -2   8   16.98    9.13
  -4  -2   7   11.42    9.59
   4   2  -7   17.45    5.76
  -4  -2   7   15.06    5.06
   4   2  -7    1.73    5.14
  -4  -2   7   16.65    7.79
   4   2  -6  467.36   23.41
  -4  -2   6  475.05   38.77
  -4  -2   6  479.69   24.48
   4   2  -6  480.91   36.64
  -4  -2   6  529.08   41.53
  -4  -2   6  510.56   32.37
  -4  -2   5   25.00    8.97
  -4  -2   5   17.99    4.56
   4   2  -5   23.29    4.19
   4   2  -5   22.12    8.18
  -4  -2   5   22.12   10.63
  -4  -2   5   20.28    6.49
  -4  -2   4  647.27   40.79
   4   2  -4  579.13   19.29
   4   2  -4  554.86   38.56
  -4  -2   4  610.94   30.41
  -4  -2   3 2504.37   82.06
   4   2  -3 2301.49   53.31
   4   2  -3 2466.22   50.49
   4   2  -3 2296.55   80.77
   4   2  -3 2430.17   52.18
  -4  -2   3 2471.94   59.40
  -4  -2   2   56.86   12.84
   4   2  -2   64.43    8.69
   4   2  -2   46.96   11.04
  -4  -2   2   54.26   10.01
  -4  -2   2   45.59    7.12
   4   2  -2   49.46    6.22
   4   2  -1 2185.10   61.51
  -4  -2   1 2382.63   56.77
  -4  -2   1 2310.00   78.66
  -4  -2   1 2349.38   72.43
   4   2  -1 2361.75   53.99
  -4  -2   0 1716.92   51.93
  -4  -2   0 1669.16   68.06
   4   2   0 1583.82   55.35
   4   2   0 1583.52   48.40
  -4  -2  -1  342.67   31.13
  -4  -2  -1  338.68   23.84
   4   2   1  335.99   26.81
   4   2   2 1021.29   51.41
  -4  -2  -2 1068.67   57.34
  -4  -2  -3  816.08   51.61
   4   2   3  800.12   48.16
   4   2   4   39.19   12.03
  -4  -2  -4   45.39   12.96
   4   2   5   -6.61    8.18
  -4  -2  -5   -2.90    4.54
   4   2   6  285.76   33.91
  -4  -2  -6  279.78   23.69
   4   2   7  629.88   53.17
  -4  -2  -7  541.33   33.52
   4   2   8    1.74   10.34
  -4  -2  -8    6.83    5.18
   4   2   9   -0.47    7.22
   4   2  10  183.66   32.98
  -4  -2 -10  119.42   23.33
   4   2  11   31.56   20.34
   4   2  11   34.16   17.36
  -4  -2 -11   13.13   10.31
   4   2  12    3.21   13.38
  -4  -2 -12  -11.57   13.53
  -4  -2 -13   35.09   16.03
  -4  -3  16   92.65   26.12
  -4  -3  16   69.03   24.53
   4   3 -15   13.66   11.41
  -4  -3  15   21.17   14.00
  -4  -3  15   -2.96    8.90
   4   3 -14   47.64   17.64
  -4  -3  14   40.32   18.67
  -4  -3  14   17.44   14.60
   4   3 -13   24.70   12.21
  -4  -3  13   10.85   10.47
  -4  -3  13   11.44   14.38
  -4  -3  12   31.88   10.47
   4   3 -12   55.39   16.06
  -4  -3  12   56.15   19.44
  -4  -3  12   31.96   15.69
  -4  -3  11  472.56   35.06
   4   3 -11  503.81   41.88
  -4  -3  11  441.10   46.82
  -4  -3  11  517.77   46.19
  -4  -3  10  177.53   20.47
   4   3 -10  196.77   25.70
  -4  -3  10  175.29   28.67
  -4  -3  10  185.44   27.43
  -4  -3   9  239.66   22.78
   4   3  -9  248.84   27.12
  -4  -3   9  259.97   33.53
  -4  -3   9  264.12   29.54
  -4  -3   8  109.69   14.78
   4   3  -8  123.49   19.72
  -4  -3   8  117.12   19.09
  -4  -3   8  100.48   20.99
  -4  -3   7  402.65   37.33
  -4  -3   7  422.12   27.64
   4   3  -7  423.63   23.23
   4   3  -7  453.03   35.17
  -4  -3   7  413.06   34.05
  -4  -3   7  459.05   43.99
  -4  -3   6  119.80   19.70
  -4  -3   6  124.54   14.67
   4   3  -6  144.05   12.22
   4   3  -6  130.35   19.00
  -4  -3   6  144.51   19.23
  -4  -3   5  218.99   25.94
   4   3  -5  236.02   15.04
   4   3  -5  217.20   24.80
  -4  -3   5  221.86   22.58
  -4  -3   4  956.55   52.65
   4   3  -4  968.38   33.12
   4   3  -4  974.50   51.84
  -4  -3   4 1033.22   45.06
   4   3  -4 1050.34   37.58
  -4  -3   3   16.95    8.78
   4   3  -3   26.15    6.51
   4   3  -3   26.93    6.97
   4   3  -3   26.06    8.86
  -4  -3   3   28.07    8.01
   4   3  -3   28.00    6.19
  -4  -3   3   29.53    7.20
  -4  -3   2   -1.62    5.21
   4   3  -2    5.43    4.39
   4   3  -2    9.61    7.17
  -4  -3   2    3.65    3.07
   4   3  -2   -0.16    2.44
  -4  -3   2    3.84    3.76
   4   3  -1  583.18   34.26
  -4  -3   1  566.07   29.39
  -4  -3   1  520.85   38.38
  -4  -3   1  531.08   32.26
   4   3  -1  568.70   29.87
  -4  -3   0  529.22   39.69
   4   3   0  498.34   34.37
  -4  -3   0  508.74   30.50
  -4  -3   0  635.63   36.89
   4   3   0  556.40   31.15
   4   3   1   61.84   13.94
  -4  -3  -1   52.23   13.60
   4   3   1   57.84   11.22
  -4  -3  -2 1185.77   63.78
   4   3   2 1172.02   60.82
  -4  -3  -3  695.87   49.60
   4   3   3  702.46   49.58
   4   3   4   43.08   14.77
  -4  -3  -4   60.08   15.76
   4   3   5  149.12   25.18
  -4  -3  -5  134.88   15.96
   4   3   6  115.89   24.24
  -4  -3  -6   90.23   12.94
   4   3   7   -5.00   10.53
  -4  -3  -7   -3.98    5.42
   4   3   8  153.55   29.36
   4   3   9   31.05   16.68
  -4  -3  -9   36.70   13.57
   4   3  10   21.53   13.86
  -4  -3 -10   40.14   15.08
   4   3  11   55.95   21.76
  -4  -3 -11   20.53   11.03
   4   3  12   -3.87   12.70
   4   3  12   23.39   14.67
  -4  -3 -12   -9.36   12.01
  -4  -4  16   12.10   13.78
   4   4 -15   28.97   14.88
  -4  -4  15   12.62    9.37
   4   4 -14   65.17   17.04
  -4  -4  14   95.30   24.94
   4   4 -13   19.35   10.66
  -4  -4  13   32.45   14.89
  -4  -4  12   87.93   18.14
   4   4 -12  101.87   19.81
  -4  -4  12   84.95   21.58
  -4  -4  11  138.29   20.61
   4   4 -11  128.04   21.22
  -4  -4  11  131.17   25.20
  -4  -4  10   78.88   16.18
   4   4 -10   83.02   16.52
  -4  -4  10   89.99   20.41
  -4  -4   9  337.97   37.38
  -4  -4   9  353.57   30.41
   4   4  -9  327.10   31.69
  -4  -4   9  324.65   35.39
  -4  -4   8 1018.25   62.61
  -4  -4   8 1222.45   55.50
   4   4  -8 1173.13   58.76
  -4  -4   8 1108.55   63.82
  -4  -4   7  280.04   31.72
   4   4  -7  322.20   21.51
  -4  -4   7  352.48   28.70
   4   4  -7  314.48   29.90
  -4  -4   7  281.80   30.85
  -4  -4   6   45.64   13.95
  -4  -4   6   39.76   10.07
   4   4  -6   34.26    6.96
   4   4  -6   42.93   11.83
  -4  -4   6   30.03   11.17
  -4  -4   5  609.79   44.18
   4   4  -5  588.10   28.65
   4   4  -5  587.88   40.23
   4   4  -5  647.42   33.15
  -4  -4   5  606.95   40.19
  -4  -4   4   13.58    8.74
   4   4  -4   15.33    4.71
   4   4  -4   11.71    6.13
   4   4  -4   15.27    8.02
  -4  -4   4    3.97    6.04
   4   4  -4    6.66    3.54
   4   4  -3  378.73   28.67
  -4  -4   3  367.03   33.28
   4   4  -3  397.24   26.66
   4   4  -3  374.80   29.84
  -4  -4   3  435.92   28.15
  -4  -4   3  381.17   28.49
   4   4  -3  369.11   25.01
  -4  -4   2   39.15   13.00
   4   4  -2   43.19    9.47
   4   4  -2   36.63    9.99
   4   4  -2   20.74    7.60
  -4  -4   2   39.08    8.49
   4   4  -2   40.00    8.85
  -4  -4   2   38.85    9.43
  -4  -4   1   87.61   17.36
   4   4  -1   90.26   15.47
  -4  -4   1   82.09   12.65
  -4  -4   1  100.43   13.49
   4   4  -1  101.75   14.02
  -4  -4   0   -5.11    7.49
   4   4   0    5.40    6.87
  -4  -4   0    1.98    4.27
   4   4   0    4.18    5.06
  -4  -4  -1  223.36   27.88
   4   4   1  235.09   27.70
   4   4   2   73.12   17.41
  -4  -4  -2   84.75   18.19
   4   4   3   67.99   17.11
  -4  -4  -3  120.55   22.65
   4   4   4  262.33   34.18
  -4  -4  -4  243.94   32.24
   4   4   5   23.32   14.18
  -4  -4  -5   21.24    7.04
   4   4   6  310.16   40.91
  -4  -4  -6  348.42   23.66
   4   4   7  342.67   43.39
   4   4   8  182.39   34.64
  -4  -4  -9   80.86   21.16
   4   4   9  103.71   27.80
  -4  -4 -10   83.10   21.74
   4   4  10   89.22   27.12
   4   4  11   60.84   24.77
  -4  -4 -11    5.54   11.85
  -4  -4 -11   52.24   19.99
  -4  -4 -12   62.26   22.62
  -4  -5  16   31.53   17.72
   4   5 -15   71.22   18.87
  -4  -5  15   56.82   20.81
   4   5 -14   36.95   14.30
  -4  -5  14   12.35   11.69
   4   5 -13   55.24   15.35
  -4  -5  13   59.74   21.89
  -4  -5  12    4.85    8.63
  -4  -5  12    1.45    7.91
   4   5 -12   18.29   10.35
  -4  -5  12   -8.62   13.16
  -4  -5  11  -17.96   12.01
  -4  -5  11   -6.30    8.49
   4   5 -11    5.05    7.88
  -4  -5  11  -20.98   15.33
  -4  -5  10   28.69   13.87
  -4  -5  10   -1.82    8.38
   4   5 -10    8.52    5.91
  -4  -5  10   18.45   12.69
  -4  -5   9   81.49   19.07
  -4  -5   9   95.47   18.03
   4   5  -9  108.46   18.40
  -4  -5   9  109.90   22.63
  -4  -5   8   -5.83    8.32
  -4  -5   8    4.79    5.58
   4   5  -8   -2.65    5.02
  -4  -5   8    1.13    7.71
  -4  -5   7  422.63   39.87
  -4  -5   7  412.64   34.57
   4   5  -7  379.94   33.56
  -4  -5   7  349.86   36.86
  -4  -5   6   67.38   16.43
   4   5  -6   65.50   13.29
  -4  -5   6   65.76   15.61
  -4  -5   5   82.71   17.39
   4   5  -5   81.48   15.35
  -4  -5   5   78.22   17.94
  -4  -5   4  -12.64    7.51
   4   5  -4   -4.37    6.39
   4   5  -4    2.79    5.12
  -4  -5   4   -2.53    5.63
  -4  -5   3   37.58   12.09
   4   5  -3   64.32   13.19
   4   5  -3   51.63   11.38
  -4  -5   3   52.80    9.66
  -4  -5   3   67.90   14.06
  -4  -5   2  260.02   30.39
   4   5  -2  264.80   28.21
  -4  -5   2  287.79   21.91
  -4  -5   2  274.89   26.87
  -4  -5   1  169.93   25.72
  -4  -5   1  163.11   17.07
   4   5  -1  197.90   25.78
  -4  -5   0  147.26   23.90
  -4  -5   0  175.91   18.63
   4   5   0  172.97   25.34
   4   5   1  963.02   59.74
  -4  -5  -1  845.02   57.75
  -4  -5  -1 1037.19   50.37
  -4  -5  -2  354.50   38.28
   4   5   2  312.57   36.38
   4   5   3   90.75   21.87
  -4  -5  -3   56.03   16.99
   4   5   4  245.25   34.46
   4   5   5  334.63   42.73
  -4  -5  -5  330.02   22.80
   4   5   6   23.64   12.36
   4   5   7   25.99   18.86
  -4  -5  -8    2.39    7.21
   4   5   8    7.62   13.53
  -4  -5  -9   -4.76   11.29
   4   5   9   10.88   15.64
  -4  -5 -10    4.67    9.35
  -4  -5 -10   31.36   14.66
   4   5  10   22.10   13.30
  -4  -5 -11   -4.80   11.60
  -4  -5 -11   11.08   12.89
  -4  -5 -12    5.79   12.25
  -4  -5 -12   17.16   14.51
  -4  -6  16   40.28   19.26
  -4  -6  15    5.34    9.37
   4   6 -15    6.94    9.00
  -4  -6  15   24.70   17.82
  -4  -6  14  -15.40   15.73
   4   6 -14  -14.40   10.70
  -4  -6  14    5.77   14.30
  -4  -6  13   12.21   10.25
   4   6 -13    9.32    8.29
  -4  -6  13   17.69   16.12
  -4  -6  12   18.79   12.98
  -4  -6  12   15.73   11.09
   4   6 -12  -10.07    9.46
  -4  -6  12   12.71   15.55
  -4  -6  11    8.18   11.57
  -4  -6  11   18.37   10.54
   4   6 -11   -6.66    8.33
  -4  -6  10  388.58   42.83
  -4  -6  10  464.06   43.22
   4   6 -10  423.58   37.11
  -4  -6  10  434.02   49.92
  -4  -6   9  184.56   28.98
  -4  -6   9  226.88   29.57
   4   6  -9  215.85   26.08
  -4  -6   9  192.18   33.34
  -4  -6   8  117.84   22.84
  -4  -6   8  166.59   25.94
   4   6  -8  143.83   20.74
  -4  -6   8  182.73   29.69
  -4  -6   7  773.58   57.58
  -4  -6   7  706.97   50.19
   4   6  -7  768.30   47.73
  -4  -6   7  612.18   52.83
  -4  -6   6  228.13   30.47
   4   6  -6  215.32   25.21
  -4  -6   6  228.13   31.37
  -4  -6   5   92.81   19.12
   4   6  -5  134.12   20.60
   4   6  -5  117.60   18.00
  -4  -6   5  133.34   22.87
  -4  -6   4  408.13   39.65
   4   6  -4  456.65   37.44
  -4  -6   4  460.54   32.50
   4   6  -4  393.68   30.86
  -4  -6   4  457.99   40.10
  -4  -6   3  188.67   28.25
   4   6  -3  261.62   34.10
  -4  -6   3  191.53   18.52
  -4  -6   3  193.61   27.28
  -4  -6   2   96.16   20.29
   4   6  -2  152.20   25.97
  -4  -6   2  114.71   13.84
  -4  -6   2  142.72   23.05
  -4  -6   1   19.75   13.24
  -4  -6   1   24.94    7.13
   4   6  -1   28.08   11.07
  -4  -6   0   -6.07    7.90
  -4  -6   0   11.14    6.21
   4   6   0   12.90    9.85
  -4  -6  -1  254.19   31.52
  -4  -6  -1  300.09   26.16
   4   6   1  276.58   34.85
  -4  -6  -2   58.17   18.00
   4   6   2   38.12   14.94
  -4  -6  -3  116.76   22.70
   4   6   3   99.49   23.13
   4   6   4  419.60   48.07
   4   6   5   54.47   20.21
   4   6   6   12.22   15.60
   4   6   7   84.93   24.92
  -4  -6  -7   72.81   21.97
   4   6   8    8.84   13.56
  -4  -6  -8   32.21   17.96
   4   6   9   24.00   19.78
  -4  -6  -9    5.42    8.89
  -4  -6  -9  -15.50   13.11
  -4  -6 -10    2.13    8.61
  -4  -6 -10   -2.75    9.42
  -4  -6 -11   -7.74   14.82
   4   7 -15   -7.03   10.55
  -4  -7  15    2.18   15.11
  -4  -7  14   29.78   14.41
   4   7 -14    8.59    7.29
  -4  -7  14   22.09   18.95
  -4  -7  13   20.89   12.96
   4   7 -13   47.20   14.67
  -4  -7  13   37.43   19.33
  -4  -7  12   45.51   18.01
  -4  -7  12   13.84   10.91
   4   7 -12   45.95   13.45
  -4  -7  12   23.38   15.97
  -4  -7  11   24.56   14.21
  -4  -7  11   26.40   14.88
   4   7 -11   16.16    8.50
  -4  -7  10   -0.12    8.42
  -4  -7  10    5.91    8.32
   4   7 -10   -6.46    8.91
  -4  -7  10   22.17   16.59
  -4  -7   9  322.79   39.72
  -4  -7   9  315.47   37.67
   4   7  -9  336.19   32.69
  -4  -7   9  254.98   39.78
  -4  -7   8   45.47   17.86
  -4  -7   8   27.41   12.71
   4   7  -8   32.58   10.87
  -4  -7   8   12.31   11.99
  -4  -7   7  263.87   35.02
   4   7  -7  247.62   27.54
  -4  -7   7  274.95   36.68
  -4  -7   6  563.85   50.46
   4   7  -6  553.22   39.85
  -4  -7   6  539.47   49.46
  -4  -7   5  158.95   25.94
   4   7  -5  149.59   23.26
   4   7  -5  141.47   19.34
  -4  -7   5  139.14   24.43
  -4  -7   4   15.72   10.01
   4   7  -4   24.24   13.85
   4   7  -4    4.35    7.18
  -4  -7   4    9.18    5.62
  -4  -7   4   15.51   11.71
  -4  -7   3   41.92   14.72
   4   7  -3   49.76   15.74
  -4  -7   3   39.01    8.71
  -4  -7   3   46.92   15.62
  -4  -7   2  135.04   25.03
   4   7  -2  183.82   28.18
  -4  -7   2  131.97   14.69
  -4  -7   2  125.50   22.74
  -4  -7   1  111.34   23.18
   4   7  -1   85.44   21.05
  -4  -7   0   21.17   12.67
   4   7   0   12.34   10.99
  -4  -7  -1   20.62   12.54
   4   7   1    4.07    8.41
  -4  -7  -2   87.56   22.49
   4   7   2   55.13   17.62
   4   7   3  164.68   30.92
   4   7   4    9.38   14.18
   4   7   5   28.15   17.31
   4   7   6   57.23   21.27
  -4  -7  -6   41.76   20.35
   4   7   7   11.00   16.12
  -4  -7  -7   -3.53    9.67
   4   7   8   36.67   20.76
  -4  -7  -8   23.96   15.86
   4   7   9   37.63   19.36
  -4  -7  -9    0.89    9.53
   4   8 -15   48.90   15.02
  -4  -8  15   49.97   24.35
   4   8 -14   87.76   19.87
  -4  -8  14   52.72   22.00
   4   8 -13  103.59   21.18
  -4  -8  13   99.21   28.04
  -4  -8  12   -4.24    9.43
   4   8 -12   -6.71    8.57
  -4  -8  12    6.80   12.24
  -4  -8  11   41.46   17.28
  -4  -8  11   35.25   14.83
   4   8 -11   39.08   13.57
  -4  -8  11   42.86   20.90
  -4  -8  10    1.37    9.57
  -4  -8  10   16.19   14.53
   4   8 -10   17.95   11.14
  -4  -8  10   12.91   15.91
  -4  -8   9   16.35   13.00
  -4  -8   9   18.64   15.60
   4   8  -9   21.20   10.08
  -4  -8   9   -5.46    9.92
  -4  -8   8  151.33   29.83
   4   8  -8  146.82   21.40
  -4  -8   8  129.09   29.41
  -4  -8   7   -2.43   11.13
   4   8  -7    2.26    4.81
  -4  -8   7   10.20    9.21
  -4  -8   6    1.02    7.68
   4   8  -6   21.41   11.25
   4   8  -6    4.01    4.28
  -4  -8   6   15.69   13.61
  -4  -8   5   29.76   14.23
   4   8  -5    3.34    8.80
   4   8  -5   12.08    7.21
  -4  -8   5   12.92   10.76
   4   8  -4   63.93   17.11
  -4  -8   4   27.36   12.01
  -4  -8   4   65.25   17.69
   4   8  -3   41.44   15.21
  -4  -8   3   27.10   13.84
  -4  -8   3   20.60   11.56
   4   8  -2  160.90   29.21
  -4  -8   2  165.35   28.68
  -4  -8   2  189.88   30.09
  -4  -8   1   24.62   14.73
   4   8  -1   30.88   14.04
  -4  -8   0   40.12   14.97
   4   8   0   23.62   13.49
  -4  -8  -1   59.59   18.08
   4   8   1   72.54   21.38
  -4  -8  -2   94.31   22.19
   4   8   2   81.35   22.42
   4   8   3  107.02   28.13
   4   8   4   48.77   19.61
   4   8   5  123.61   31.56
  -4  -8  -5  171.31   36.07
   4   8   6   50.28   19.96
  -4  -8  -6   52.17   20.55
   4   8   7  -14.51   12.47
  -4  -8  -7  -23.82   17.00
  -4  -8  -8    2.21   12.13
  -4  -9  14   -5.36   17.68
  -4  -9  13   -3.91   15.74
   4   9 -12   19.42   12.39
  -4  -9  12    0.87   14.61
  -4  -9  11   11.67   14.06
   4   9 -11   41.70   14.80
  -4  -9  11   -6.24   17.34
  -4  -9  10   65.22   21.41
  -4  -9  10   33.09   15.81
   4   9 -10   71.82   16.59
  -4  -9  10   28.67   15.37
  -4  -9   9    8.27    9.82
   4   9  -9   -2.50    5.67
  -4  -9   8  189.01   34.54
   4   9  -8  195.00   24.94
  -4  -9   8  154.90   33.39
   4   9  -7   24.50   12.45
  -4  -9   7   23.65   13.73
  -4  -9   7   13.87   12.00
   4   9  -6  186.51   29.43
  -4  -9   6  180.62   31.74
  -4  -9   6  126.29   27.37
   4   9  -5  260.27   35.12
  -4  -9   5  244.73   35.15
  -4  -9   5  227.05   36.52
   4   9  -4  372.29   44.48
  -4  -9   4  322.16   42.12
  -4  -9   4  294.86   43.12
   4   9  -3   51.90   22.38
  -4  -9   3   71.16   21.87
  -4  -9   3  106.91   27.92
   4   9  -2   71.59   21.08
  -4  -9   2   80.21   21.38
  -4  -9   2   50.97   18.96
  -4  -9   1    5.91    7.94
   4   9  -1   27.48   15.67
  -4  -9   0    0.94    7.25
   4   9   0   17.19   14.14
  -4  -9  -1   21.83   13.44
   4   9   1   35.08   18.80
   4   9   2   33.31   17.24
   4   9   3   -2.75   11.84
  -4  -9  -3    2.93   16.06
   4   9   4   18.15   15.80
  -4  -9  -4    2.49   12.37
   4   9   5  -10.52   12.21
  -4  -9  -5   -0.94   13.24
   4   9   6   25.64   19.75
  -4  -9  -6   17.95   12.83
  -4 -10  13   27.61   22.90
  -4 -10  12   33.04   22.06
  -4 -10  11    4.05   12.44
  -4 -10  10   13.53   18.22
  -4 -10   9    6.24   13.08
   4  10  -8    2.39    8.29
  -4 -10   8    5.65   12.69
   4  10  -7    5.47    9.86
  -4 -10   7   14.56   15.04
  -4 -10   7  -23.21   18.69
   4  10  -6   36.69   14.85
  -4 -10   6   45.54   18.38
  -4 -10   6   48.07   23.25
   4  10  -5   38.54   16.09
  -4 -10   5   34.16   15.62
  -4 -10   5   32.73   18.04
   4  10  -4   62.05   21.59
  -4 -10   4   27.43   15.45
  -4 -10   4   11.64   14.07
   4  10  -3  128.29   30.10
  -4 -10   3  112.44   26.31
  -4 -10   3   95.98   26.33
  -4 -10   2  113.24   26.24
   4  10  -2   90.38   25.93
  -4 -10   1   14.82   13.12
   4  10  -1   37.00   16.70
  -4 -10   0   -8.44    7.99
   4  10   0   29.32   17.87
   4  10   1    4.78   10.74
  -4 -10  -1   -0.80   14.60
   4  10   2   15.99   11.15
  -4 -10  -2   38.63   19.82
   4  10   3   24.07   18.22
  -4 -10  -3  -33.85   21.69
   4  10   4   36.63   23.47
  -4 -10  -4  -14.79   17.49
   4  10   5   33.82   21.25
  -4 -10  -5   20.71   16.48
  -4 -11  12   66.35   26.80
  -4 -11  11   26.39   21.96
  -4 -11  10   39.28   25.63
   4  11  -9   25.45   12.54
  -4 -11   9  -12.14   19.38
   4  11  -8   12.67   12.64
  -4 -11   8   16.27   12.83
   4  11  -7   25.37   13.12
  -4 -11   7   27.92   21.07
   4  11  -6   26.37   10.82
  -4 -11   6    7.92   11.37
   4  11  -5   31.32   16.93
  -4 -11   5    6.98   12.20
   4  11  -4   41.94   16.22
  -4 -11   4   26.56   13.71
  -4 -11   4   13.96   14.05
  -4 -11   3   90.02   23.75
  -4 -11   3   61.66   23.89
  -4 -11   3   47.47   19.00
  -4 -11   2   15.81   12.72
  -4 -11   2   35.40   20.81
   4  11  -2   40.80   18.65
  -4 -11   1   -7.41    9.83
   4  11  -1   -3.98   11.23
  -4 -11   1    2.44   17.53
   4  11   0   80.75   27.31
  -4 -11   0   14.75   16.08
   4  11   1   24.54   19.54
  -4 -11  -1  -11.43   12.59
   4  11   2   11.75   16.47
  -4 -11  -2   21.78   19.79
   4  11   3  -25.03   17.74
  -4 -11  -3  -37.78   21.88
  -4 -12  11   -1.36   17.05
  -4 -12  10  -51.64   25.81
   4  12  -9   15.25   11.51
  -4 -12   9   19.12   19.48
   4  12  -8   28.91   15.90
  -4 -12   8   56.77   26.47
   4  12  -7   -1.15   11.13
  -4 -12   7   29.85   21.11
   4  12  -6   35.79   19.45
  -4 -12   6   10.33   16.30
  -4 -12   6   -2.21   15.72
   4  12  -5   12.67   14.18
  -4 -12   5   27.46   19.79
  -4 -12   5  -15.04   17.75
   4  12  -4   75.64   23.86
  -4 -12   4   69.21   27.98
  -4 -12   4   79.01   26.85
   4  12  -3   65.31   23.00
  -4 -12   3   66.89   27.64
   4  12  -2    2.65   15.38
  -4 -12   2    5.50   15.83
   4  12  -1   37.46   20.03
  -4 -12   1   11.50   19.84
   4  12   0   19.10   15.21
  -4 -12   0   15.10   18.59
   4  12   1   31.86   23.58
  -4 -12  -1  -29.30   22.89
   4  13  -9   18.64   14.92
  -4 -13   9   44.05   27.46
   4  13  -8  -16.41   16.53
  -4 -13   8   -7.71   21.93
   4  13  -7   29.89   18.94
  -4 -13   7   26.97   21.69
   4  13  -6  -22.11   18.89
  -4 -13   6   -5.68   14.59
   4  13  -5    8.36   10.48
  -4 -13   5   30.93   22.29
  -4 -13   5    6.46   14.73
   4  13  -4   54.69   22.47
  -4 -13   4    9.06   14.14
  -4 -13   4   62.69   24.94
   4  13  -3   36.30   22.18
  -4 -13   3   -3.72   14.87
   4  13  -2   16.49   16.66
  -4 -13   2   -3.26   21.97
  -4 -13   1   34.13   18.40
  -4 -14   4  -13.76   22.01
   5 -14   0   -9.65   11.17
  -5  13   3   53.95   22.91
  -5  13   2   16.45   11.51
   5 -13  -2   -4.13   10.41
  -5  13   1   -4.38   12.47
   5 -13  -1  -16.24   14.14
  -5  13   0   -6.08   16.67
   5 -13   0   14.53   13.72
  -5  13  -1   -2.17   11.00
   5 -13   1   42.87   21.57
  -5  13  -2   -8.61   13.92
   5 -13   2  -22.86   20.81
  -5  13  -3  -16.21   13.87
   5 -13   3   29.43   19.59
   5 -13   4   22.67   21.76
   5 -13   5   13.96   18.43
   5 -13   5   18.84   22.34
   5 -13   6   48.42   21.48
   5 -13   6   24.15   16.98
   5 -13   7   22.19   21.81
   5 -13   7  -15.96   17.79
  -5  12   6   36.94   19.21
  -5  12   5   38.74   20.40
  -5  12   4   14.75   12.56
   5 -12  -4   30.98   16.84
  -5  12   3    6.38   11.16
   5 -12  -3   10.60   10.77
  -5  12   2    6.27   11.73
   5 -12  -2    2.21   10.39
  -5  12   1   13.04   13.75
   5 -12  -1   23.45   17.22
  -5  12   0   75.86   23.57
   5 -12   0  188.34   33.85
   5 -12   0  143.35   33.02
  -5  12  -1    1.12   10.09
  -5  12  -1    9.22    9.34
   5 -12   1    9.02   14.00
  -5  12  -2   29.57   16.62
   5 -12   2   47.10   20.38
  -5  12  -2   16.81   11.62
   5 -12   3   69.26   23.16
  -5  12  -3   71.32   20.37
   5 -12   4   -7.79   13.01
   5 -12   4   29.70   21.32
   5 -12   5  -23.79   15.58
   5 -12   5   17.40   16.92
   5 -12   6   -9.45   15.85
   5 -12   6   14.23   20.42
   5 -12   7   12.32   17.13
   5 -12   7   -7.10   17.54
   5 -12   8    4.86   16.70
   5 -12   8   33.92   23.58
   5 -12   9   -1.93   16.77
   5 -12   9   14.84   26.31
  -5  11   8  -12.26   11.15
  -5  11   7   41.99   19.74
  -5  11   6    4.36   11.70
   5 -11  -6    4.48   10.88
  -5  11   5   24.10   15.25
   5 -11  -5   11.79   14.28
  -5  11   4  -25.16   19.12
   5 -11  -4   16.51   14.55
  -5  11   3   82.89   23.70
   5 -11  -3   71.89   22.72
  -5  11   2   32.63   16.99
   5 -11  -2   29.10   17.75
  -5  11   1   -4.78   15.79
   5 -11  -1   10.87   14.11
  -5  11   1   26.07   12.74
  -5  11   0   79.39   23.24
   5 -11   0  125.08   26.79
  -5  11   0  135.01   24.22
   5 -11   0   88.67   25.24
  -5  11  -1  131.17   27.54
   5 -11   1  179.30   34.05
  -5  11  -1  149.82   26.52
   5 -11   2   -3.37   13.77
  -5  11  -2    6.65    7.55
   5 -11   3   26.58   16.93
   5 -11   3   58.92   22.27
  -5  11  -3   55.64   17.37
   5 -11   4  291.37   45.72
  -5  11  -4  285.78   37.72
   5 -11   4  268.67   44.08
   5 -11   5  -16.41   17.58
  -5  11  -5   35.51   17.03
   5 -11   5   49.34   22.32
   5 -11   6   26.25   18.62
  -5  11  -6   10.60   11.62
   5 -11   7   36.14   20.47
   5 -11   7   52.64   25.44
   5 -11   8   19.12   22.16
   5 -11   8  -79.60   30.97
   5 -11   9   21.21   18.13
   5 -11   9   48.76   29.33
   5 -11  10   11.07   17.86
   5 -11  10    3.88   22.42
  -5  10   9    9.88   11.71
  -5  10   8    8.71   10.76
  -5  10   7   56.60   19.22
   5 -10  -7   42.44   17.34
  -5  10   6    7.65    9.25
   5 -10  -6   20.13   16.54
  -5  10   5   97.54   24.18
   5 -10  -5  110.06   26.75
  -5  10   4  158.60   30.20
   5 -10  -4  158.29   30.26
  -5  10   3   24.67   16.91
   5 -10  -3    2.77    8.90
  -5  10   2   41.24   17.13
   5 -10  -2   70.89   20.04
  -5  10   2   68.24   15.54
  -5  10   1    6.20    9.57
   5 -10  -1   18.38   10.26
  -5  10   1   22.57   11.19
  -5  10   0   -9.25   15.16
   5 -10   0    5.74    8.53
   5 -10   0   12.04   13.15
  -5  10   0    7.97    9.44
  -5  10  -1   76.52   19.70
  -5  10  -1   91.76   20.61
   5 -10   1   78.86   21.77
   5 -10   2   20.26   15.75
  -5  10  -2   39.95   15.00
   5 -10   2    3.30   10.59
   5 -10   3   66.40   22.38
  -5  10  -3   75.13   19.24
   5 -10   3   73.21   23.44
   5 -10   4   36.18   18.27
  -5  10  -4   20.92   11.94
   5 -10   4   17.70   14.08
   5 -10   5   21.69   15.07
   5 -10   5   17.12   12.46
  -5  10  -5   18.67   14.72
   5 -10   6   66.31   22.04
   5 -10   6   56.16   23.33
  -5  10  -6   77.56   21.02
   5 -10   7    8.36   12.83
   5 -10   7    6.68   16.60
  -5  10  -7   20.76   16.26
   5 -10   8   20.78   14.30
   5 -10   8   11.78   14.24
  -5  10  -8   57.44   21.02
   5 -10   9    7.12   16.93
   5 -10   9    3.16   13.76
   5 -10  10    9.96   15.31
   5 -10  10   19.96   26.34
   5 -10  11   68.78   29.19
   5 -10  11   61.40   30.36
  -5   9  10    3.19    9.18
  -5   9   9  127.42   27.21
   5  -9  -9   92.81   24.77
  -5   9   8    2.04   10.22
   5  -9  -8    0.63    8.64
  -5   9   7   30.95   16.04
   5  -9  -7   49.18   17.81
  -5   9   6   14.49   13.28
   5  -9  -6    8.36   11.22
  -5   9   5    1.90   10.43
   5  -9  -5   32.67   15.42
   5  -9  -5   -1.07    9.97
  -5   9   4   63.22   20.48
   5  -9  -4   49.50   16.03
   5  -9  -4   48.74   15.95
  -5   9   3  168.99   29.79
   5  -9  -3  172.04   25.12
   5  -9  -3  171.02   28.12
  -5   9   3  160.94   22.77
  -5   9   2   28.33   13.03
   5  -9  -2   12.80    9.43
  -5   9   2   25.32   10.35
  -5   9   1   92.09   22.04
   5  -9  -1   91.53   19.94
  -5   9   1   87.72   17.90
   5  -9  -1   59.07   18.94
  -5   9   0  141.93   26.71
  -5   9   0  133.27   14.09
  -5   9   0  166.15   25.27
   5  -9   0  152.02   28.45
   5  -9   1  108.76   23.92
   5  -9   1   79.53   21.16
  -5   9  -1   97.60   19.73
   5  -9   2  492.09   52.24
  -5   9  -2  550.05   47.20
   5  -9   2  437.17   50.21
   5  -9   3    0.73    9.13
  -5   9  -3    1.45   10.36
   5  -9   3    8.14    9.68
   5  -9   4  107.62   25.95
   5  -9   4   49.94   16.89
  -5   9  -4   71.55   18.34
   5  -9   5   12.54   15.09
   5  -9   5    0.23   15.15
  -5   9  -5   10.52   10.00
   5  -9   6   11.28   14.23
  -5   9  -6   32.02   14.40
   5  -9   6   13.28   14.22
   5  -9   7   -8.46   15.03
   5  -9   7    8.58   14.33
  -5   9  -7   -7.74    9.71
   5  -9   8    5.47   12.17
  -5   9  -8   11.99   13.25
   5  -9   8    4.84   13.89
   5  -9   9   93.12   28.26
   5  -9   9  137.67   36.66
  -5   9  -9  103.96   24.82
   5  -9  10    4.06   14.64
   5  -9  10   16.41   21.19
   5  -9  11    7.84   13.26
   5  -9  11  -25.12   24.79
   5  -9  12  111.42   34.26
   5  -9  12   95.56   37.00
  -5   8  11   21.28   13.60
   5  -8 -10   10.34   10.21
  -5   8  10   20.55   14.09
  -5   8   9   -2.93    9.45
   5  -8  -9   23.30   16.13
   5  -8  -9   28.61   14.39
  -5   8   8    5.27   11.17
   5  -8  -8   22.50   16.07
   5  -8  -8    5.24   10.76
  -5   8   7   44.31   15.35
   5  -8  -7   13.25   11.54
   5  -8  -7   40.57   16.77
  -5   8   6   53.00   16.89
   5  -8  -6   71.08   20.77
   5  -8  -6   38.56   15.48
  -5   8   5   -1.22    6.85
   5  -8  -5   -4.38   11.44
   5  -8  -5   11.55   11.87
  -5   8   5   15.39    7.00
  -5   8   4   13.48    8.87
   5  -8  -4   13.51   10.93
   5  -8  -4   23.84   10.71
  -5   8   4    8.08    5.40
  -5   8   3   46.94   15.20
   5  -8  -3   64.78   16.42
   5  -8  -3   31.86   14.15
  -5   8   3   29.13    9.73
  -5   8   2  270.11   33.57
   5  -8  -2  231.61   29.64
  -5   8   2  275.12   30.11
   5  -8  -2  239.59   28.10
  -5   8   1   50.74   16.03
  -5   8   1   81.27   16.82
   5  -8  -1   71.33   17.19
  -5   8   0    0.32    2.50
  -5   8   0   -0.37    7.48
   5  -8   0    8.50   10.60
   5  -8   1   56.89   17.52
  -5   8  -1   51.88    7.50
  -5   8  -1   54.91   15.81
   5  -8   1   76.39   20.58
   5  -8   2   -6.52    8.96
   5  -8   2    6.71    9.04
  -5   8  -2   -0.44    9.98
   5  -8   3  502.88   47.84
  -5   8  -3  422.99   41.55
   5  -8   3  532.75   48.23
   5  -8   4  482.96   48.34
  -5   8  -4  434.70   43.01
   5  -8   4  431.13   45.17
   5  -8   5  374.69   44.61
  -5   8  -5  410.14   41.84
   5  -8   5  378.78   46.39
   5  -8   6  145.17   29.93
   5  -8   6  150.55   31.17
  -5   8  -6  106.75   23.65
   5  -8   7  314.21   44.85
   5  -8   7  284.01   44.26
  -5   8  -7  309.11   38.10
   5  -8   8   18.91   15.30
   5  -8   8   49.26   23.81
  -5   8  -8   43.95   15.70
   5  -8   9   18.39   15.44
   5  -8   9   16.67   17.14
  -5   8  -9   28.35   14.95
   5  -8  10   32.03   19.08
  -5   8 -10   24.18   14.15
   5  -8  10  -14.58   20.16
   5  -8  11    4.90   12.34
   5  -8  11   12.25   22.52
   5  -8  12   28.30   21.12
   5  -8  12   -3.37   23.13
   5  -7 -12   30.38   18.42
  -5   7  11   59.03   22.82
   5  -7 -11   50.13   19.81
  -5   7  11   54.61   16.64
  -5   7  10   23.44   14.63
   5  -7 -10   18.34   11.09
   5  -7 -10   24.37   16.07
  -5   7  10   17.44   12.38
  -5   7   9   19.87   13.96
   5  -7  -9   23.57   11.62
   5  -7  -9   48.27   20.07
  -5   7   9    6.98    9.73
  -5   7   8   47.53   17.05
  -5   7   8   68.47   17.68
   5  -7  -8   63.32   20.69
   5  -7  -8   70.74   19.10
  -5   7   7   40.74   13.35
   5  -7  -7   51.14   18.71
   5  -7  -7   30.12   13.29
  -5   7   6   83.28   18.00
   5  -7  -6  103.05   24.49
   5  -7  -6  102.12   20.43
  -5   7   6   73.95   14.14
  -5   7   5  399.24   38.07
   5  -7  -5  368.92   37.54
   5  -7  -5  364.46   42.81
  -5   7   5  401.26   33.36
  -5   7   4    8.94    7.36
   5  -7  -4    7.76    7.12
   5  -7  -4   16.24   11.05
  -5   7   4    5.37    5.49
  -5   7   3  165.79   24.29
   5  -7  -3  156.65   24.06
   5  -7  -3  154.54   24.83
  -5   7   3  186.17   24.16
  -5   7   2  652.29   47.98
   5  -7  -2  607.87   45.17
  -5   7   2  674.38   46.10
  -5   7   1  148.55   22.87
  -5   7   1  169.40   24.20
   5  -7  -1  169.03   24.37
   5  -7   0  167.67   25.32
  -5   7   0  128.06   13.69
  -5   7   0  175.00   24.94
   5  -7   0  143.23   24.32
  -5   7  -1  226.92   16.78
   5  -7   1  275.45   31.59
  -5   7  -1  308.26   33.22
   5  -7   1  317.39   34.88
   5  -7   2   41.81   15.92
  -5   7  -2   31.19    4.94
   5  -7   2   32.33   12.23
  -5   7  -2   39.66   12.78
   5  -7   3  115.66   21.79
  -5   7  -3  130.70   23.02
   5  -7   3   92.47   18.47
   5  -7   4   27.74   10.18
  -5   7  -4   16.17    9.01
   5  -7   4   32.99   14.39
   5  -7   5   56.92   17.29
   5  -7   5   60.63   16.45
  -5   7  -5   68.82   17.62
   5  -7   6  114.71   25.13
  -5   7  -6  115.32   22.82
   5  -7   6   89.70   23.50
   5  -7   7   11.08   10.91
   5  -7   7   17.76   13.51
  -5   7  -7    1.97   10.76
   5  -7   8  477.85   54.58
  -5   7  -8  533.38   49.31
   5  -7   8  527.66   62.25
   5  -7   9   55.54   20.52
  -5   7  -9   59.58   18.25
   5  -7   9  100.69   31.33
   5  -7  10  -18.46   17.09
  -5   7 -10   31.38   15.91
   5  -7  10    9.74   15.72
   5  -7  11    9.85   12.57
   5  -7  11   11.08   18.33
   5  -7  12    8.11   13.06
   5  -7  12   56.19   29.35
   5  -7  13   44.81   21.03
   5  -7  13   -8.32   20.01
   5  -6 -12  -16.56   14.68
   5  -6 -11   24.73   12.17
  -5   6  11    4.92    8.41
  -5   6  10   31.63   16.64
   5  -6 -10   26.51   15.03
  -5   6  10   16.02   10.70
  -5   6   9  -15.37   13.94
   5  -6  -9   -6.66    9.23
  -5   6   9   -0.16    7.66
  -5   6   8    5.12   10.51
   5  -6  -8    4.21    6.83
   5  -6  -8   23.19   16.21
  -5   6   8   17.15    9.92
  -5   6   7  -10.79   12.69
  -5   6   7   -4.73    8.02
   5  -6  -7   19.12    9.34
   5  -6  -7    9.24   11.72
  -5   6   6   13.74    6.27
   5  -6  -6    6.87    8.52
   5  -6  -6    8.49    8.36
  -5   6   6   17.05    7.81
  -5   6   5  -12.49    8.15
   5  -6  -5    9.98    8.15
   5  -6  -5   -1.15    8.01
  -5   6   5   -0.58    6.44
  -5   6   4    6.98    6.79
   5  -6  -4   17.47    9.69
  -5   6   4   14.10    8.19
  -5   6   3  179.02   23.29
   5  -6  -3  168.01   25.83
  -5   6   3  183.32   23.25
  -5   6   2  384.98   33.29
   5  -6  -2  334.38   33.19
  -5   6   2  370.85   32.98
  -5   6   1   20.98    9.90
  -5   6   1   15.32    9.31
   5  -6  -1    7.34    5.96
   5  -6   0    5.56    6.39
  -5   6   0    5.16    2.81
  -5   6   0    6.84    6.93
   5  -6   0    9.28    8.62
   5  -6   1  208.66   25.28
  -5   6  -1  188.21   15.60
   5  -6   1  251.16   27.85
  -5   6  -1  237.94   29.09
   5  -6   2   37.72   11.67
  -5   6  -2   20.48    5.41
  -5   6  -2   54.17   15.32
   5  -6   2   32.75   10.85
   5  -6   3  223.97   28.43
  -5   6  -3  202.76   13.96
  -5   6  -3  213.43   27.82
   5  -6   3  205.64   27.30
   5  -6   4  261.14   31.80
  -5   6  -4  213.91   27.88
   5  -6   4  252.72   32.39
   5  -6   5  305.49   35.70
   5  -6   5  237.56   17.32
   5  -6   5  221.32   32.15
  -5   6  -5  238.62   30.48
   5  -6   6  622.23   53.94
  -5   6  -6  597.65   48.65
   5  -6   6  547.73   53.71
   5  -6   7   88.56   22.25
  -5   6  -7   79.44   18.53
   5  -6   7  126.07   27.13
   5  -6   8  175.56   32.07
   5  -6   8  204.23   37.59
  -5   6  -8  239.74   32.47
   5  -6   9   14.13   15.24
   5  -6   9    5.46   14.12
  -5   6  -9   16.25   12.88
   5  -6  10   32.01   16.92
   5  -6  10   37.42   18.84
  -5   6 -10   58.50   17.64
   5  -6  11   -4.85   14.89
  -5   6 -11   17.77   12.22
   5  -6  11  -26.65   24.23
   5  -6  12   16.22   15.89
   5  -6  12   11.89   13.75
   5  -6  13   -2.03   12.40
   5  -6  13    9.40   17.35
   5  -5 -13   25.35   11.66
  -5   5  12   13.77   12.70
   5  -5 -12    4.53    9.00
  -5   5  12   37.06   14.20
  -5   5  11  -21.90   17.34
   5  -5 -11   -7.97   13.68
  -5   5  11   19.78   12.83
  -5   5  10  284.63   40.40
   5  -5 -10  208.47   31.16
  -5   5  10  235.75   29.25
  -5   5   9   29.07   15.69
   5  -5  -9   41.66   15.68
  -5   5   9   22.37   10.77
  -5   5   8   73.85   20.60
   5  -5  -8   61.70   18.15
  -5   5   8   82.94   16.04
  -5   5   7   -7.87   12.91
  -5   5   7   -3.09    7.04
   5  -5  -7    6.62    8.53
  -5   5   6  648.19   41.18
   5  -5  -6  663.47   56.52
  -5   5   6  751.16   55.04
  -5   5   5  346.89   28.85
   5  -5  -5  330.38   38.41
  -5   5   5  401.24   37.82
  -5   5   4  163.55   19.50
   5  -5  -4  179.05   28.50
  -5   5   3  167.74   19.87
   5  -5  -3  172.82   26.57
  -5   5   2  175.54   20.12
   5  -5  -2  196.04   24.83
  -5   5   2  187.63   22.80
  -5   5   1  258.81   21.69
   5  -5  -1  266.84   24.87
   5  -5  -1  220.56   25.46
  -5   5   1  249.46   26.08
   5  -5  -1  253.46   24.68
   5  -5   0    2.10    5.69
  -5   5   0   -0.98    3.09
  -5   5   0   -4.27    5.15
   5  -5   0    0.32    4.96
   5  -5   1   29.19    9.10
  -5   5  -1   22.01    6.25
   5  -5   1   28.32    9.91
  -5   5  -1   25.78   10.82
   5  -5   2   -0.20    5.57
  -5   5  -2    0.01    2.56
  -5   5  -2   -0.40    5.05
   5  -5   2    3.90    7.75
   5  -5   3  207.48   25.42
  -5   5  -3  184.21   16.25
   5  -5   3  192.18   15.69
   5  -5   3  197.56   24.81
  -5   5  -3  176.76   24.16
   5  -5   4   -3.38    7.71
  -5   5  -4   -0.16    2.77
   5  -5   4    0.12    2.58
  -5   5  -4    1.21    1.47
  -5   5  -4   -0.16    6.98
   5  -5   4   -2.40    8.26
   5  -5   5   18.22   10.28
   5  -5   5    7.87    4.81
  -5   5  -5   -0.34   11.88
   5  -5   5    3.20   10.01
   5  -5   6 1915.34   69.18
   5  -5   6 2166.26   99.44
  -5   5  -6 2061.09   90.07
   5  -5   6 2174.72  103.28
   5  -5   7   11.56   11.21
   5  -5   7   -7.29   10.32
  -5   5  -7   26.61   13.52
   5  -5   8  560.87   54.32
  -5   5  -8  466.24   44.11
   5  -5   8  621.35   61.12
   5  -5   9  317.68   42.30
  -5   5  -9  312.59   37.02
   5  -5   9  339.05   49.05
   5  -5  10  199.55   35.08
   5  -5  10  248.30   44.06
  -5   5 -10  266.28   35.46
   5  -5  11  -18.88   16.88
   5  -5  11   36.01   21.14
  -5   5 -11   38.62   16.07
   5  -5  12    9.22   14.22
   5  -5  12   10.32   14.07
   5  -5  13   67.91   24.19
   5  -5  13   36.80   22.97
  -5   4  13   29.42   16.20
   5  -4 -13   12.88    9.06
  -5   4  12   31.66   12.19
   5  -4 -12    6.40    9.57
  -5   4  11   18.56   13.85
   5  -4 -11  -10.35   14.62
  -5   4  11   12.65    9.40
   5  -4 -10    3.07    8.78
  -5   4  10   17.45   10.42
  -5   4   9   -4.13   10.79
   5  -4  -9    6.05    8.15
  -5   4   9    2.50    5.93
  -5   4   8   44.94   15.45
   5  -4  -8   50.58   14.88
  -5   4   8   69.09   13.61
  -5   4   7    6.90    7.43
   5  -4  -7    5.21    8.15
  -5   4   7   10.40    5.71
  -5   4   6   38.39   12.86
   5  -4  -6   59.43   17.98
  -5   4   6   31.70    8.58
  -5   4   5    1.82    6.19
  -5   4   5    1.94    3.71
  -5   4   5    0.11    3.05
  -5   4   4  181.76   22.49
  -5   4   4  197.46   19.46
  -5   4   4  141.46   16.60
   5  -4  -4  167.22   26.94
  -5   4   3  577.26   32.52
  -5   4   3  528.16   31.33
   5  -4  -3  565.24   46.21
  -5   4   3  630.53   39.05
  -5   4   2  734.87   36.65
  -5   4   2  664.02   35.16
   5  -4  -2  638.80   46.05
  -5   4   2  683.50   39.57
  -5   4   2  730.85   38.94
  -5   4   1  852.31   40.29
   5  -4  -1  854.63   40.31
  -5   4   1  799.25   37.85
   5  -4  -1  794.67   48.72
   5  -4  -1  804.01   39.79
  -5   4   1  827.95   41.88
  -5   4   1  868.19   39.64
   5  -4   0 1719.88   60.18
  -5   4   0 1646.93   57.03
  -5   4   0 1746.28   56.62
  -5   4   0 1729.22   70.33
   5  -4   0 1663.00   59.40
  -5   4   0 1706.02   60.16
  -5   4   0 1741.60   53.53
   5  -4   1   99.96   14.64
  -5   4  -1   88.08   12.00
  -5   4  -1  103.39   13.99
   5  -4   1   87.38   13.05
  -5   4  -1   68.96   15.16
  -5   4  -1   99.81   10.83
   5  -4   2   94.97   15.52
   5  -4   2   92.18   11.52
  -5   4  -2  107.77   13.35
  -5   4  -2   75.50   15.61
  -5   4  -2   88.38    9.22
   5  -4   2   81.95   14.42
  -5   4  -2   85.47   12.84
   5  -4   3   55.58   12.95
  -5   4  -3   50.12    5.61
   5  -4   3   49.47    8.80
  -5   4  -3   50.51    9.44
  -5   4  -3   58.62   14.59
   5  -4   3   54.07   12.07
   5  -4   4  103.93   17.95
   5  -4   4  138.45   16.12
  -5   4  -4  119.85   14.62
   5  -4   4  145.80   21.42
  -5   4  -4  128.49   20.96
   5  -4   5  134.99   21.75
   5  -4   5  141.43   17.97
   5  -4   5  159.59   24.47
  -5   4  -5  133.30   21.52
   5  -4   6   51.69   15.69
  -5   4  -6   62.66   15.38
   5  -4   6   66.87   17.77
   5  -4   7   76.78   20.37
  -5   4  -7   58.95   15.51
   5  -4   7   84.92   21.44
   5  -4   8    9.01   10.85
   5  -4   8   -1.70   11.21
  -5   4  -8   11.27   10.46
   5  -4   9   51.92   19.62
   5  -4   9   26.52   17.14
  -5   4  -9   34.54   15.02
   5  -4  10   53.14   18.80
   5  -4  10   31.31   19.37
  -5   4 -10   51.59   16.67
   5  -4  11   70.73   22.99
   5  -4  11   34.50   17.48
  -5   4 -11   77.60   19.66
   5  -4  12   54.41   18.26
   5  -4  12   28.53   18.47
   5  -4  13    6.05   13.08
   5  -4  13   44.81   27.07
  -5   3  13    1.32    9.64
   5  -3 -13    5.41   10.99
  -5   3  12  176.81   24.69
  -5   3  12  207.56   33.80
   5  -3 -12  133.37   26.44
  -5   3  11   58.55   14.54
   5  -3 -11   31.42   12.34
  -5   3  10   40.03   13.78
   5  -3 -10    0.22   10.20
  -5   3  10   23.99   10.28
  -5   3   9   46.65   13.74
  -5   3   9   58.08   12.31
   5  -3  -9   46.00   14.27
  -5   3   8  753.28   40.64
   5  -3  -8  732.87   55.96
  -5   3   7  705.55   37.22
   5  -3  -7  739.64   56.36
  -5   3   7  748.42   49.73
  -5   3   6   59.16   13.74
  -5   3   6   21.19    6.13
  -5   3   6   51.81    9.76
   5  -3  -6   40.37   10.84
   5  -3  -6   50.43   17.12
  -5   3   5  340.86   22.31
  -5   3   5  265.94   20.86
   5  -3  -5  362.64   38.34
  -5   3   5  387.00   31.85
  -5   3   4   17.25    7.36
  -5   3   4   15.44    5.51
  -5   3   4   15.35    4.49
   5  -3  -4   28.15   13.59
  -5   3   4   10.06    5.41
  -5   3   3    9.86    5.74
  -5   3   3   12.51    4.28
  -5   3   3   12.47    4.21
   5  -3  -3   -3.64   10.13
  -5   3   3   12.09    5.11
  -5   3   2  116.32   12.56
  -5   3   2  103.79   15.20
   5  -3  -2  115.46   12.66
  -5   3   2  125.20   12.50
   5  -3  -2  125.96   20.61
  -5   3   2  137.02   15.84
  -5   3   2  114.80   13.65
  -5   3   1   -0.53    4.12
  -5   3   1    0.76    3.31
   5  -3  -1    6.76    4.32
  -5   3   1    5.30    3.61
   5  -3  -1   12.46    8.45
  -5   3   1    2.70    3.00
   5  -3  -1    3.29    2.84
   5  -3   0   90.41   11.75
  -5   3   0   70.04    9.97
  -5   3   0  103.28   13.77
   5  -3   0   76.42   10.02
  -5   3   0   75.27   10.09
  -5   3   0   90.43   10.77
   5  -3   1  352.74   25.75
  -5   3  -1  360.98   23.94
  -5   3  -1  321.16   24.12
   5  -3   1  309.06   22.40
   5  -3   1  327.65   23.39
  -5   3  -1  346.51   22.09
  -5   3  -1  334.32   18.45
   5  -3   2  696.03   39.80
  -5   3  -2  714.94   37.54
   5  -3   2  694.03   34.97
  -5   3  -2  711.29   25.57
   5  -3   2  776.58   39.23
  -5   3  -2  708.61   45.16
   5  -3   3  630.54   40.76
   5  -3   3  662.24   36.66
  -5   3  -3  662.64   37.61
   5  -3   3  690.32   40.34
  -5   3  -3  632.16   43.05
   5  -3   4  226.55   26.37
  -5   3  -4  269.45   24.18
   5  -3   4  248.33   24.25
   5  -3   4  270.49   27.11
  -5   3  -4  263.09   28.29
   5  -3   5    5.74    6.12
  -5   3  -5   15.05    5.82
  -5   3  -5   16.34    7.70
   5  -3   5   23.62   10.58
   5  -3   6    9.78    8.83
  -5   3  -6   -2.93    9.15
   5  -3   6   22.14   11.51
   5  -3   7  610.31   50.81
  -5   3  -7  514.52   42.77
   5  -3   7  677.01   55.32
   5  -3   8  316.67   38.15
  -5   3  -8  313.05   33.08
   5  -3   8  335.69   41.97
   5  -3   9  231.56   34.31
   5  -3   9  223.00   36.59
  -5   3  -9  211.10   28.65
   5  -3  10   60.89   18.89
   5  -3  10   77.36   22.72
  -5   3 -10   71.37   17.95
   5  -3  11  254.45   38.74
   5  -3  11  342.82   49.93
  -5   3 -11  249.83   33.16
   5  -3  12   -5.77   10.35
   5  -3  12   42.76   23.48
   5  -3  13    5.67   10.88
   5  -3  13   29.50   23.00
  -5   2  14   -5.99   13.47
   5  -2 -14  -12.05   14.50
  -5   2  13   72.47   21.20
   5  -2 -13   12.23   10.40
  -5   2  12    8.28   10.46
   5  -2 -12   -2.36   10.77
  -5   2  11   23.62   15.19
   5  -2 -11    6.92    7.67
  -5   2  10   20.76   11.07
  -5   2  10   23.25    8.56
   5  -2 -10   17.19    9.76
  -5   2  10   13.59    6.24
  -5   2   9    8.93    5.08
  -5   2   9    9.77    8.08
   5  -2  -9   -9.52   10.92
  -5   2   8  501.94   30.00
   5  -2  -8  480.00   43.28
  -5   2   8  537.00   41.71
  -5   2   7  260.35   19.72
   5  -2  -7  230.26   24.26
   5  -2  -7  275.49   33.13
  -5   2   7  255.31   27.41
  -5   2   6   83.12   15.42
  -5   2   6  105.24   11.57
   5  -2  -6   78.61   17.91
   5  -2  -6  106.76   14.77
  -5   2   5   45.57   10.89
  -5   2   5   34.16    6.34
  -5   2   5   36.91    6.62
   5  -2  -5   44.72   15.18
  -5   2   4    8.00    4.37
  -5   2   4    3.64    2.28
  -5   2   4    5.08    3.01
  -5   2   4   -2.58    3.81
  -5   2   3  432.30   33.08
  -5   2   3  478.23   19.99
  -5   2   3  470.08   19.16
   5  -2  -3  455.35   39.57
  -5   2   3  454.20   29.15
  -5   2   3  404.86   24.26
  -5   2   2  770.01   41.66
  -5   2   2  780.19   26.70
   5  -2  -2  754.57   27.08
  -5   2   2  737.50   25.09
   5  -2  -2  681.98   46.21
  -5   2   2  723.12   28.53
  -5   2   2  811.44   37.01
  -5   2   1 1583.17   58.99
   5  -2  -1 1544.09   42.87
  -5   2   1 1557.11   41.47
   5  -2  -1 1441.39   65.90
   5  -2  -1 1503.47   38.79
  -5   2   1 1487.66   39.68
  -5   2   1 1605.31   50.78
   5  -2   0  553.99   27.57
  -5   2   0  530.65   25.13
  -5   2   0  555.73   33.51
   5  -2   0  537.21   30.84
   5  -2   0  532.99   23.16
  -5   2   0  560.11   26.83
  -5   2   0  525.22   21.87
  -5   2  -1 1033.33   39.84
   5  -2   1 1032.51   43.52
  -5   2  -1 1042.66   47.23
   5  -2   1 1039.79   44.20
  -5   2  -1 1012.97   36.03
   5  -2   1 1011.38   37.32
   5  -2   2  433.20   30.31
  -5   2  -2  434.81   26.41
  -5   2  -2  408.04   30.16
   5  -2   2  452.17   30.32
   5  -2   2  424.85   26.78
   5  -2   3   50.63   12.15
  -5   2  -3   28.53    9.34
  -5   2  -3   37.58   11.37
   5  -2   3   47.58   10.96
   5  -2   4   95.15   17.22
  -5   2  -4  101.39   16.15
  -5   2  -4  116.93   18.78
   5  -2   4  126.21   18.89
   5  -2   5  196.90   25.20
  -5   2  -5  150.71   19.82
  -5   2  -5  143.56   20.92
   5  -2   5  187.87   24.52
   5  -2   6  229.21   29.22
  -5   2  -6  241.04   27.95
   5  -2   7    8.23    9.76
  -5   2  -7    9.65    7.65
   5  -2   8  317.74   38.08
  -5   2  -8  314.69   32.81
   5  -2   9  367.39   43.06
  -5   2  -9  358.27   36.24
   5  -2  10   52.34   15.78
  -5   2 -10   82.22   18.31
   5  -2  11  158.54   31.04
  -5   2 -11  193.73   27.27
   5  -2  12  237.81   39.97
   5  -2  13   23.06   13.73
  -5   1  14    0.94    9.13
   5  -1 -14   13.17   10.85
  -5   1  13  -19.08   16.01
   5  -1 -13   11.10   11.67
  -5   1  12   14.60    9.40
   5  -1 -12   16.47    8.86
  -5   1  11   69.21   17.61
   5  -1 -11   71.18   18.16
  -5   1  10  304.62   23.35
   5  -1 -10  261.99   32.38
  -5   1  10  286.14   33.17
  -5   1   9   13.72    8.51
   5  -1  -9    8.91    8.23
  -5   1   9    1.91    2.75
  -5   1   8   44.54   12.69
  -5   1   8   33.80    6.42
   5  -1  -8   49.15   11.78
   5  -1  -8   23.43    9.93
  -5   1   7  762.91   30.88
   5  -1  -7  759.75   40.24
  -5   1   7  789.08   27.29
   5  -1  -7  832.42   56.70
  -5   1   7  751.63   46.31
  -5   1   6  261.54   15.19
   5  -1  -6  258.84   20.27
  -5   1   6  263.44   12.50
   5  -1  -6  230.68   30.27
  -5   1   6  257.95   25.67
  -5   1   5  575.54   19.35
  -5   1   5  523.15   16.06
  -5   1   5  542.89   13.89
   5  -1  -5  533.96   45.17
  -5   1   5  560.93   35.90
  -5   1   4   11.35    8.66
  -5   1   4   14.35    6.91
  -5   1   4   10.54    2.14
   5  -1  -4   16.16    9.49
  -5   1   3 1138.89   55.28
   5  -1  -3 1142.78   62.90
  -5   1   3 1177.72   33.87
  -5   1   3 1202.71   49.27
  -5   1   2  210.13   22.24
   5  -1  -2  227.09   11.27
   5  -1  -2  242.60   28.27
  -5   1   2  239.66   20.63
  -5   1   1  706.60   40.35
  -5   1   1  803.66   23.75
   5  -1  -1  770.97   27.21
   5  -1  -1  797.45   48.05
   5  -1  -1  783.72   37.64
  -5   1   1  762.71   36.81
   5  -1   0 1904.39   53.86
  -5   1   0 1996.06   47.79
  -5   1   0 1922.12   68.70
  -5   1   0 1954.11   58.71
   5  -1   0 1937.15   57.66
   5  -1   0 1959.34   40.37
   5  -1   1  301.86   22.58
  -5   1  -1  307.65   19.48
  -5   1  -1  250.21   24.07
   5  -1   1  259.36   16.36
   5  -1   1  282.19   19.18
   5  -1   2  162.49   17.83
  -5   1  -2  125.00   14.16
  -5   1  -2  107.82   16.25
   5  -1   2  118.87   13.45
   5  -1   2  116.29   11.37
   5  -1   3 1610.90   65.03
  -5   1  -3 1393.84   63.44
   5  -1   3 1524.98   40.18
  -5   1  -3 1391.21   62.34
   5  -1   4  901.67   51.76
  -5   1  -4  895.13   51.09
   5  -1   4  861.40   28.00
  -5   1  -4  899.44   49.91
   5  -1   5   52.13   14.49
  -5   1  -5   51.37   12.99
  -5   1  -5   43.56   10.79
   5  -1   5   45.75    6.10
   5  -1   6   40.04   11.90
  -5   1  -6   34.76   10.53
   5  -1   7   32.06   11.50
   5  -1   7   32.30    4.41
  -5   1  -7   19.65    8.17
   5  -1   8   11.52   11.09
  -5   1  -8   16.23   10.12
   5  -1   9  162.89   30.01
  -5   1  -9  186.03   25.16
   5  -1  10   51.38   18.30
  -5   1 -10   39.60   12.17
   5  -1  11   -8.22   10.82
  -5   1 -11   12.79   10.36
   5  -1  12    8.52   11.13
   5  -1  13  -10.01   13.79
  -5   0  15   37.16   18.37
  -5   0  14   -5.50   10.23
   5   0 -14    6.62   10.85
  -5   0  13   16.26   12.47
   5   0 -13   -8.96   10.23
  -5   0  12    9.86    8.93
   5   0 -12   -4.58   10.21
  -5   0  11   19.15   11.48
   5   0 -11   -1.00    8.79
  -5   0  10  522.66   29.76
   5   0 -10  494.97   44.21
  -5   0  10  456.02   41.44
  -5   0   9  237.49   28.43
   5   0  -9  257.58   31.18
  -5   0   9  218.15   17.00
  -5   0   8   32.30   12.54
   5   0  -8   35.21    8.84
  -5   0   8   27.00    5.81
   5   0  -8   23.06    9.90
   5   0  -7  670.27   33.17
  -5   0   7  711.70   23.59
   5   0  -7  659.46   48.49
  -5   0   7  621.25   42.81
   5   0  -6  903.22   33.06
   5   0  -6  777.23   53.08
  -5   0   6  749.21   45.46
  -5   0   5    2.69    6.66
  -5   0   5   -3.29    5.75
   5   0  -5    7.62    9.57
   5   0  -5   10.20    2.65
  -5   0   4    2.23    4.01
  -5   0   4   13.14    5.02
   5   0  -4   14.28    9.42
  -5   0   3  117.02   17.60
  -5   0   3   89.21   13.60
   5   0  -3   89.79   17.94
  -5   0   3  117.64    6.77
  -5   0   2   49.05   11.03
  -5   0   2   35.94    9.97
   5   0  -2   41.72    4.38
   5   0  -2   46.08   12.34
  -5   0   1    1.81    1.99
   5   0  -1    1.25    1.78
  -5   0   1   -3.15    6.21
   5   0  -1    1.65    3.07
  -5   0   1    0.54    5.23
  -5   0   0   29.29    5.55
   5   0   0   27.15    6.13
  -5   0   0   26.17    9.03
   5   0   0   30.38    7.20
   5   0   0   30.00    3.88
  -5   0  -1    3.63    3.39
   5   0   1    5.03    4.32
  -5   0  -1   -7.65    6.94
   5   0   1    4.98    3.79
   5   0   2   59.17   11.34
  -5   0  -2   61.55   10.25
   5   0   2   59.89    9.48
  -5   0  -2   66.38   14.64
   5   0   3  514.31   36.76
  -5   0  -3  516.65   39.85
   5   0   4  362.37   33.08
  -5   0  -4  302.18   31.77
  -5   0  -4  276.89   27.05
   5   0   5  110.22   20.69
  -5   0  -5   98.16   19.09
  -5   0  -5   96.25   16.04
   5   0   6    2.06    8.08
  -5   0  -6    7.28    6.89
   5   0   7  -11.81   12.97
  -5   0  -7   -3.13    7.96
   5   0   8   28.03   13.73
  -5   0  -8   11.28    7.03
   5   0   9  101.57   23.90
  -5   0  -9   80.96   16.94
   5   0  10  296.54   40.98
  -5   0 -10  292.59   30.94
   5   0  11   21.77   12.82
   5   0  12   31.32   16.30
  -5  -1  16   38.54   19.02
  -5  -1  15   58.22   20.05
  -5  -1  15   92.45   24.34
  -5  -1  14   -6.92   12.59
   5   1 -14   -8.76   13.60
  -5  -1  13    7.31   10.28
   5   1 -13   -2.92    8.02
  -5  -1  12    7.10   12.05
   5   1 -12    1.79    9.14
  -5  -1  11    0.97    8.26
   5   1 -11    1.96    8.70
  -5  -1  10    4.13    6.35
   5   1 -10   -2.30    7.68
  -5  -1  10    0.31    3.85
  -5  -1   9    0.82    8.02
   5   1  -9   11.37    8.32
  -5  -1   9   21.97    6.17
  -5  -1   8   55.25   15.14
   5   1  -8  100.09   18.42
   5   1  -8   75.87   11.57
  -5  -1   8   96.89   10.53
  -5  -1   7  213.49   26.66
   5   1  -7  278.67   18.71
  -5  -1   7  251.65   14.36
   5   1  -7  249.05   30.26
   5   1  -6  337.20   17.09
  -5  -1   6  306.39   33.52
   5   1  -6  312.81   33.08
  -5  -1   6  307.98   31.42
  -5  -1   6  326.38   23.08
  -5  -1   5   63.21   14.66
  -5  -1   5   60.53   13.26
   5   1  -5   62.68   15.08
  -5  -1   5   77.76   10.40
  -5  -1   4  987.39   55.45
   5   1  -4  997.38   59.67
  -5  -1   4 1023.83   55.44
  -5  -1   4  990.75   33.37
  -5  -1   3   15.07    8.45
   5   1  -3    6.00    6.84
  -5  -1   3    8.71    2.19
  -5  -1   3   14.21    7.79
   5   1  -2  520.25   16.75
  -5  -1   2  472.78   36.37
  -5  -1   1  174.53   22.26
  -5  -1   1  174.05   12.22
   5   1  -1  137.51   11.60
   5   1  -1  164.04    7.90
  -5  -1   0  115.28   11.57
   5   1   0  125.65   13.08
  -5  -1   0   90.74   17.28
   5   1   0  121.08   15.36
   5   1   0  111.57    9.74
  -5  -1  -1 1838.35   76.60
   5   1   1 1912.98   62.92
  -5  -1  -1 1971.81   57.75
   5   1   1 2049.93   64.68
  -5  -1  -2  515.10   40.92
   5   1   2  560.44   35.81
  -5  -1  -3  260.42   29.91
   5   1   3  257.60   26.41
   5   1   4   94.22   17.55
  -5  -1  -4   94.78   18.47
  -5  -1  -4   87.23   15.44
  -5  -1  -5  769.69   54.29
   5   1   5  800.45   54.76
  -5  -1  -5  851.89   47.54
   5   1   6    7.21    7.84
  -5  -1  -6    5.50    7.01
   5   1   7   96.35   22.11
  -5  -1  -7   72.37   14.29
   5   1   8    0.89   10.60
   5   1   8  -15.98   13.13
  -5  -1  -8   -5.62    6.82
   5   1   9   17.06   15.63
  -5  -1  -9   -1.38    5.04
   5   1  10   17.15   13.01
   5   1  11  122.39   29.27
   5   1  12   67.15   24.92
  -5  -2  16   -5.23   12.88
  -5  -2  15   38.82   20.82
  -5  -2  15    9.85   11.72
  -5  -2  14  182.65   34.15
   5   2 -14  157.16   29.09
  -5  -2  14  134.12   27.66
  -5  -2  13   47.88   19.15
   5   2 -13   50.34   14.72
  -5  -2  13   61.57   20.28
  -5  -2  12   43.01   16.51
   5   2 -12   29.68   13.32
  -5  -2  12   47.71   15.03
  -5  -2  11   22.47   12.73
   5   2 -11   15.15   11.42
  -5  -2  11   31.84   13.39
  -5  -2  10    6.78    7.51
  -5  -2  10   -1.70    4.71
   5   2 -10  -14.17   10.31
  -5  -2  10    3.81    8.73
  -5  -2   9  631.22   32.61
   5   2  -9  620.21   47.54
  -5  -2   9  593.39   50.30
  -5  -2   9  621.98   42.57
  -5  -2   8  739.15   56.18
   5   2  -8  737.44   35.46
  -5  -2   8  801.95   34.36
   5   2  -8  764.99   52.70
  -5  -2   8  726.60   54.47
  -5  -2   8  828.95   46.48
  -5  -2   7   79.11   18.33
  -5  -2   7  109.21   21.29
  -5  -2   7   85.14    9.97
   5   2  -7   82.22   10.06
   5   2  -7  128.21   22.15
  -5  -2   7  104.32   15.61
  -5  -2   6    8.75    7.27
   5   2  -6    5.57    2.65
   5   2  -6    3.85    8.01
  -5  -2   6    1.86    4.14
  -5  -2   6    1.39    7.55
   5   2  -5  295.13   14.87
   5   2  -5  265.37   12.62
  -5  -2   5  275.78   30.59
   5   2  -5  278.37   11.39
   5   2  -5  276.24   31.74
  -5  -2   5  311.76   34.59
  -5  -2   5  286.20   22.61
   5   2  -4  282.37   13.99
  -5  -2   4  293.52   30.78
   5   2  -4  283.83   12.26
   5   2  -4  266.86   30.39
  -5  -2   4  277.53   19.93
  -5  -2   3  832.20   51.16
   5   2  -3  916.14   28.55
   5   2  -3  947.97   30.02
   5   2  -3  861.15   52.68
  -5  -2   3  851.65   30.25
  -5  -2   2   15.39    9.24
   5   2  -2   14.79    4.44
   5   2  -2    6.15    6.32
   5   2  -2   12.94    2.80
  -5  -2   1  200.11   24.96
   5   2  -1  228.13   18.45
  -5  -2   1  230.28   16.84
   5   2  -1  239.16   15.16
  -5  -2   0   45.71    8.50
   5   2   0   46.90    9.43
  -5  -2   0   49.76   12.70
   5   2   0   45.18    7.60
  -5  -2  -1 1054.58   44.88
  -5  -2  -1  997.09   58.49
   5   2   1 1079.64   50.73
   5   2   1 1059.54   42.94
   5   2   2   14.62    7.85
  -5  -2  -2   40.63   13.67
  -5  -2  -3  441.58   40.24
   5   2   3  518.29   40.62
   5   2   4  102.08   19.16
  -5  -2  -4  111.10   20.91
  -5  -2  -5  497.42   45.22
   5   2   5  557.96   47.73
  -5  -2  -5  480.33   35.32
   5   2   6  699.50   56.46
  -5  -2  -6  719.50   43.49
   5   2   7   47.26   16.06
  -5  -2  -7   42.43   11.05
   5   2   8   14.52    9.62
  -5  -2  -8   16.25    8.15
   5   2   9  283.14   42.55
   5   2  10  -13.93   17.40
   5   2  10   11.25   11.49
   5   2  11    5.73   17.05
  -5  -2 -11   19.96   11.33
  -5  -3  16    0.26   10.69
  -5  -3  15    1.97   12.63
  -5  -3  15    5.55   13.35
   5   3 -14    5.97   11.20
  -5  -3  14   24.92   17.20
  -5  -3  14    4.71   13.04
   5   3 -13   10.99    8.13
  -5  -3  13    5.78   10.38
  -5  -3  13    6.22   10.11
   5   3 -12   41.45   12.78
  -5  -3  12   34.84   14.55
  -5  -3  12   57.35   17.10
   5   3 -11    5.57    7.30
  -5  -3  11  -10.00   11.30
  -5  -3  11    3.58    9.76
  -5  -3  10   12.45    7.78
   5   3 -10    4.50    6.52
  -5  -3  10   -4.28   12.42
  -5  -3  10   11.79   10.48
  -5  -3   9    6.49   10.91
  -5  -3   9    6.41    6.08
   5   3  -9   -8.59   10.77
  -5  -3   9    5.05    8.22
  -5  -3   9    9.17   10.25
  -5  -3   8  235.25   32.38
  -5  -3   8  202.76   19.50
   5   3  -8  215.17   28.04
  -5  -3   8  209.01   25.39
  -5  -3   8  253.91   34.88
   5   3  -7  312.55   19.94
  -5  -3   7  301.81   35.10
  -5  -3   7  317.33   22.51
   5   3  -7  308.17   17.70
   5   3  -7  330.88   35.11
  -5  -3   7  285.08   28.11
  -5  -3   6  169.33   26.02
   5   3  -6  158.04   11.58
   5   3  -6  166.00   24.68
  -5  -3   6  152.67   19.75
   5   3  -5 1509.22   47.08
  -5  -3   5 1502.78   74.32
   5   3  -5 1539.98   39.83
   5   3  -5 1473.83   72.56
  -5  -3   5 1557.63   59.38
  -5  -3   4  234.34   29.02
   5   3  -4  164.90   15.78
   5   3  -4  200.48   14.11
   5   3  -4  223.00   27.59
  -5  -3   4  196.15   18.52
   5   3  -4  189.50   14.93
   5   3  -3  804.87   36.81
  -5  -3   3  875.23   53.86
   5   3  -3  931.63   36.33
   5   3  -3  800.98   50.15
  -5  -3   3  777.79   36.18
   5   3  -3  863.94   32.34
   5   3  -2  593.81   32.72
  -5  -3   2  612.57   45.08
   5   3  -2  535.03   38.70
   5   3  -2  568.35   27.62
   5   3  -1  130.15   16.50
  -5  -3   1  102.64   19.56
  -5  -3   1  130.32   14.22
   5   3  -1  116.26   13.25
   5   3   0   14.20    7.41
  -5  -3   0   10.94    5.07
  -5  -3   0   13.83    6.94
   5   3   0   13.46    4.91
   5   3   1  148.92   20.85
  -5  -3  -1  148.85   23.55
   5   3   1  156.33   17.66
   5   3   2   23.65   10.67
  -5  -3  -2   32.19   11.34
   5   3   3  169.38   25.27
  -5  -3  -3  115.33   22.63
   5   3   4   37.44   14.09
  -5  -3  -4   46.51   15.82
   5   3   5   33.41   14.44
  -5  -3  -5   45.91   10.06
   5   3   6   12.81   12.43
  -5  -3  -6    6.13    4.68
   5   3   7   38.01   13.94
  -5  -3  -7   23.25    8.06
   5   3   8   10.24   15.41
   5   3   9   60.50   22.02
   5   3  10   25.10   15.11
  -5  -3 -10   26.70   12.73
   5   3  11   30.22   21.64
  -5  -3 -11   17.28   12.79
  -5  -4  16   53.32   20.00
   5   4 -15   -3.96   11.03
  -5  -4  15  -20.15   15.13
   5   4 -14   -9.27   10.93
  -5  -4  14    4.10   12.79
   5   4 -13  342.02   39.73
  -5  -4  13  282.31   39.14
  -5  -4  12   78.57   21.64
   5   4 -12   64.92   17.87
  -5  -4  12   75.43   21.84
  -5  -4  11    3.38   10.26
   5   4 -11  -21.19   13.62
  -5  -4  11    4.26    9.31
  -5  -4  10   20.08   13.74
  -5  -4  10    8.41    7.41
   5   4 -10   -5.58   10.77
  -5  -4  10  -15.30   12.48
  -5  -4   9   28.84   12.77
  -5  -4   9   74.83   13.96
   5   4  -9   35.30   13.39
  -5  -4   9   28.71   12.24
  -5  -4   8    1.94    9.36
  -5  -4   8   19.49    7.66
   5   4  -8   37.06   14.02
  -5  -4   8   19.15    7.87
  -5  -4   7  249.94   33.38
   5   4  -7  246.02   17.69
   5   4  -7  260.66   30.80
  -5  -4   7  240.85   27.87
  -5  -4   6    1.69    6.56
   5   4  -6    6.77    3.70
   5   4  -6   -7.87    8.96
  -5  -4   6    0.74    7.29
   5   4  -5  740.30   38.02
  -5  -4   5  742.26   53.61
   5   4  -5  762.25   31.90
   5   4  -5  728.78   50.24
  -5  -4   5  809.28   46.03
   5   4  -5  832.69   37.38
  -5  -4   4    5.75    8.15
   5   4  -4    3.08    4.61
   5   4  -4    4.50    3.64
   5   4  -4    4.56    7.81
   5   4  -4    4.96    4.57
  -5  -4   4   10.67    8.81
  -5  -4   3   32.15   10.68
   5   4  -3   29.80    7.25
   5   4  -3   19.81    6.59
   5   4  -3   28.94    8.54
  -5  -4   3   15.30    6.25
   5   4  -3   17.38    5.13
   5   4  -2 1048.24   51.81
  -5  -4   2 1057.85   62.95
  -5  -4   2 1079.33   48.52
   5   4  -2 1190.01   47.78
   5   4  -1   10.87    6.82
   5   4  -1   10.91    7.67
   5   4   0    0.28    7.58
  -5  -4   0    8.75    9.76
   5   4   1   61.63   14.38
  -5  -4  -1   44.90   14.98
   5   4   2   41.58   13.51
  -5  -4  -2   55.91   17.53
   5   4   3  208.21   29.77
  -5  -4  -3  160.36   26.86
  -5  -4  -4  300.04   37.70
   5   4   4  338.30   39.62
   5   4   5    3.85   10.84
  -5  -4  -5   50.12   11.08
   5   4   6  163.73   31.36
   5   4   7   54.14   20.95
   5   4   8   15.05   14.86
   5   4   9    1.09   12.49
   5   4  10  100.22   31.82
  -5  -4 -10   89.42   24.69
  -5  -4 -11   12.14   12.08
  -5  -5  16    2.72   14.15
  -5  -5  15    9.44   14.47
   5   5 -15  -29.81   15.73
  -5  -5  15  -24.86   18.72
  -5  -5  14   10.70   11.99
   5   5 -14   18.04   10.56
  -5  -5  14   10.50   12.70
  -5  -5  13   64.04   22.37
   5   5 -13   65.89   17.69
  -5  -5  13   57.43   18.25
  -5  -5  12   17.39   12.28
   5   5 -12   13.18    8.83
  -5  -5  12   -3.12   11.58
  -5  -5  11  148.21   29.31
   5   5 -11  147.32   24.14
  -5  -5  11  153.16   29.20
  -5  -5  10   20.58   12.15
  -5  -5  10   34.81   11.15
   5   5 -10   22.87    9.23
  -5  -5  10   37.83   15.40
  -5  -5   9    3.71   13.64
  -5  -5   9    7.70    7.82
   5   5  -9    4.19    9.73
  -5  -5   9    5.42    7.57
  -5  -5   8   12.85   11.65
  -5  -5   8   15.10    9.58
   5   5  -8   13.74   10.18
  -5  -5   8    7.77    8.84
  -5  -5   7  100.89   21.87
   5   5  -7   89.37   18.25
  -5  -5   7   98.29   20.04
   5   5  -6  683.05   39.22
  -5  -5   6  741.20   56.31
   5   5  -6  590.94   46.83
  -5  -5   6  641.63   46.82
   5   5  -5  193.26   21.76
  -5  -5   5  157.73   26.05
   5   5  -5  150.26   23.64
  -5  -5   5  182.80   23.88
  -5  -5   4  199.39   28.69
   5   5  -4  238.61   24.82
   5   5  -4  238.09   26.89
  -5  -5   4  223.94   24.83
  -5  -5   3   17.27   13.84
   5   5  -3   67.73   15.81
   5   5  -3   64.88   16.51
  -5  -5   3   48.34   13.74
   5   5  -2  171.24   23.02
  -5  -5   2  117.30   22.40
  -5  -5   2  115.66   17.58
  -5  -5   1   69.84   18.71
   5   5  -1   72.84   16.32
  -5  -5   0   62.01   18.09
   5   5   0   52.57   14.55
  -5  -5  -1   26.43   13.57
   5   5   1    0.78    7.06
  -5  -5  -2    0.07    8.84
   5   5   2   -0.55    7.33
  -5  -5  -3   15.85   10.67
   5   5   3   29.11   15.07
  -5  -5  -4   47.88   16.68
   5   5   4   63.19   20.20
   5   5   5   97.06   24.64
   5   5   6   50.41   20.08
   5   5   7  104.65   27.25
   5   5   8    8.83   13.05
   5   5   9   56.99   23.74
  -5  -5  -9   21.49   12.24
   5   5  10    6.77   12.19
  -5  -5 -10   26.50   15.48
  -5  -5 -11    7.14   12.27
  -5  -5 -11    4.76   13.70
  -5  -6  15   64.24   23.08
   5   6 -15   50.17   16.13
  -5  -6  15  104.08   29.08
  -5  -6  14    5.74   11.72
   5   6 -14    8.90    8.83
  -5  -6  14    7.13   12.98
  -5  -6  13   24.63   15.97
   5   6 -13    5.36    6.82
  -5  -6  13   15.67   16.97
  -5  -6  12   33.57   16.44
   5   6 -12   27.96   11.00
  -5  -6  12   10.02   12.52
  -5  -6  11   14.51   12.28
   5   6 -11   27.45   11.50
  -5  -6  11   48.82   15.84
  -5  -6  10   13.73   13.78
  -5  -6  10   -5.67   10.23
   5   6 -10    6.11   10.32
  -5  -6  10   -2.98   10.65
  -5  -6   9  118.27   26.38
  -5  -6   9   96.32   20.15
   5   6  -9  125.00   22.78
  -5  -6   9  118.06   24.47
  -5  -6   8   95.24   22.08
   5   6  -8  112.13   20.63
  -5  -6   8  109.39   22.70
  -5  -6   7   48.02   18.43
   5   6  -7   43.88   13.22
  -5  -6   7   74.38   17.85
  -5  -6   6   16.19    9.27
   5   6  -6   20.09    9.22
   5   6  -6   24.40   10.95
  -5  -6   6   17.77    8.97
  -5  -6   5   51.21   17.69
   5   6  -5   64.13   14.41
   5   6  -5   48.35   12.64
  -5  -6   5   30.96   11.87
  -5  -6   4  829.94   61.38
   5   6  -4  881.02   53.07
   5   6  -4  688.35   45.43
  -5  -6   4  724.99   49.90
  -5  -6   3  465.72   47.67
   5   6  -3  621.21   47.19
  -5  -6   3  559.85   44.91
   5   6  -2  279.27   34.22
  -5  -6   2  295.30   36.99
  -5  -6   1  315.47   39.03
   5   6  -1  350.54   37.62
  -5  -6   0  526.58   50.19
   5   6   0  472.84   44.29
  -5  -6  -1   24.23   14.08
   5   6   1   31.82   14.58
  -5  -6  -2    0.51    8.54
   5   6   2   23.91   15.26
   5   6   3  405.34   47.14
  -5  -6  -3  373.77   44.10
   5   6   4  219.32   36.51
   5   6   5   20.59   15.00
   5   6   6  -17.23   16.14
   5   6   7   15.78   16.17
   5   6   8  -11.70   17.62
  -5  -6  -8  -14.92   11.97
   5   6   9  -12.50   19.37
  -5  -6  -9   -9.25   11.03
  -5  -6 -10   11.05   11.23
  -5  -7  15   13.59   15.46
   5   7 -15   22.75   13.19
  -5  -7  15   11.46   13.04
  -5  -7  14   29.93   17.50
   5   7 -14    5.70    9.69
  -5  -7  13   31.16   19.51
   5   7 -13    3.33    7.59
  -5  -7  13   10.52   12.65
  -5  -7  12   69.71   20.73
   5   7 -12   85.29   21.06
  -5  -7  12   74.13   25.11
  -5  -7  11  207.71   36.52
   5   7 -11  252.35   32.34
  -5  -7  11  255.52   41.46
  -5  -7  10   72.84   21.42
  -5  -7  10   65.56   18.74
   5   7 -10   62.64   17.65
  -5  -7  10   61.28   19.47
  -5  -7   9   88.41   23.59
   5   7  -9  111.90   21.45
  -5  -7   9   78.73   21.36
  -5  -7   8   16.83   11.61
   5   7  -8    7.64    6.22
  -5  -7   8    0.41   12.43
  -5  -7   7   17.11   14.44
   5   7  -7    6.79    7.22
   5   7  -7   11.48    6.14
  -5  -7   7  -13.79   12.41
  -5  -7   6    7.22    9.80
   5   7  -6   -0.49    7.54
   5   7  -6    0.26    6.97
  -5  -7   6    8.54    8.04
  -5  -7   5  122.99   25.99
   5   7  -5  162.80   24.11
   5   7  -5  106.87   18.51
  -5  -7   5  151.81   24.98
   5   7  -4   98.20   20.95
  -5  -7   4   99.87   24.39
  -5  -7   4   91.31   19.04
   5   7  -3   61.45   18.53
  -5  -7   3   28.64   12.13
  -5  -7   3   24.31   14.00
  -5  -7   2  -14.72   13.31
   5   7  -2    2.09    8.64
  -5  -7   1   11.77    8.69
   5   7  -1   10.69   11.75
  -5  -7   0  125.59   26.28
   5   7   0  125.17   25.42
  -5  -7  -1    0.82    7.87
   5   7   1    1.80    8.56
  -5  -7  -2   -3.23    8.14
   5   7   2   18.16   10.09
  -5  -7  -3   30.17   16.80
   5   7   3   18.51   13.68
   5   7   4  119.83   29.17
   5   7   5   95.88   27.46
   5   7   6   15.34   19.75
   5   7   7   19.42   18.73
  -5  -7  -7   36.01   19.07
   5   7   8    2.30   14.82
  -5  -7  -8    8.77   13.49
   5   8 -15  -17.14   12.84
  -5  -8  15   10.01   13.83
   5   8 -14   -5.42   10.08
  -5  -8  14   15.94   17.96
  -5  -8  13  -10.36   11.97
   5   8 -13   16.81   11.44
  -5  -8  13   23.56   19.59
  -5  -8  12    0.52    9.87
   5   8 -12   46.19   15.91
  -5  -8  12   31.53   20.27
  -5  -8  11  178.09   34.93
   5   8 -11  173.47   27.05
  -5  -8  11  152.34   32.99
  -5  -8  10   36.18   18.59
   5   8 -10   36.39   14.15
  -5  -8  10   14.62   15.05
  -5  -8   9  100.65   27.54
   5   8  -9  143.43   24.53
  -5  -8   9   54.92   20.84
  -5  -8   8   44.96   18.08
   5   8  -8   75.04   17.30
   5   8  -8   63.51   15.96
  -5  -8   8   58.39   20.78
  -5  -8   7   -9.63   14.00
   5   8  -7    0.04    7.00
   5   8  -7   -7.19    8.42
  -5  -8   7   -3.31    9.66
  -5  -8   6    9.00    9.35
   5   8  -6    7.36    7.49
   5   8  -6   -1.19    6.28
  -5  -8   6   15.25   13.42
  -5  -8   5   45.52   16.41
   5   8  -5   80.79   18.25
   5   8  -5   39.81   10.74
  -5  -8   5   66.96   18.80
   5   8  -4   -0.51    7.72
  -5  -8   4   -2.44    9.85
  -5  -8   4   13.32   12.81
   5   8  -3  248.25   33.66
  -5  -8   3  221.92   34.85
  -5  -8   3  247.06   34.40
  -5  -8   2  215.12   35.20
   5   8  -2  220.94   33.03
  -5  -8   1   12.17   12.14
   5   8  -1   -0.37    7.50
  -5  -8   0   35.93   17.48
   5   8   0   15.33   13.27
  -5  -8  -1  266.59   38.84
   5   8   1  306.79   41.09
  -5  -8  -2   10.33   13.99
   5   8   2    1.68   14.32
   5   8   3   49.73   22.59
   5   8   4   92.79   25.74
   5   8   5    0.44   13.35
   5   8   6   11.04   12.87
  -5  -8  -6   33.44   18.37
   5   8   7   34.00   20.53
  -5  -8  -7    1.59    9.66
  -5  -9  14   18.90   20.43
  -5  -9  13   23.33   17.72
  -5  -9  12   -0.08   12.46
  -5  -9  11   12.25   14.57
  -5  -9  11   -7.01   17.97
  -5  -9  10  117.24   31.12
  -5  -9  10   54.55   22.75
   5   9  -9   83.59   19.69
  -5  -9   9   65.91   21.93
  -5  -9   9   71.55   22.92
   5   9  -8  -14.57   10.96
  -5  -9   8   -2.19   10.62
  -5  -9   8   10.84   11.30
   5   9  -7    9.98   10.58
  -5  -9   7    8.96    9.86
  -5  -9   7   24.05   16.96
   5   9  -6   12.85    9.22
  -5  -9   6   17.31   13.92
  -5  -9   6   -3.34   11.09
   5   9  -5   20.58   12.10
  -5  -9   5   12.47   12.38
  -5  -9   5    4.60    9.89
   5   9  -4   12.30    8.66
  -5  -9   4   25.60   16.75
  -5  -9   4   -2.32    9.40
   5   9  -3   24.45   17.15
  -5  -9   3  -16.95   15.38
  -5  -9   3    3.77    8.95
  -5  -9   2   40.10   18.44
   5   9  -2   39.97   16.45
  -5  -9   1    6.22   11.87
   5   9  -1   22.34   16.90
  -5  -9   0   78.03   23.23
   5   9   0   53.99   19.79
  -5  -9  -1   70.35   22.34
   5   9   1   56.84   19.63
   5   9   2   78.04   23.71
   5   9   3   27.97   20.39
   5   9   4   28.32   18.92
   5   9   5   10.98   16.55
  -5  -9  -5    6.91   11.76
   5   9   6   38.10   22.64
  -5 -10  13   20.16   22.08
  -5 -10  12   27.21   21.40
  -5 -10  11   27.46   20.14
  -5 -10  10  202.82   39.41
  -5 -10   9   41.84   21.99
   5  10  -8   93.52   21.84
  -5 -10   8   96.38   29.22
  -5 -10   8   69.27   24.94
   5  10  -7   65.18   18.52
  -5 -10   7   63.63   23.03
  -5 -10   7   67.80   25.61
   5  10  -6    9.74    8.75
  -5 -10   6   10.82   12.50
  -5 -10   6   20.84   14.54
   5  10  -5   44.38   17.88
  -5 -10   5    2.30   11.45
  -5 -10   5   19.26   14.63
   5  10  -4   52.43   19.72
  -5 -10   4   16.35   14.52
  -5 -10   4   46.54   19.11
  -5 -10   3    8.11   13.54
   5  10  -3    8.95   13.52
  -5 -10   2   11.19    8.33
   5  10  -2    7.78   10.09
  -5 -10   1   55.13   22.37
   5  10  -1   27.39   15.52
  -5 -10   0   43.87   19.63
   5  10   0   56.74   23.01
  -5 -10  -1   31.49   16.36
   5  10   1   21.77   13.12
   5  10   2   -7.62   14.79
   5  10   3    9.40   17.74
  -5 -10  -3  -15.56   15.58
   5  10   4   13.31   15.00
  -5 -11  12   -1.24   16.13
  -5 -11  11   -2.59   14.14
  -5 -11  10   23.03   17.43
  -5 -11   9    2.90   13.52
   5  11  -8    4.66    8.69
  -5 -11   8   15.80   20.33
   5  11  -7    1.23   10.52
  -5 -11   7  -12.44   17.53
   5  11  -6   60.84   21.66
  -5 -11   6   38.00   18.66
   5  11  -5   -6.47   13.71
  -5 -11   5    4.33    9.80
  -5 -11   5    2.52   13.13
   5  11  -4   -8.35    9.87
  -5 -11   4   -5.77   13.28
  -5 -11   4   -6.69   12.22
  -5 -11   3   16.92   15.87
   5  11  -3   10.54   12.50
  -5 -11   2   14.58   14.30
   5  11  -2   -2.12   13.17
  -5 -11   1   45.53   20.87
   5  11  -1   70.74   25.66
  -5 -11   0   -5.61   14.58
   5  11   0   26.70   16.53
   5  11   1    8.99   11.93
  -5 -11  -1   12.07   19.32
   5  11   2   35.10   19.76
  -5 -11  -2   61.01   26.80
  -5 -12  11   20.29   17.42
  -5 -12  10  -28.66   22.23
  -5 -12   9   63.49   29.14
  -5 -12   8   62.09   28.08
   5  12  -7   20.32   15.34
  -5 -12   7  -26.26   21.29
   5  12  -6   33.09   17.47
  -5 -12   6   25.77   19.92
   5  12  -5   31.21   19.46
  -5 -12   5   39.61   26.92
  -5 -12   5   19.37   18.56
  -5 -12   4  -10.05   15.86
   5  12  -4   16.33   12.88
  -5 -12   3   34.17   27.86
   5  12  -3  -25.76   17.18
  -5 -12   2   49.70   28.56
   5  12  -2   -0.29   11.00
  -5 -12   1  -13.73   11.57
   5  12  -1   10.33   16.02
  -5 -12   1   20.12   21.13
   5  12   0  -12.21   11.55
  -5 -13   8    5.80   16.36
  -5 -13   7   -9.81   15.90
   5  13  -6    1.49   12.45
  -5 -13   6   20.26   20.92
   5  13  -5  106.70   31.44
  -5 -13   5   64.99   31.44
  -5 -13   5   72.49   28.69
   5  13  -4   -9.81   13.33
  -5 -13   4   47.90   30.00
   5  13  -3   11.51   14.74
  -5 -13   3   12.40   23.07
  -6  13   3   -0.99   12.46
  -6  13   2   10.02   18.56
  -6  13   1   34.13   21.16
  -6  13   0   10.59   16.36
  -6  13  -1  -14.51   16.61
  -6  13  -1   13.64   12.61
  -6  13  -2  -11.51   14.31
   6 -13   2    4.11   14.43
  -6  13  -2    8.98   11.79
  -6  13  -3    0.47   11.98
   6 -13   3   -9.40   15.30
   6 -13   4   20.37   24.73
   6 -13   4   11.26   16.89
   6 -13   5   47.76   27.50
   6 -13   5   30.56   21.11
   6 -13   6   31.87   25.74
   6 -13   6    7.79   13.54
   6 -13   7  -11.49   19.62
  -6  12   6   19.01   16.52
  -6  12   5   78.21   25.81
  -6  12   4  -35.50   20.23
  -6  12   3   24.52   16.30
  -6  12   2    6.87   13.17
  -6  12   1    2.57   12.09
  -6  12   0   20.44   13.74
   6 -12   0   21.66   18.26
  -6  12   0    0.14    7.11
  -6  12  -1   55.45   20.94
  -6  12  -1   76.40   21.49
   6 -12   1   43.21   21.94
  -6  12  -2    7.02    9.05
   6 -12   2   19.03   16.13
  -6  12  -2   16.90   14.78
   6 -12   3   57.59   27.41
  -6  12  -3   72.27   20.70
   6 -12   3   18.87   19.88
   6 -12   4   44.67   22.84
  -6  12  -4   14.84   12.87
   6 -12   5   66.36   28.33
  -6  12  -5   64.15   20.69
   6 -12   5   85.06   28.19
   6 -12   6  196.01   42.62
   6 -12   6  128.93   33.77
  -6  12  -6  147.48   31.53
   6 -12   7   33.98   23.72
   6 -12   7  -29.88   25.62
  -6  12  -7   18.09   17.90
   6 -12   8  -11.78   20.46
   6 -12   8    9.83   18.82
   6 -12   9   59.13   32.28
  -6  11   8  -10.96   10.37
  -6  11   7    3.03    8.53
  -6  11   6    6.29    9.11
  -6  11   5   16.65   12.93
  -6  11   4   -0.78   10.84
  -6  11   3  -10.45   15.25
  -6  11   2   33.40   15.71
  -6  11   1    6.90   11.50
  -6  11   1    1.75    8.18
  -6  11   0   20.16   14.30
  -6  11   0   39.79   15.09
   6 -11   0   35.35   18.01
  -6  11  -1    1.89   11.17
   6 -11   1   20.73   14.93
  -6  11  -1    7.55    9.99
   6 -11   2   49.66   21.09
   6 -11   2   30.35   18.06
  -6  11  -2   28.39   16.39
   6 -11   3   24.61   18.51
   6 -11   3   16.20   13.06
  -6  11  -3   17.90   10.01
   6 -11   4  -11.59   14.72
  -6  11  -4   10.26   11.48
   6 -11   4   14.36   15.91
   6 -11   5    7.68   14.70
   6 -11   5   19.31   12.94
  -6  11  -5   21.49   14.50
   6 -11   6   25.46   20.49
   6 -11   6   36.48   21.02
  -6  11  -6   66.58   22.37
   6 -11   7   89.97   33.42
   6 -11   7   49.63   19.34
  -6  11  -7  132.30   29.11
   6 -11   8   46.34   22.06
   6 -11   8   36.95   21.29
  -6  11  -8   45.17   19.87
   6 -11   9    5.18   16.73
   6 -11   9   21.36   23.22
   6 -11  10   26.42   25.10
  -6  10   9   24.37   12.95
  -6  10   8   56.90   21.72
  -6  10   7  114.46   26.15
  -6  10   6   13.03   12.59
  -6  10   5  129.79   26.88
  -6  10   4   -3.56   11.29
  -6  10   3   92.27   23.99
  -6  10   3   73.44   16.83
  -6  10   2  264.98   37.99
  -6  10   2  203.32   28.78
  -6  10   1  108.84   25.93
  -6  10   1  118.48   23.31
  -6  10   0    2.17    9.73
  -6  10   0   -8.44   11.39
   6 -10   0   13.48   11.20
  -6  10  -1   53.08   14.55
   6 -10   1   56.15   17.59
   6 -10   2  383.04   46.85
  -6  10  -2  413.44   44.99
   6 -10   2  407.84   48.50
   6 -10   3   12.51   13.08
  -6  10  -3   -5.58    9.83
   6 -10   3    1.15    9.40
   6 -10   4   95.61   25.19
   6 -10   4   91.64   25.81
  -6  10  -4   84.42   21.66
   6 -10   5  -11.25   14.15
   6 -10   5    4.64   10.69
  -6  10  -5   -0.15    9.63
   6 -10   6   80.45   26.67
   6 -10   6   36.18   19.13
  -6  10  -6   67.15   20.63
   6 -10   7  153.87   35.56
   6 -10   7  158.17   35.21
  -6  10  -7  176.04   32.61
   6 -10   8    3.76   13.89
  -6  10  -8   28.19   15.50
   6 -10   9   64.15   25.67
   6 -10   9   92.14   34.68
  -6  10  -9   57.36   19.46
   6 -10  10   46.85   26.38
   6 -10  10  -13.78   26.23
   6 -10  11   19.70   25.84
  -6   9   9  -17.60   14.69
  -6   9   8   27.29   19.78
  -6   9   8   68.13   20.61
  -6   9   7    8.38    6.98
  -6   9   6    8.73   10.93
  -6   9   5  -13.31   13.63
   6  -9  -5    2.82   11.97
  -6   9   4   34.72   13.40
   6  -9  -4   39.82   16.08
  -6   9   4   53.55   15.38
  -6   9   3    9.82    9.25
   6  -9  -3    8.69    8.65
  -6   9   3   18.53   12.62
  -6   9   2   21.35   13.71
  -6   9   2   31.70   11.87
  -6   9   1   65.06   18.21
  -6   9   1   65.78   11.76
  -6   9   1   76.85   17.64
   6  -9  -1   86.00   21.15
  -6   9   0   39.18   15.79
  -6   9   0   33.56   14.37
   6  -9   0   27.52   12.18
   6  -9   1   21.03   15.24
  -6   9  -1   27.40   12.15
   6  -9   1   -6.04    9.54
   6  -9   2   15.32   11.55
  -6   9  -2   23.60   10.64
   6  -9   2   29.71   14.83
   6  -9   3   62.16   18.82
  -6   9  -3   24.33   11.40
   6  -9   3   25.43   14.78
   6  -9   4   12.80   15.54
  -6   9  -4  -14.54   14.04
   6  -9   4   19.67   11.78
   6  -9   5   16.21   14.15
  -6   9  -5   17.51   12.54
   6  -9   5   -5.03   14.58
   6  -9   6  115.86   29.29
   6  -9   6   81.72   24.41
  -6   9  -6   52.60   17.44
   6  -9   7   71.47   24.96
   6  -9   7   33.14   22.40
  -6   9  -7   34.70   16.12
   6  -9   8  232.41   43.00
   6  -9   8  210.59   44.60
  -6   9  -8  205.72   34.03
   6  -9   9  227.80   43.80
   6  -9   9  249.98   49.94
  -6   9  -9  248.05   38.69
   6  -9  10   10.03   15.55
   6  -9  10   34.83   28.19
  -6   9 -10   32.73   16.51
   6  -9  11   75.48   26.46
   6  -9  11    5.06   19.56
   6  -8 -10   -9.98   17.08
  -6   8   9   76.99   26.19
   6  -8  -9   71.53   25.39
  -6   8   9   53.64   15.92
  -6   8   8  -11.44   16.75
   6  -8  -8   13.67   14.78
  -6   8   8    4.55    8.69
  -6   8   7  -25.18   20.00
  -6   8   7   -0.86    9.42
   6  -8  -7   14.07   13.57
  -6   8   6   -7.39    6.83
   6  -8  -6   23.55   12.17
  -6   8   5  104.90   21.63
   6  -8  -5  104.35   24.30
  -6   8   5  120.07   21.96
  -6   8   4  144.95   24.81
   6  -8  -4  151.63   28.14
  -6   8   4  130.42   22.22
  -6   8   3  127.11   23.97
   6  -8  -3  165.20   27.50
  -6   8   3  146.02   24.10
  -6   8   2   -0.75    8.37
  -6   8   2   -4.31    8.03
  -6   8   1  263.53   33.10
  -6   8   1  193.25   19.84
   6  -8  -1  242.93   31.54
  -6   8   1  258.53   32.41
  -6   8   0  431.66   27.69
   6  -8   0  458.54   43.74
  -6   8   0  411.01   41.35
   6  -8   0  477.53   45.87
   6  -8   1   41.00   15.54
  -6   8  -1   50.01    8.87
  -6   8  -1   68.86   18.18
   6  -8   1   59.55   16.77
   6  -8   2    6.48    8.16
  -6   8  -2    4.09    2.62
  -6   8  -2    5.50    7.05
   6  -8   2   18.98   12.48
   6  -8   3  338.46   40.80
  -6   8  -3  298.90   36.74
   6  -8   3  295.17   37.62
   6  -8   4  236.20   35.68
  -6   8  -4  216.69   31.68
   6  -8   4  217.20   32.96
   6  -8   5   18.62   12.95
  -6   8  -5   -5.50   13.10
   6  -8   5    9.99   13.59
   6  -8   6   63.11   22.09
  -6   8  -6   45.96   16.35
   6  -8   6   61.73   22.13
   6  -8   7   36.80   17.06
   6  -8   7   29.89   15.29
  -6   8  -7   57.88   17.65
   6  -8   8  -30.45   20.53
  -6   8  -8   33.31   16.47
   6  -8   8  -10.62   16.01
   6  -8   9    5.17   12.55
   6  -8   9    4.01   18.28
  -6   8  -9   17.94   15.16
   6  -8  10  362.43   55.89
   6  -8  10  333.18   58.77
  -6   8 -10  288.12   41.05
   6  -8  11    1.26   14.57
   6  -8  11   23.96   23.66
  -6   8 -11   47.01   18.69
   6  -8  12   30.57   21.54
   6  -7 -12   14.49   16.23
   6  -7 -11   13.77   13.82
   6  -7 -10  113.53   29.11
  -6   7  10  114.39   23.94
  -6   7   9   14.15   15.07
   6  -7  -9    4.42   10.56
  -6   7   9    3.26    7.67
  -6   7   8    4.67   13.01
   6  -7  -8    2.51   14.16
  -6   7   8   -0.20    7.71
  -6   7   7   24.13   12.20
  -6   7   7   25.57   12.22
   6  -7  -7   -2.13   10.94
  -6   7   6   14.46   10.37
  -6   7   6   41.16   13.97
   6  -7  -6   21.61   11.07
  -6   7   6   29.94   10.29
  -6   7   5   13.60    7.57
   6  -7  -5   47.38   18.10
  -6   7   5   41.45   13.23
  -6   7   4  261.99   29.86
   6  -7  -4  282.53   37.78
  -6   7   4  303.49   32.55
  -6   7   3  296.19   31.38
   6  -7  -3  298.55   37.39
  -6   7   3  286.52   32.41
  -6   7   2  129.82   21.34
   6  -7  -2   92.53   20.42
  -6   7   2  104.29   19.99
  -6   7   1    0.40    6.59
  -6   7   1   12.67    6.23
  -6   7   1   13.92   10.00
   6  -7  -1   12.00    8.81
   6  -7   0  310.15   32.83
  -6   7   0  296.73   23.08
   6  -7   0  289.20   32.43
  -6   7   0  313.07   35.10
   6  -7   1  198.05   27.25
  -6   7  -1  200.79   17.99
  -6   7  -1  193.20   28.55
   6  -7   1  183.36   28.61
   6  -7   2  216.53   29.87
  -6   7  -2  163.51   15.32
   6  -7   2  154.83   24.28
  -6   7  -2  176.32   28.31
   6  -7   3  191.56   28.45
  -6   7  -3  154.17   12.91
   6  -7   3  174.01   26.08
  -6   7  -3  175.49   28.35
   6  -7   4  237.06   33.24
  -6   7  -4  212.53   30.72
   6  -7   4  234.79   32.48
   6  -7   5   23.29   11.06
  -6   7  -5   22.56    4.92
  -6   7  -5    3.21    8.83
   6  -7   6   71.92   19.85
   6  -7   6   78.11   23.64
  -6   7  -6   67.18   18.86
   6  -7   7   37.53   16.63
  -6   7  -7   15.93    8.37
   6  -7   7   21.86   10.46
   6  -7   8   15.61   11.19
   6  -7   8    0.55   12.55
  -6   7  -8   15.54   11.37
   6  -7   9  190.04   37.82
   6  -7   9  245.14   48.67
  -6   7  -9  222.36   34.52
   6  -7  10   54.17   24.69
   6  -7  10   73.64   29.95
  -6   7 -10   53.66   19.45
   6  -7  11   25.42   22.35
  -6   7 -11   52.15   20.44
   6  -7  11   70.89   34.42
   6  -7  12   15.59   13.86
   6  -7  12  -29.18   32.07
   6  -6 -12   12.53   13.14
  -6   6  11   -4.61   16.06
   6  -6 -11   19.12   16.62
  -6   6  10   14.77   15.05
   6  -6 -10    4.83    9.82
  -6   6  10   -3.84    6.52
  -6   6   9  104.99   25.73
   6  -6  -9   94.60   26.02
  -6   6   9   95.21   18.62
  -6   6   8  236.07   36.52
   6  -6  -8  217.39   38.20
  -6   6   8  173.26   24.70
   6  -6  -7  135.89   29.29
  -6   6   7  154.79   22.08
  -6   6   6   10.85   11.64
   6  -6  -6   22.19   14.06
  -6   6   6   32.54   11.33
  -6   6   5   90.33   20.16
  -6   6   5   74.30   14.27
   6  -6  -5   65.59   19.91
  -6   6   4  301.47   29.66
   6  -6  -4  225.35   33.86
  -6   6   4  256.11   29.17
  -6   6   3  113.47   18.62
   6  -6  -3   70.76   19.12
  -6   6   3  104.88   18.24
  -6   6   2   50.72   11.71
  -6   6   2   55.98   13.48
   6  -6  -2   65.64   19.33
  -6   6   2   54.48   14.16
   6  -6  -1    5.11    6.87
  -6   6   1    4.27    4.97
  -6   6   1   -8.38    8.01
   6  -6  -1    1.96    6.79
   6  -6   0   37.84   11.77
  -6   6   0   24.70    7.81
  -6   6   0   25.56   10.45
   6  -6   0   23.69    7.91
   6  -6   1  213.98   25.85
  -6   6  -1  185.55   18.34
   6  -6   1  196.51   24.73
  -6   6  -1  193.71   27.23
   6  -6   2   62.55   15.07
  -6   6  -2   46.87    8.93
  -6   6  -2   58.52    9.96
   6  -6   2   56.94   14.05
  -6   6  -2   77.64   17.93
   6  -6   3  104.82   20.15
  -6   6  -3  112.80   13.44
  -6   6  -3  127.94   24.00
   6  -6   3  101.60   19.67
  -6   6  -3  116.59   12.12
  -6   6  -4   46.61    6.69
  -6   6  -4   50.79    9.05
  -6   6  -4   84.63   20.20
   6  -6   4   57.50   16.44
   6  -6   5  183.91   29.95
  -6   6  -5  110.56   21.08
  -6   6  -5  136.79    7.09
   6  -6   5  141.00   25.29
  -6   6  -6   13.09    9.11
   6  -6   6   13.26    8.65
   6  -6   7   40.58   16.49
  -6   6  -7   41.85   13.52
   6  -6   7   45.26   16.99
   6  -6   8  321.03   46.13
  -6   6  -8  325.10   38.68
   6  -6   8  339.77   49.46
   6  -6   9   95.52   24.15
   6  -6   9   71.36   20.05
  -6   6  -9   83.79   22.01
   6  -6  10   48.09   19.58
   6  -6  10   67.79   25.99
  -6   6 -10   66.42   19.17
   6  -6  11  326.96   50.65
  -6   6 -11  248.59   37.83
   6  -6  11  272.28   51.06
   6  -6  12  107.80   28.67
   6  -6  12  125.35   36.98
  -6   6 -12  179.50   30.94
   6  -6  13  -50.23   32.95
  -6   5  12   17.00   13.97
   6  -5 -12   10.40   12.81
  -6   5  11    5.35    9.96
   6  -5 -11    7.98   14.99
  -6   5  10  -15.35   15.01
  -6   5  10   -0.57    6.18
  -6   5   9  255.31   38.38
   6  -5  -9  169.49   32.28
  -6   5   9  220.89   26.54
  -6   5   8    4.08    7.87
   6  -5  -8   19.60   16.03
  -6   5   8    0.72    5.31
  -6   5   7  170.36   28.58
   6  -5  -7  138.85   28.99
  -6   5   7  156.55   20.84
  -6   5   6  178.71   26.72
  -6   5   6  159.22   19.75
   6  -5  -6  182.77   32.95
  -6   5   5  237.65   23.50
   6  -5  -5  231.22   35.98
  -6   5   5  277.69   32.79
  -6   5   4  497.75   34.11
   6  -5  -4  457.69   48.29
  -6   5   4  575.40   43.03
  -6   5   3  106.52   17.58
   6  -5  -3  103.78   22.07
  -6   5   3  122.16   16.64
  -6   5   2   54.87   12.09
  -6   5   2   54.93   11.62
  -6   5   2   53.16   10.89
   6  -5  -2   50.15   15.60
   6  -5  -1   37.40   10.76
  -6   5   1   32.99    9.04
  -6   5   1   29.71    8.68
  -6   5   1   45.80   12.57
   6  -5  -1   44.80   11.06
   6  -5   0   92.30   15.32
  -6   5   0   63.37   11.26
  -6   5   0   90.77   13.64
  -6   5   0   45.74   14.23
   6  -5   0   87.36   15.28
   6  -5   1  276.87   27.47
  -6   5  -1  296.99   24.06
   6  -5   1  270.10   26.25
  -6   5  -1  300.37   21.98
  -6   5  -1  287.05   32.45
   6  -5   2  971.85   54.19
  -6   5  -2  995.48   44.73
  -6   5  -2  961.78   36.14
   6  -5   2  957.23   51.83
  -6   5  -2  952.95   58.96
   6  -5   3   56.91   14.70
  -6   5  -3   69.00    8.45
   6  -5   3   82.41   12.23
  -6   5  -3   69.58   11.43
  -6   5  -3   92.30   19.79
   6  -5   3   70.23   16.44
   6  -5   4  416.11   40.48
  -6   5  -4  379.52   27.28
   6  -5   4  382.14   27.37
  -6   5  -4  377.33   14.97
   6  -5   4  372.09   37.01
  -6   5  -4  346.18   37.63
   6  -5   5  936.37   47.37
   6  -5   5  959.70   65.29
  -6   5  -5  917.88   61.29
   6  -5   5 1059.15   67.74
   6  -5   6  127.97   25.12
  -6   5  -6  101.95   21.83
   6  -5   6  107.02   22.72
   6  -5   7   41.41   15.74
   6  -5   7   15.00   13.73
  -6   5  -7   -4.71   11.60
   6  -5   8   23.44   14.44
  -6   5  -8   20.74   10.60
   6  -5   8    6.17   13.75
   6  -5   9   27.56   17.94
   6  -5   9   26.38   19.82
  -6   5  -9   16.20   12.92
   6  -5  10    8.85   12.90
   6  -5  10  -11.36   16.22
  -6   5 -10   12.22   11.01
   6  -5  11   -2.83   12.44
   6  -5  11  -11.05   20.16
  -6   5 -11   11.23   10.58
   6  -5  12   53.64   21.36
   6  -5  12    7.47   14.93
  -6   5 -12   41.27   16.96
   6  -5  13   69.32   28.85
   6  -4 -13   15.79   12.91
  -6   4  12  113.87   28.25
   6  -4 -12   83.30   23.95
  -6   4  11    2.35   11.02
   6  -4 -11   21.36   13.60
  -6   4  10   52.45   18.99
   6  -4 -10   69.99   22.27
  -6   4  10   34.68   11.58
  -6   4   9   11.79   10.86
   6  -4  -9    8.45   13.54
  -6   4   9   14.60    6.55
  -6   4   8   60.45   18.72
  -6   4   8   41.51   10.29
   6  -4  -8   54.74   19.69
  -6   4   7  783.78   41.62
   6  -4  -7  739.45   63.74
  -6   4   7  865.61   58.64
  -6   4   6  457.60   29.59
   6  -4  -6  478.46   50.40
  -6   4   6  420.94   38.39
  -6   4   5   50.70   14.00
   6  -4  -5   52.05   18.11
  -6   4   5   54.30   10.39
  -6   4   5   42.64    9.60
  -6   4   4   81.79   15.24
  -6   4   4   64.19   10.43
  -6   4   4   68.73   11.29
   6  -4  -4   48.63   16.30
  -6   4   3    5.29    4.61
  -6   4   3    9.92    6.14
  -6   4   3   15.29    6.76
  -6   4   3    3.71    3.30
   6  -4  -3   12.44    8.67
  -6   4   3    8.11    5.58
  -6   4   2    1.32    4.70
  -6   4   2    7.48    5.10
   6  -4  -2    7.65    5.47
  -6   4   2    1.17    2.94
  -6   4   2   -0.92    3.56
   6  -4  -2   10.95    9.93
  -6   4   2   -1.04    3.80
   6  -4  -1    1.34    3.38
  -6   4   1    4.15    3.92
  -6   4   1    1.32    4.20
  -6   4   1   11.59    5.91
  -6   4   1    0.94    3.28
   6  -4  -1    3.29    4.69
   6  -4   0  345.90   26.93
  -6   4   0  319.16   26.50
  -6   4   0  356.16   23.81
   6  -4   0  333.77   25.33
  -6   4   0  324.57   24.69
   6  -4   1  413.48   30.93
  -6   4  -1  472.96   32.31
  -6   4  -1  463.92   24.91
   6  -4   1  417.84   29.43
  -6   4  -1  444.13   27.91
  -6   4  -1  412.41   36.89
   6  -4   2   -2.84    4.82
  -6   4  -2   12.04    4.20
   6  -4   2   13.61    5.76
  -6   4  -2   11.11    7.24
  -6   4  -2   -7.07    9.55
   6  -4   2   10.48    6.93
   6  -4   3  154.15   21.81
   6  -4   3  139.44   17.33
  -6   4  -3  151.69   18.69
  -6   4  -3  176.19   24.41
  -6   4  -3  149.56   11.37
   6  -4   3   94.04   15.66
   6  -4   4  555.15   44.80
  -6   4  -4  545.62   36.06
   6  -4   4  566.30   43.40
  -6   4  -4  523.65   44.42
   6  -4   5  442.73   42.96
  -6   4  -5  392.58   31.26
   6  -4   5  405.35   39.53
  -6   4  -5  376.95   38.20
   6  -4   6  131.39   26.48
  -6   4  -6   90.86   19.81
   6  -4   6  108.91   22.48
   6  -4   7   11.49    8.79
  -6   4  -7    6.64    8.16
   6  -4   7   30.78   14.70
   6  -4   8   24.10   13.67
  -6   4  -8   24.13   11.13
   6  -4   8   33.95   19.47
   6  -4   9   -3.74   13.26
  -6   4  -9   31.47   13.16
   6  -4   9   37.39   17.03
   6  -4  10   64.90   22.93
  -6   4 -10   10.45   11.29
   6  -4  10   30.19   20.92
   6  -4  11    9.74   12.83
   6  -4  11    4.75   16.12
  -6   4 -11    1.29   10.87
   6  -4  12   91.73   27.75
   6  -4  12  125.56   35.84
  -6   4 -12  111.93   25.74
   6  -4  13   43.23   26.09
  -6   3  13   25.74   17.98
   6  -3 -13   -9.04   13.42
  -6   3  12   43.70   20.04
   6  -3 -12   -9.50   10.52
  -6   3  11  195.86   32.61
   6  -3 -11  146.56   29.16
  -6   3  10   29.33   12.29
  -6   3  10   21.68    9.63
   6  -3 -10   34.09   16.60
  -6   3   9   15.44   10.34
   6  -3  -9   20.69   14.08
  -6   3   9   28.67    8.45
  -6   3   8   28.62   12.01
   6  -3  -8   13.89   11.73
  -6   3   8   12.19    5.45
  -6   3   7   21.81   12.62
  -6   3   7   17.68    6.64
   6  -3  -7   25.40   15.68
  -6   3   6  435.57   25.17
  -6   3   6  343.07   23.43
   6  -3  -6  352.92   42.46
  -6   3   6  423.61   36.27
  -6   3   5  922.79   35.15
  -6   3   5  755.54   32.99
   6  -3  -5  743.13   60.49
  -6   3   5  960.73   51.78
  -6   3   4   36.11   10.15
  -6   3   4   32.48   10.36
  -6   3   4   37.58    7.25
  -6   3   4   34.68    6.72
   6  -3  -4   30.68   13.75
  -6   3   4   29.56    8.56
  -6   3   3   96.27   15.23
  -6   3   3  103.68   11.25
  -6   3   3   92.38   16.64
  -6   3   3   86.88   10.21
   6  -3  -3  105.55   21.57
  -6   3   3   91.69   12.73
  -6   3   2   51.94   11.72
  -6   3   2   54.37   10.48
   6  -3  -2   53.91    8.47
  -6   3   2   51.22    8.08
   6  -3  -2   87.81   20.09
  -6   3   2   50.62    9.34
   6  -3  -1  399.62   24.68
  -6   3   1  394.02   22.96
  -6   3   1  385.42   30.49
   6  -3  -1  362.74   22.21
  -6   3   1  372.28   22.20
  -6   3   1  375.45   25.44
   6  -3   0  909.83   40.33
  -6   3   0  891.32   37.33
  -6   3   0  864.41   46.13
   6  -3   0  885.01   35.96
  -6   3   0  912.93   34.53
  -6   3   0  896.00   37.88
   6  -3   1   42.08   10.20
  -6   3  -1   30.60    8.58
  -6   3  -1   43.16    7.85
   6  -3   1   56.60   10.56
   6  -3   2  117.70   17.69
  -6   3  -2  141.25   18.10
  -6   3  -2  119.58   11.74
  -6   3  -2  126.89   21.05
   6  -3   2  100.61   14.74
   6  -3   3  498.48   39.08
  -6   3  -3  525.20   37.36
   6  -3   3  567.12   37.42
  -6   3  -3  527.05   42.11
   6  -3   4   54.03   13.80
  -6   3  -4   46.82   11.61
   6  -3   4   37.89   11.80
  -6   3  -4   38.67   12.63
   6  -3   5    5.04    7.96
  -6   3  -5    6.11    5.93
  -6   3  -5   -1.68    7.07
   6  -3   5   -7.23    9.40
   6  -3   6  136.49   24.00
  -6   3  -6  150.14   23.91
   6  -3   6  166.77   26.58
   6  -3   7  171.37   28.23
   6  -3   7  219.87   32.61
  -6   3  -7  199.79   27.97
   6  -3   8   -6.33   12.18
  -6   3  -8   -0.44    9.45
   6  -3   8  -14.29   11.66
   6  -3   9    3.05   11.27
  -6   3  -9    0.92    7.18
   6  -3   9   -1.40   10.60
   6  -3  10  169.54   33.01
   6  -3  10  156.75   34.50
  -6   3 -10  145.17   26.12
   6  -3  11   58.43   19.65
   6  -3  11  102.05   32.17
  -6   3 -11   97.51   22.07
   6  -3  12   -4.59   10.78
   6  -3  12   30.20   22.44
  -6   3 -12   27.88   14.83
   6  -3  13  162.09   43.37
  -6   2  13   44.23   18.44
   6  -2 -13   -4.33   14.67
  -6   2  12    1.56    8.64
   6  -2 -12   21.30   12.35
  -6   2  11   28.99   14.64
   6  -2 -11  -16.03   14.66
  -6   2  10   52.58   16.66
   6  -2 -10   73.21   21.46
  -6   2   9  114.72   21.52
  -6   2   9  109.08   14.18
   6  -2  -9  146.69   28.11
  -6   2   8    2.96    6.52
  -6   2   8   -3.00    3.87
   6  -2  -8    4.13    7.08
  -6   2   8    0.94    2.36
  -6   2   7   26.74   10.70
   6  -2  -7   30.57   14.23
  -6   2   7   28.90    6.11
  -6   2   7   32.99    6.24
  -6   2   6   99.11   17.74
  -6   2   6   89.80    9.39
  -6   2   6   76.11    8.30
   6  -2  -6   78.32   19.75
  -6   2   5   71.51    7.37
  -6   2   5   69.41   13.98
  -6   2   5   69.20    6.35
   6  -2  -5   61.72   18.60
  -6   2   5   49.67   10.03
  -6   2   4  144.63    9.63
  -6   2   4  132.03   18.12
  -6   2   4   87.04   16.67
  -6   2   4  124.73    7.84
   6  -2  -4  108.29   24.28
  -6   2   4  135.92   14.63
  -6   2   3   -0.64    5.85
  -6   2   3    9.60    9.46
  -6   2   3    5.70    2.24
  -6   2   3    2.89    1.85
   6  -2  -3   -5.63    7.99
  -6   2   3    4.98    3.20
  -6   2   2   68.74   13.93
  -6   2   2   65.38   11.09
   6  -2  -2   58.57    7.89
  -6   2   2   59.81    7.11
   6  -2  -2   52.03   13.57
  -6   2   2   58.11    6.85
  -6   2   1   20.44    4.98
   6  -2  -1   18.78    5.48
  -6   2   1   25.10    9.17
  -6   2   1   14.15    5.85
  -6   2   1   22.33    4.17
   6  -2   0   92.51   12.13
   6  -2   0   91.82   12.46
  -6   2   0   77.63   14.74
  -6   2   0   73.51   12.10
   6  -2   0   88.25    9.28
   6  -2   1  356.68   26.74
  -6   2  -1  363.38   31.20
  -6   2  -1  370.47   23.17
  -6   2  -1  388.30   24.60
   6  -2   1  330.22   21.50
   6  -2   1  332.87   20.94
   6  -2   2  733.09   42.99
  -6   2  -2  748.32   45.96
   6  -2   2  754.22   36.51
   6  -2   2  680.04   27.80
   6  -2   3  359.44   32.48
  -6   2  -3  317.11   30.87
   6  -2   3  341.50   27.45
  -6   2  -3  294.86   31.09
   6  -2   4  910.97   55.38
  -6   2  -4  753.64   48.89
   6  -2   4  918.94   50.61
  -6   2  -4  820.04   52.90
   6  -2   5  390.64   37.93
  -6   2  -5  351.78   34.00
   6  -2   5  406.62   36.71
  -6   2  -5  375.60   36.39
   6  -2   6  659.85   53.04
   6  -2   6  710.18   53.11
  -6   2  -6  618.62   47.26
   6  -2   7  413.38   43.93
  -6   2  -7  429.18   40.22
   6  -2   7  488.46   47.21
   6  -2   8   26.84   12.86
  -6   2  -8   31.37   12.80
   6  -2   9    8.20   12.73
  -6   2  -9   -8.27    9.44
   6  -2  10   12.38    9.83
  -6   2 -10    7.64    9.56
   6  -2  11   -8.30   10.90
  -6   2 -11    0.83    9.20
   6  -2  12    5.35   12.18
   6  -2  12   80.64   29.75
   6  -2  13   92.56   34.27
  -6   1  14   -7.97   12.65
  -6   1  13   67.93   20.01
   6  -1 -13   43.80   15.07
  -6   1  12    2.90   10.18
   6  -1 -12  -14.13   13.20
  -6   1  11   14.55   11.20
   6  -1 -11  -20.26   16.51
   6  -1 -10  449.39   46.94
  -6   1  10  507.54   46.11
  -6   1   9   14.99    9.90
   6  -1  -9   53.62   17.29
  -6   1   8  327.32   15.77
   6  -1  -8  329.15   39.84
  -6   1   8  323.08   33.06
  -6   1   7   71.36   16.41
  -6   1   7   80.93    6.49
  -6   1   7   82.41    5.54
  -6   1   6   21.73    9.18
   6  -1  -6   12.33    9.29
  -6   1   5  710.44   51.12
   6  -1  -5  679.42   56.40
  -6   1   5  658.30   42.03
  -6   1   4  923.60   56.29
   6  -1  -4  946.40   64.27
  -6   1   4  883.91   31.74
  -6   1   4  988.87   50.24
  -6   1   3  986.41   55.77
   6  -1  -3  984.67   63.86
  -6   1   3 1016.85   49.91
  -6   1   2   49.51   11.61
  -6   1   2   56.67    4.86
  -6   1   2   70.85   15.24
   6  -1  -2   71.29    7.03
   6  -1  -2   76.68   17.52
   6  -1  -1  621.67   26.84
  -6   1   1  585.99   40.96
  -6   1   1  628.77   22.30
  -6   1   1  564.18   35.32
   6  -1   0   87.32   11.40
   6  -1   0   77.55   11.98
  -6   1   0   82.89   15.97
  -6   1   0   82.84    9.42
  -6   1   0  105.75   14.65
   6  -1   0   87.47    7.31
   6  -1   1   51.37   10.06
  -6   1  -1   70.61   10.24
   6  -1   1   57.69    9.69
  -6   1  -1   64.10   14.39
   6  -1   1   74.24    9.12
   6  -1   2   81.14   14.58
   6  -1   2   77.82   10.36
  -6   1  -2   73.34   16.10
   6  -1   2   76.35   10.89
   6  -1   3  475.18   37.02
  -6   1  -3  432.03   37.46
   6  -1   3  422.33   22.76
   6  -1   4   61.37   14.59
  -6   1  -4   47.62   13.32
   6  -1   4   47.38    7.24
  -6   1  -4   35.95   10.58
   6  -1   5   39.70   12.42
  -6   1  -5   43.16   13.42
   6  -1   5   39.51    6.05
  -6   1  -5   48.93   15.34
   6  -1   6  311.09   35.87
  -6   1  -6  312.07   32.79
   6  -1   7  163.65   28.74
  -6   1  -7  154.89   23.85
   6  -1   8  147.59   28.06
  -6   1  -8  129.24   21.90
   6  -1   9   58.43   20.28
  -6   1  -9   49.01   14.49
   6  -1  10   49.31   20.27
  -6   1 -10   27.41   11.81
   6  -1  11   30.35   17.28
   6  -1  12   99.88   27.00
  -6   0  14   -7.25   14.78
   6   0 -14  -12.40   11.67
  -6   0  13   28.33   15.92
   6   0 -13    9.87   10.29
  -6   0  12   38.53   15.08
   6   0 -12   38.37   13.46
  -6   0  11   51.56   17.03
   6   0 -11   31.83   13.27
  -6   0  10   17.07   12.19
   6   0 -10  -20.12   12.76
  -6   0   9   41.19   12.76
   6   0  -9   35.53   17.11
  -6   0   8   20.55    9.97
   6   0  -8   39.91   14.74
  -6   0   8   44.42    4.77
  -6   0   7   -4.30    7.04
  -6   0   7   10.07    8.71
   6   0  -7    4.99   11.61
   6   0  -7    2.82    2.33
  -6   0   6   -0.99    7.54
  -6   0   6   -6.78    8.75
   6   0  -6    5.07    7.40
  -6   0   5  166.21   24.53
  -6   0   5  190.04   23.99
   6   0  -5  182.03   28.47
  -6   0   5  218.70   15.03
  -6   0   4   11.37    5.64
  -6   0   4   32.10   11.40
   6   0  -4   29.70   15.03
  -6   0   4   34.94    4.70
  -6   0   3  553.32   42.80
   6   0  -3  601.33   49.26
  -6   0   3  639.83   42.70
  -6   0   2 1263.03   63.77
  -6   0   2 1305.78   25.21
   6   0  -2 1237.95   32.22
   6   0  -2 1159.48   65.48
  -6   0   2 1206.23   57.62
   6   0  -1  305.40   19.51
  -6   0   1  371.99   33.45
  -6   0   1  353.47   16.77
   6   0   0  101.95   12.61
  -6   0   0  116.96   11.39
  -6   0   0  105.39   19.17
   6   0   0  101.23    7.37
   6   0   1  133.54   16.91
  -6   0  -1  114.95   19.59
  -6   0  -1  142.55   14.57
   6   0   1  142.06   16.20
   6   0   2    9.22    5.05
  -6   0  -2    9.65    7.16
   6   0   2    3.52    2.92
   6   0   3   76.60   15.86
  -6   0  -3   43.03   12.41
   6   0   3   49.33    9.47
   6   0   4  152.83   23.32
  -6   0  -4  187.70   26.54
   6   0   4  137.67   15.22
  -6   0  -4  146.36   21.97
   6   0   5   -3.14    7.44
  -6   0  -5    1.02    9.23
  -6   0  -5   22.46   10.23
   6   0   6  110.56   22.41
  -6   0  -6  115.11   19.42
   6   0   7   27.27   13.07
  -6   0  -7   30.11   10.47
   6   0   8  120.00   26.39
  -6   0  -8   83.40   18.07
   6   0   9   48.74   20.50
  -6   0  -9   56.08   15.42
   6   0  10    0.84    9.14
   6   0  11   22.93   16.69
   6   0  12   12.03   12.95
  -6  -1  15   28.03   15.95
  -6  -1  14   13.79   13.46
   6   1 -14  -16.58   15.42
  -6  -1  14   34.42   17.41
  -6  -1  13   15.09   11.44
   6   1 -13   -0.95   10.67
  -6  -1  13   -1.49    7.99
  -6  -1  12  163.67   29.41
   6   1 -12  178.66   28.63
  -6  -1  12  195.07   29.25
  -6  -1  11  105.19   22.24
   6   1 -11   48.84   14.65
  -6  -1  11   87.94   18.56
  -6  -1  10   20.27   13.80
   6   1 -10   47.59   15.04
  -6  -1  10   19.50    9.88
   6   1  -9  509.70   48.03
  -6  -1   9  412.15   42.70
  -6  -1   9  473.03   35.49
  -6  -1   8   54.21   18.36
  -6  -1   8   37.57   12.47
   6   1  -8   65.17   19.22
  -6  -1   8   53.59   10.98
  -6  -1   7   56.92   17.54
  -6  -1   7   41.37   12.82
   6   1  -7   43.47    5.29
   6   1  -7   50.32   17.03
  -6  -1   7   55.37   10.75
  -6  -1   6   94.93   21.21
  -6  -1   6  119.96   20.90
   6   1  -6  138.90   25.72
  -6  -1   6  154.99   15.66
  -6  -1   5   15.19   10.40
  -6  -1   5   20.25   11.46
   6   1  -5   13.26    8.77
  -6  -1   5   20.26    5.79
  -6  -1   4  284.36   32.33
   6   1  -4  281.94   34.67
  -6  -1   4  289.61   32.01
  -6  -1   4  279.92   13.73
  -6  -1   3  251.56   29.24
   6   1  -3  307.80   35.11
   6   1  -3  310.03   12.50
   6   1  -3  280.34   11.41
  -6  -1   2  159.90    9.97
  -6  -1   2  170.83   24.06
   6   1  -2  134.00   22.55
   6   1  -2  161.77   12.78
  -6  -1   1   59.95    7.79
  -6  -1   1   48.35   13.25
  -6  -1   0  197.98   25.99
  -6  -1   0  263.74   18.64
   6   1   0  254.20   19.89
   6   1   0  216.05   13.75
  -6  -1  -1   34.11    7.85
   6   1   1   47.14    9.73
  -6  -1  -1   64.30   16.88
   6   1   2  112.39   17.17
  -6  -1  -2  116.03   21.32
  -6  -1  -3  359.66   37.50
   6   1   3  328.87   31.43
  -6  -1  -4  465.61   43.53
   6   1   4  464.56   40.22
  -6  -1  -5  503.27   47.33
   6   1   5  525.01   45.92
  -6  -1  -5  447.79   37.55
   6   1   6  132.30   24.07
  -6  -1  -6   96.18   17.30
   6   1   7  410.94   46.48
  -6  -1  -7  404.52   36.49
   6   1   8  213.06   34.61
  -6  -1  -8  216.46   27.23
   6   1   9   -1.95   10.57
   6   1  10   18.09   13.11
   6   1  11   49.99   20.26
  -6  -2  15   16.34   11.11
  -6  -2  15   12.15   10.34
  -6  -2  14   -1.47   12.55
   6   2 -14   15.93   14.73
  -6  -2  14   35.92   15.40
  -6  -2  13   33.26   16.94
   6   2 -13   18.78   12.37
  -6  -2  13   22.50   12.04
  -6  -2  12    1.49   10.78
   6   2 -12   -6.87   11.43
  -6  -2  12    3.22    8.92
   6   2 -11   29.09   12.16
  -6  -2  11   59.81   15.89
  -6  -2  10   27.86   14.91
  -6  -2  10   14.94   11.44
   6   2 -10   57.64   19.23
  -6  -2  10   50.11   14.60
  -6  -2   9   30.91   15.81
  -6  -2   9   33.32   13.85
   6   2  -9   47.13   17.18
  -6  -2   9   64.09   15.09
  -6  -2   8   38.98   13.62
   6   2  -8   54.15   18.31
  -6  -2   8   55.90   12.32
  -6  -2   8   62.75   18.48
  -6  -2   7   27.45   12.36
   6   2  -7   54.57   18.24
  -6  -2   7   40.01   10.06
  -6  -2   7   34.66   14.34
  -6  -2   6   47.46   14.29
   6   2  -6   31.65   11.70
  -6  -2   6   78.38   19.20
  -6  -2   6   50.53   10.63
  -6  -2   5  354.77   38.12
   6   2  -5  341.72   38.55
  -6  -2   5  382.09   24.15
  -6  -2   4   25.03   11.89
   6   2  -4   18.37    3.22
   6   2  -4   17.32   10.57
  -6  -2   4   16.69    4.45
  -6  -2   3  614.15   47.34
   6   2  -3  623.24   21.11
   6   2  -3  616.69   25.76
   6   2  -3  549.81   46.30
  -6  -2   2  549.89   45.07
   6   2  -2  494.36   24.14
   6   2  -2  547.35   18.12
  -6  -2   1  318.71   35.73
   6   2  -1  358.21   24.00
  -6  -2   1  337.87   21.69
   6   2  -1  320.50   17.65
  -6  -2   0  674.96   50.24
  -6  -2   0  760.09   36.34
   6   2   0  712.96   38.20
   6   2   0  664.15   30.64
   6   2   1  151.16   19.57
  -6  -2  -1  148.80   24.67
   6   2   1  137.54   15.20
   6   2   2   63.78   13.93
  -6  -2  -2   47.09   15.21
   6   2   3   -2.58    8.87
  -6  -2  -3   -2.27   10.18
   6   2   4   77.14   18.73
  -6  -2  -4   76.55   19.31
   6   2   5    6.89    8.62
  -6  -2  -5   -2.53   11.27
  -6  -2  -5    8.36    7.13
   6   2   6   69.89   19.00
  -6  -2  -6   69.32   14.68
   6   2   7  -15.12   15.61
  -6  -2  -7    7.61    7.02
   6   2   8   72.74   21.15
   6   2   9    6.72   12.62
   6   2   9    7.39   12.34
   6   2  10   21.50   16.06
   6   2  11   10.08   15.64
  -6  -3  15   21.61   17.84
  -6  -3  15    1.62   10.74
   6   3 -14  104.47   23.59
  -6  -3  14  105.72   25.84
  -6  -3  14  103.20   26.97
  -6  -3  13   54.23   23.07
   6   3 -13   13.71   11.73
  -6  -3  13   51.02   17.85
  -6  -3  13    6.16   11.79
  -6  -3  12   30.20   16.80
   6   3 -12    5.10   12.07
  -6  -3  12   14.82   10.52
  -6  -3  12   32.53   17.54
  -6  -3  11  191.47   34.48
   6   3 -11  223.18   32.18
  -6  -3  11  202.22   28.81
  -6  -3  11  206.80   36.45
  -6  -3  10   69.86   21.07
   6   3 -10  127.25   25.45
  -6  -3  10   83.41   16.81
  -6  -3  10   82.05   25.21
  -6  -3   9   33.56   15.08
   6   3  -9   34.24   13.74
  -6  -3   9   -2.77    8.07
  -6  -3   8   36.66   14.72
   6   3  -8   38.62   15.27
  -6  -3   8   36.72   12.93
  -6  -3   7  168.94   27.21
   6   3  -7  152.17   26.85
  -6  -3   7  165.32   21.62
  -6  -3   6    8.83    9.66
   6   3  -6    6.84    2.38
   6   3  -6   15.82    4.14
   6   3  -6    4.26   10.48
  -6  -3   6    1.78    4.46
   6   3  -5  103.74   10.34
  -6  -3   5  124.34   23.98
   6   3  -5  100.75    8.62
   6   3  -5  106.07   21.63
  -6  -3   5  102.74   14.70
   6   3  -4  387.25   21.11
  -6  -3   4  369.65   38.63
   6   3  -4  393.14   20.50
   6   3  -4  398.39   39.62
  -6  -3   4  334.67   23.13
  -6  -3   3   62.52   17.56
   6   3  -3   58.38   10.55
   6   3  -3   52.30    9.20
   6   3  -3   51.04    7.18
   6   3  -2   84.49   12.75
  -6  -3   2   91.70   20.79
   6   3  -2   64.16    8.73
   6   3  -1   34.39    9.77
  -6  -3   1   30.49    7.74
  -6  -3   1   31.28   12.17
   6   3  -1   18.81    5.31
  -6  -3   0  668.62   52.96
   6   3   0  726.07   43.28
   6   3   0  653.28   34.89
   6   3   1  189.31   23.84
  -6  -3  -1  158.84   26.97
   6   3   1  185.69   19.84
   6   3   2   24.76   11.81
  -6  -3  -2   14.43   11.84
   6   3   3   90.61   19.84
  -6  -3  -3   73.91   18.53
   6   3   4   44.25   14.75
  -6  -3  -4   40.59   15.71
   6   3   5   75.71   20.97
  -6  -3  -5  114.76   24.90
  -6  -3  -5   76.18   14.32
   6   3   6  195.02   33.71
  -6  -3  -6  211.13   25.09
   6   3   7   30.94   15.03
   6   3   8  196.38   36.38
   6   3   9   32.58   18.32
   6   3  10   25.32   17.99
  -6  -3 -11  -12.42   12.36
  -6  -4  14    3.64   11.43
   6   4 -14  -12.56   11.78
  -6  -4  14   10.11   10.55
  -6  -4  13    1.33   11.62
   6   4 -13   -9.27   11.56
  -6  -4  13   10.24   12.60
  -6  -4  12   29.85   13.89
   6   4 -12   11.86    8.86
  -6  -4  12   16.48    8.31
   6   4 -11   71.41   19.70
  -6  -4  11   22.58   11.11
  -6  -4  10  198.99   32.81
   6   4 -10  277.95   35.55
  -6  -4  10  261.21   32.98
  -6  -4   9   68.01   20.72
   6   4  -9   81.35   20.37
  -6  -4   9   76.37   19.22
  -6  -4   8  124.75   25.08
   6   4  -8  143.98   25.79
  -6  -4   8  122.29   22.00
  -6  -4   7   18.22    9.74
   6   4  -7   25.79    6.52
   6   4  -7   24.98   13.41
  -6  -4   7   34.50   12.21
  -6  -4   6  955.93   67.10
   6   4  -6  949.59   40.94
   6   4  -6  889.95   62.56
  -6  -4   6  942.64   51.36
  -6  -4   5  216.82   31.69
   6   4  -5  180.47   17.48
   6   4  -5  188.48   15.56
   6   4  -5  170.48   27.05
  -6  -4   5  212.33   23.45
  -6  -4   4    7.72    8.11
   6   4  -4   -1.93    4.69
   6   4  -4    1.53    3.03
   6   4  -4    2.98    8.04
   6   4  -4    5.34    3.95
  -6  -4   4    7.79    5.14
  -6  -4   3   -8.64   10.88
   6   4  -3   10.58    6.34
   6   4  -3    7.46    6.60
   6   4  -3    7.69    7.92
  -6  -4   3    4.47    5.41
   6   4  -3    8.05    3.65
  -6  -4   2  225.97   30.93
   6   4  -2  206.63   22.36
   6   4  -2  232.71   20.28
   6   4  -1  358.58   31.57
  -6  -4   1  298.75   37.65
   6   4  -1  344.15   27.05
   6   4   0   38.83   12.39
  -6  -4   0   68.47   20.34
   6   4   1    4.33    6.88
  -6  -4  -1   15.02   12.55
   6   4   2   98.20   20.03
  -6  -4  -2   98.55   22.39
   6   4   3   51.85   16.49
  -6  -4  -3   64.34   19.45
   6   4   4  -15.44   13.28
  -6  -4  -4   16.52   12.95
   6   4   5   18.18   14.69
  -6  -4  -5    0.24    9.61
  -6  -4  -5    9.50    6.83
   6   4   6   79.97   21.62
   6   4   7  -12.57   14.91
   6   4   8  123.45   30.41
   6   4   9   31.43   16.07
   6   4  10   24.24   21.16
  -6  -4 -10   16.21   15.20
  -6  -4 -11   -0.41   10.01
  -6  -5  15   -1.91   12.21
  -6  -5  14   12.80   15.27
   6   5 -14  -12.02   12.33
  -6  -5  14   -3.41   13.32
  -6  -5  13   87.45   25.57
   6   5 -13   89.79   22.10
  -6  -5  13   92.49   25.42
  -6  -5  12   16.30   10.85
   6   5 -12   44.01   16.68
  -6  -5  12   31.93   15.93
  -6  -5  11    4.94   13.01
   6   5 -11    6.92   10.60
  -6  -5  11   19.74   14.09
  -6  -5  10   35.00   17.19
   6   5 -10   15.83   10.99
  -6  -5  10   -5.75    8.49
  -6  -5   9    5.01    9.84
   6   5  -9   12.84   11.88
  -6  -5   9   -4.45    7.80
  -6  -5   8   10.53   10.65
   6   5  -8   -7.32   10.58
  -6  -5   8   26.72   12.62
  -6  -5   7  125.99   27.26
   6   5  -7  134.86   16.97
   6   5  -7  184.26   28.98
  -6  -5   7  122.83   21.33
  -6  -5   6  609.07   56.62
   6   5  -6  648.19   38.32
   6   5  -6  650.79   51.94
  -6  -5   6  614.83   44.61
  -6  -5   5   69.95   18.79
   6   5  -5   46.76   10.05
   6   5  -5   55.88   14.31
  -6  -5   5   49.33   12.91
  -6  -5   4   97.73   23.92
   6   5  -4   87.42   15.82
   6   5  -4   70.66   16.55
  -6  -5   4   71.40   14.21
  -6  -5   3  181.21   29.65
   6   5  -3  217.55   24.99
  -6  -5   3  162.67   20.81
   6   5  -2  494.25   38.78
  -6  -5   2  514.16   49.66
  -6  -5   1  269.73   37.20
   6   5  -1  139.21   23.09
  -6  -5   0   78.02   21.61
   6   5   0   86.04   17.69
  -6  -5  -1  372.73   43.84
   6   5   1  345.57   38.06
  -6  -5  -2  400.41   47.02
   6   5   2  344.28   39.87
  -6  -5  -3   24.39   11.93
   6   5   3   42.79   17.53
  -6  -5  -4   17.20   15.76
   6   5   4    1.35    8.42
   6   5   5  157.99   32.50
   6   5   6   -3.53   11.17
   6   5   7   13.89   15.59
   6   5   8   -0.53   13.94
   6   5   9   17.16   17.85
  -6  -5 -10    0.85    9.87
  -6  -6  14   18.84   15.31
[truncated: 154,936 more chars]
