# Supplementary material for: Crystal structure and Hirshfeld surface analysis of N-{N-[amino­(di­methyl­amino)­meth­yl]carbamimido­yl}-3-bromo­benzene­sulfonamide
Source: Acta Crystallogr E Crystallogr Commun. 2023 Mar 21;79(Pt 4):367–72. doi: 10.1107/S2056989023002165 (PMC10088321; doi:10.1107/S2056989023002165)
Supplement: Supplementary file 2 [file e-79-00367-Isup2.hkl]

data_I                                                                          
_shelx_title ' kxs02_auto_a.res in P-1'                                         
_shelx_refln_list_code          4                                               
_shelx_F_calc_maximum      185.03                                               
_exptl_crystal_F_000       704.00                                               
_reflns_d_resolution_high  0.8001                                               
                                                                                
loop_                                                                           
 _space_group_symop_operation_xyz                                               
 'x, y, z'                                                                      
 '-x, -y, -z'                                                                   
                                                                                
_cell_length_a    10.3839                                                       
_cell_length_b    11.3296                                                       
_cell_length_c    12.3477                                                       
_cell_angle_alpha 103.393                                                       
_cell_angle_beta   96.380                                                       
_cell_angle_gamma  97.934                                                       
                                                                                
_shelx_F_squared_multiplier     1.000                                           
                                                                                
loop_                                                                           
 _refln_index_h                                                                 
 _refln_index_k                                                                 
 _refln_index_l                                                                 
 _refln_F_squared_calc                                                          
 _refln_F_squared_meas                                                          
 _refln_F_squared_sigma                                                         
 _refln_observed_status                                                         
   2   0   0      17166.19      16430.82       100.06 o                         
   3   0   0         10.14         10.07         4.51 o                         
   4   0   0       2746.38       2742.39        45.73 o                         
   5   0   0         85.95         92.33         7.99 o                         
   6   0   0        306.51        333.95        16.89 o                         
   7   0   0          0.94         -0.61         2.77 o                         
   8   0   0        517.25        588.54        37.01 o                         
   9   0   0        308.34        429.58        48.32 o                         
  10   0   0        111.61         63.77        43.87 o                         
  11   0   0        269.33        314.97        90.52 o                         
  12   0   0         37.96        197.46        81.31 o                         
 -12   1   0        101.85        120.58        62.57 o                         
 -11   1   0        215.00        331.59        86.31 o                         
 -10   1   0         22.22        146.76        63.74 o                         
  -9   1   0         55.41         44.56        15.64 o                         
  -8   1   0          0.28         -3.04         7.36 o                         
  -7   1   0        506.04        577.56        25.51 o                         
  -6   1   0        251.79        275.27        13.72 o                         
  -5   1   0       6307.14       6175.24        67.49 o                         
  -4   1   0        272.73        255.23        11.46 o                         
  -3   1   0       7255.54       7085.29        70.07 o                         
  -2   1   0        133.91        136.05         5.23 o                         
  -1   1   0        251.38        284.04        11.83 o                         
   1   1   0       3072.57       3152.58        35.60 o                         
   2   1   0       2572.47       2644.34        36.91 o                         
   3   1   0          4.88          5.86         2.85 o                         
   4   1   0       1985.82       1940.27        35.41 o                         
   5   1   0        346.25        363.77        17.85 o                         
   6   1   0        727.95        745.59        47.47 o                         
   7   1   0       1160.01       1110.00        43.92 o                         
   8   1   0        385.81        436.92        24.25 o                         
   9   1   0         59.63        114.32        29.25 o                         
  10   1   0         16.16         41.14        45.48 o                         
  11   1   0         59.91        166.00        72.60 o                         
  12   1   0         30.85         59.34        59.91 o                         
 -12   2   0          2.59        -11.77        53.11 o                         
 -11   2   0        275.96        176.89        66.21 o                         
 -10   2   0        384.17        380.04        80.58 o                         
  -9   2   0        944.13        931.82        68.38 o                         
  -8   2   0       1928.68       1868.38        42.28 o                         
  -7   2   0        907.18        851.47        29.00 o                         
  -6   2   0        260.83        272.77        16.62 o                         
  -5   2   0       1653.66       1709.62        31.36 o                         
  -4   2   0       4781.73       4662.57        49.44 o                         
  -3   2   0       1514.01       1434.03        25.91 o                         
  -2   2   0       1812.21       1955.92        27.23 o                         
  -1   2   0       1666.10       1774.63        44.70 o                         
   0   2   0        122.61        141.84         7.02 o                         
   1   2   0        189.18        182.47        10.11 o                         
   2   2   0       8316.21       8530.43        84.61 o                         
   3   2   0        362.84        402.49        17.89 o                         
   4   2   0       5112.47       5179.23        99.92 o                         
   5   2   0        131.44        146.72        14.36 o                         
   6   2   0       2044.84       2229.17        61.19 o                         
   7   2   0        156.81        203.14        21.61 o                         
   8   2   0         40.93          2.00        18.61 o                         
   9   2   0        385.78        385.94        49.42 o                         
  10   2   0          6.32        -10.48        30.79 o                         
  11   2   0          1.01         13.93        33.64 o                         
  12   2   0          0.42        -59.12        59.12 o                         
 -12   3   0         98.97         96.05        48.45 o                         
 -11   3   0          0.04        -17.94        31.36 o                         
 -10   3   0         43.97         80.83        46.62 o                         
  -9   3   0        867.18        957.44        55.38 o                         
  -8   3   0        782.03        788.36        35.39 o                         
  -7   3   0         46.25         29.06        10.38 o                         
  -6   3   0       2850.62       2833.46        49.36 o                         
  -5   3   0        228.48        264.07        14.72 o                         
  -4   3   0          6.89         10.51         3.76 o                         
  -3   3   0        549.58        560.76        17.94 o                         
  -2   3   0       1058.77       1341.60        42.91 o                         
  -1   3   0       2353.79       2316.71        27.92 o                         
   0   3   0       2586.97       2814.95        37.67 o                         
   1   3   0        593.05        615.42        22.20 o                         
   2   3   0       3156.54       3432.42        55.22 o                         
   3   3   0       1589.92       1642.54        44.24 o                         
   4   3   0       1850.37       1730.33        64.08 o                         
   5   3   0         31.07         41.00         9.16 o                         
   6   3   0       2231.86       2154.32        76.49 o                         
   7   3   0        194.01        199.52        27.30 o                         
   8   3   0          1.14         -6.72        12.36 o                         
   9   3   0        137.62        185.34        72.60 o                         
  10   3   0          1.35         65.23        61.27 o                         
  11   3   0         66.48        114.03        70.45 o                         
 -12   4   0         37.63        104.82        59.63 o                         
 -11   4   0         23.84         11.87        31.11 o                         
 -10   4   0         18.48         31.77        38.15 o                         
  -9   4   0          9.80         12.49        11.21 o                         
  -8   4   0          0.57         -5.65         7.33 o                         
  -7   4   0       1188.58       1093.13        43.31 o                         
  -6   4   0        925.39       1066.42        35.91 o                         
  -5   4   0       5659.90       5406.80        70.66 o                         
  -4   4   0        422.07        404.87        18.43 o                         
  -3   4   0       6192.54       7643.03       101.83 o                         
  -2   4   0         41.62         42.95         5.05 o                         
  -1   4   0       3260.51       3107.31        33.08 o                         
   0   4   0        196.15        173.93        11.55 o                         
   1   4   0       4408.81       4250.93        57.70 o                         
   2   4   0       1651.35       1737.39        38.89 o                         
   3   4   0       1305.18       1261.63        46.55 o                         
   4   4   0          5.61          6.20         8.68 o                         
   5   4   0          6.40         12.60        18.95 o                         
   6   4   0         54.53        159.99        46.90 o                         
   7   4   0          1.23         65.75        25.25 o                         
   8   4   0        100.54        115.86        30.96 o                         
   9   4   0         10.43        -25.00        44.37 o                         
  10   4   0         67.88         55.29        56.40 o                         
  11   4   0          3.02        -49.91        49.91 o                         
 -12   5   0         20.53         19.41        44.18 o                         
 -11   5   0         44.82        -21.58        26.97 o                         
 -10   5   0        697.84        685.25        55.08 o                         
  -9   5   0          7.92          3.07        10.44 o                         
  -8   5   0        145.66        165.51        17.90 o                         
  -7   5   0         22.41         40.28         9.67 o                         
  -6   5   0        200.78        248.07        26.25 o                         
  -5   5   0          2.35         -2.52         6.84 o                         
  -4   5   0        169.53        182.99        16.09 o                         
  -3   5   0        301.11        380.60        23.18 o                         
  -2   5   0       1300.07       1274.11        36.19 o                         
  -1   5   0         11.68         11.62         3.41 o                         
   0   5   0       1177.12       1225.85        39.19 o                         
   1   5   0        325.64        371.10        25.75 o                         
   2   5   0        493.26        493.17        26.87 o                         
   3   5   0        271.76        340.93        39.03 o                         
   4   5   0        624.57        531.70        40.23 o                         
   5   5   0        169.46        179.31        35.88 o                         
   6   5   0        283.76        262.71        43.32 o                         
   7   5   0        832.93        835.61        77.05 o                         
   8   5   0        364.08        410.28        69.79 o                         
   9   5   0        112.62        137.45        71.84 o                         
  10   5   0         61.28         50.67        44.06 o                         
  11   5   0         26.74         17.63        49.34 o                         
 -12   6   0         95.72        108.78        61.94 o                         
 -11   6   0        103.23         67.53        30.96 o                         
 -10   6   0          5.34         26.05        29.93 o                         
  -9   6   0          0.18         22.70        15.52 o                         
  -8   6   0         64.41         33.73         9.09 o                         
  -7   6   0         90.33         90.89        13.35 o                         
  -6   6   0         91.51         86.30        14.33 o                         
  -5   6   0          9.48         19.54         7.35 o                         
  -4   6   0         72.39         92.56        15.36 o                         
  -3   6   0       3819.32       3794.86        76.36 o                         
  -2   6   0          1.69          0.98         4.36 o                         
  -1   6   0       2639.55       2640.74        43.76 o                         
   0   6   0         93.94        117.34        14.04 o                         
   1   6   0       1498.77       1442.61        49.22 o                         
   2   6   0        891.86        881.28        35.76 o                         
   3   6   0       1228.31       1277.20        61.21 o                         
   4   6   0         27.05         18.99        17.98 o                         
   5   6   0       1377.57       1575.48       105.10 o                         
   6   6   0        120.32        165.02        38.04 o                         
   7   6   0          7.36         87.58        33.74 o                         
   8   6   0        354.71        421.52        60.16 o                         
   9   6   0         32.26         11.20        50.99 o                         
  10   6   0         28.18          9.30        37.00 o                         
 -12   7   0         32.08        -68.55        68.55 o                         
 -11   7   0          5.26        -39.15        49.97 o                         
 -10   7   0         94.38         82.76        27.03 o                         
  -9   7   0          0.19         21.82        12.38 o                         
  -8   7   0        724.39        790.12        40.67 o                         
  -7   7   0        281.08        323.53        25.82 o                         
  -6   7   0        906.87        952.81        46.83 o                         
  -5   7   0        404.33        464.01        32.61 o                         
  -4   7   0        686.33        735.28        36.78 o                         
  -3   7   0       1410.81       1489.92        47.61 o                         
  -2   7   0        413.05        360.90        18.74 o                         
  -1   7   0       4182.98       4249.20        86.33 o                         
   0   7   0        823.14        774.31        37.18 o                         
   1   7   0       1358.83       1454.52        66.00 o                         
   2   7   0          7.11         11.41         4.74 o                         
   3   7   0         18.83         15.16         9.29 o                         
   4   7   0         22.33         52.04        26.27 o                         
   5   7   0        467.96        396.79        57.83 o                         
   6   7   0        124.92        108.49        33.97 o                         
   7   7   0        513.61        494.86        67.29 o                         
   8   7   0         32.71         48.14        27.63 o                         
   9   7   0         17.26          9.62        50.20 o                         
 -11   8   0        145.79        149.83        65.92 o                         
 -10   8   0         17.93        -15.00        25.98 o                         
  -9   8   0         38.83         49.96        21.51 o                         
  -8   8   0        127.47         67.37        19.65 o                         
  -7   8   0         42.36         47.70        14.68 o                         
  -6   8   0       1395.46       1395.78        58.90 o                         
  -5   8   0          2.90          4.44         7.42 o                         
  -4   8   0        996.55        980.91        44.94 o                         
  -3   8   0          2.47         12.47         6.67 o                         
  -2   8   0         33.54         38.79         7.95 o                         
  -1   8   0        596.29        553.19        38.31 o                         
   0   8   0        214.03        245.88        33.75 o                         
   1   8   0         58.05         49.84        29.37 o                         
   2   8   0        151.50        141.99        26.66 o                         
   3   8   0        235.49        255.52        46.25 o                         
   4   8   0         63.42         99.51        31.72 o                         
   5   8   0         11.15         76.65        33.45 o                         
   6   8   0        565.36        483.33        69.00 o                         
   7   8   0         18.46         65.30        35.14 o                         
   8   8   0         41.99         34.68        35.31 o                         
   9   8   0          2.90        -83.24        83.24 o                         
 -11   9   0         16.29         70.74        53.23 o                         
 -10   9   0        130.10         11.11        33.26 o                         
  -9   9   0        708.87        833.81        56.61 o                         
  -8   9   0        108.37        126.28        20.98 o                         
  -7   9   0          1.14        -14.45        15.28 o                         
  -6   9   0        120.17        104.15        25.34 o                         
  -5   9   0        523.90        454.92        32.92 o                         
  -4   9   0         15.06         46.26        17.07 o                         
  -3   9   0        212.71        221.04        27.70 o                         
  -2   9   0         87.55         57.83        22.37 o                         
  -1   9   0        820.50        833.10        65.10 o                         
   0   9   0        703.34        673.84        58.83 o                         
   1   9   0       4087.35       4393.08       188.93 o                         
   2   9   0        436.07        420.01        61.64 o                         
   3   9   0       1669.37       1567.44       113.36 o                         
   4   9   0          2.15         20.41        25.71 o                         
   5   9   0        200.29        208.02        47.68 o                         
   6   9   0          0.82         16.07        26.94 o                         
   7   9   0          6.69         -5.64        31.26 o                         
   8   9   0         27.88         32.44        45.99 o                         
 -10  10   0        118.05        268.07        81.05 o                         
  -9  10   0          0.15         15.17        23.29 o                         
  -8  10   0         13.49          9.09        25.80 o                         
  -7  10   0        135.55        105.31        26.52 o                         
  -6  10   0          5.04          7.75        19.54 o                         
  -5  10   0          0.27         15.80        16.89 o                         
  -4  10   0        120.53        129.32        24.67 o                         
  -3  10   0        189.99        206.82        33.30 o                         
  -2  10   0        471.09        486.10        52.05 o                         
  -1  10   0        227.88        166.08        34.13 o                         
   0  10   0        130.66        170.40        42.05 o                         
   1  10   0        292.45        227.60        48.72 o                         
   2  10   0         49.28         17.81        33.36 o                         
   3  10   0         55.67         35.18        38.32 o                         
   4  10   0         11.07         10.21        59.75 o                         
   5  10   0        156.67        157.60        47.26 o                         
   6  10   0         25.11         43.76        31.87 o                         
   7  10   0          6.06         39.00        34.99 o                         
  -9  11   0         41.92         12.65        26.34 o                         
  -8  11   0         83.16         39.88        25.93 o                         
  -7  11   0        415.48        431.47        52.76 o                         
  -6  11   0         52.24         99.20        28.46 o                         
  -5  11   0        338.69        352.34        42.04 o                         
  -4  11   0          7.90         -8.12        24.46 o                         
  -3  11   0         95.99         98.86        29.73 o                         
  -2  11   0          2.84         -2.03        17.64 o                         
  -1  11   0        209.66        196.40        47.55 o                         
   0  11   0        247.72        378.47        63.78 o                         
   1  11   0         26.76          8.44        23.53 o                         
   2  11   0         51.73          4.06        81.10 o                         
   3  11   0          2.53        -21.30        47.43 o                         
   4  11   0        153.69        124.09       104.44 o                         
   5  11   0          1.10         30.17        51.13 o                         
  -8  12   0        166.30        157.83        44.68 o                         
  -7  12   0         17.40          8.05        47.76 o                         
  -6  12   0         39.14         31.79        23.81 o                         
  -5  12   0        353.76        440.36        87.05 o                         
  -4  12   0         61.76         60.17        26.40 o                         
  -3  12   0        231.00        198.66        54.14 o                         
  -2  12   0          2.11         37.49        69.75 o                         
  -1  12   0          0.92        -15.16        28.05 o                         
   0  12   0         37.30         71.86        35.85 o                         
   1  12   0         82.42         23.90        36.51 o                         
   2  12   0         27.89        -22.66        33.60 o                         
   3  12   0         17.35         38.18        29.47 o                         
   4  12   0         39.38         54.75        37.26 o                         
  -6  13   0          0.07         33.52        51.78 o                         
  -5  13   0          5.05         16.54        33.53 o                         
  -4  13   0        305.49        376.48        64.75 o                         
  -3  13   0          6.29         17.57        42.52 o                         
  -2  13   0         57.84         75.36        38.81 o                         
  -1  13   0         86.62         93.43        35.00 o                         
   0  13   0         17.64         -5.71        30.78 o                         
   1  13   0         65.90         16.89        43.79 o                         
   2  13   0         15.85         25.10        69.30 o                         
  -2 -13   1         27.35          5.02        30.29 o                         
  -1 -13   1          2.22        -19.46        47.88 o                         
   0 -13   1         31.00         86.73        40.83 o                         
   1 -13   1          2.33         57.07        36.63 o                         
   2 -13   1         16.89          3.02        21.12 o                         
   3 -13   1        103.49        114.23        31.45 o                         
   4 -13   1          1.63          0.98        42.68 o                         
   5 -13   1         30.79         41.28        71.27 o                         
   6 -13   1          2.00          4.72        44.55 o                         
  -4 -12   1         25.58         77.28        44.61 o                         
  -3 -12   1         64.83         17.37        28.18 o                         
  -2 -12   1        564.69        595.90        86.52 o                         
  -1 -12   1          0.14        -17.18        60.84 o                         
   0 -12   1        248.34        218.26        41.11 o                         
   1 -12   1        151.16        159.50        38.14 o                         
   2 -12   1         35.42         15.18        22.63 o                         
   3 -12   1         35.96         11.98        20.02 o                         
   4 -12   1        156.77        167.88        35.08 o                         
   5 -12   1          5.33         19.87        19.48 o                         
   6 -12   1        163.74        188.23        39.19 o                         
   7 -12   1        135.36        168.22        37.03 o                         
   8 -12   1         12.18        -11.59        22.17 o                         
  -6 -11   1          5.35         29.63        26.50 o                         
  -5 -11   1        166.95        179.88        51.24 o                         
  -4 -11   1          1.53        -12.38        21.57 o                         
  -3 -11   1        140.35        207.92        66.02 o                         
  -2 -11   1          3.95        -25.26        31.89 o                         
  -1 -11   1        412.95        529.36        60.95 o                         
   0 -11   1        117.40        186.57        38.58 o                         
   1 -11   1         54.73        103.90        27.54 o                         
   2 -11   1        138.00        178.47        34.75 o                         
   3 -11   1         80.57         71.10        24.56 o                         
   4 -11   1        262.29        287.69        41.29 o                         
   5 -11   1        449.96        481.97        52.73 o                         
   6 -11   1          8.48         28.53        21.09 o                         
   7 -11   1        113.40        154.95        33.50 o                         
   8 -11   1        145.57        181.12        47.39 o                         
   9 -11   1          0.95        -32.31        32.31 o                         
  -7 -10   1          6.74        -15.66        29.97 o                         
  -6 -10   1         62.27         69.33        41.65 o                         
  -5 -10   1        126.27        122.65        43.90 o                         
  -4 -10   1         42.77         77.79        35.10 o                         
  -3 -10   1          1.79          8.96        19.33 o                         
  -2 -10   1         56.78         53.65        42.19 o                         
  -1 -10   1        329.50        306.12        44.73 o                         
   0 -10   1        409.29        408.37        50.04 o                         
   1 -10   1        327.26        315.21        55.20 o                         
   2 -10   1       3487.08       3248.30       184.09 o                         
   3 -10   1       1977.48       1854.22        98.29 o                         
   4 -10   1        618.66        618.30        53.54 o                         
   5 -10   1        237.70        262.28        37.72 o                         
   6 -10   1        168.28        172.07        35.48 o                         
   7 -10   1        195.62        224.73        38.03 o                         
   8 -10   1        342.08        394.47        50.46 o                         
   9 -10   1         19.64         56.11        27.08 o                         
  10 -10   1         36.27          9.18        51.24 o                         
  -8  -9   1         82.52         93.46        59.97 o                         
  -7  -9   1         48.11         63.20        43.36 o                         
  -6  -9   1        193.54        228.40        65.29 o                         
  -5  -9   1         29.33         40.73        30.74 o                         
  -4  -9   1         12.69         41.66        34.13 o                         
  -3  -9   1        367.66        334.36        51.75 o                         
  -2  -9   1         36.19         23.81        14.53 o                         
  -1  -9   1         43.11         58.57        21.18 o                         
   0  -9   1        203.43        231.27        38.97 o                         
   1  -9   1        504.31        432.01        36.34 o                         
   2  -9   1        363.98        291.74        27.15 o                         
   3  -9   1          3.59          7.89        12.70 o                         
   4  -9   1       1046.02       1012.12        64.66 o                         
   5  -9   1        257.42        303.32        39.11 o                         
   6  -9   1         64.86         37.59        31.77 o                         
   7  -9   1        437.56        552.35        54.43 o                         
   8  -9   1        161.42        177.02        26.29 o                         
   9  -9   1         13.26         -8.68        19.51 o                         
  10  -9   1         93.88         83.48        33.80 o                         
  11  -9   1         13.77        127.23        66.27 o                         
  -9  -8   1         58.13         50.76        57.32 o                         
  -8  -8   1         71.71         56.08        61.97 o                         
  -7  -8   1        190.54        225.28        50.54 o                         
  -6  -8   1        207.31        183.61        49.29 o                         
  -5  -8   1          2.85         13.98        20.19 o                         
  -4  -8   1         94.83         88.06        32.16 o                         
  -3  -8   1       1312.95       1284.82        95.10 o                         
  -2  -8   1         13.83         21.04        18.95 o                         
  -1  -8   1       1723.47       1612.70        70.23 o                         
   0  -8   1         78.23         60.24        20.90 o                         
   1  -8   1        747.95        739.14        41.16 o                         
   2  -8   1        824.61        851.95        28.58 o                         
   3  -8   1        834.62        820.27        31.69 o                         
   4  -8   1        466.23        479.47        20.11 o                         
   5  -8   1        163.33        176.82        19.12 o                         
   6  -8   1        138.59        168.94        20.68 o                         
   7  -8   1          1.49         -6.39        10.51 o                         
   8  -8   1        147.15        110.11        19.37 o                         
   9  -8   1         48.44         34.92        15.02 o                         
  10  -8   1        125.60         90.67        31.91 o                         
  11  -8   1        106.36        246.20        82.83 o                         
 -10  -7   1         33.36        -28.55        62.44 o                         
  -9  -7   1         13.11         10.60        43.77 o                         
  -8  -7   1          0.92         -5.28        24.88 o                         
  -7  -7   1          0.42         -3.12        35.81 o                         
  -6  -7   1        996.62        945.85        85.86 o                         
  -5  -7   1         58.36         35.80        22.11 o                         
  -4  -7   1        295.64        312.87        49.32 o                         
  -3  -7   1       2074.86       1975.55        60.74 o                         
  -2  -7   1        166.70        173.84        27.96 o                         
  -1  -7   1       1572.21       1521.35        62.77 o                         
   0  -7   1       1579.50       1535.32        58.66 o                         
   1  -7   1         64.57        106.44        15.05 o                         
   2  -7   1       1165.41       1079.91        32.67 o                         
   3  -7   1        520.66        523.57        23.13 o                         
   4  -7   1       1342.77       1422.15        72.59 o                         
   5  -7   1        671.46        834.69        67.02 o                         
   6  -7   1        578.68        620.37        38.14 o                         
   7  -7   1        166.89        129.10        16.02 o                         
   8  -7   1         85.00        139.95        18.19 o                         
   9  -7   1        597.69        613.88        37.16 o                         
  10  -7   1          7.37         65.97        42.69 o                         
  11  -7   1          5.88        -30.57        52.51 o                         
  12  -7   1          1.92         23.74        48.74 o                         
 -10  -6   1         28.80        111.56        59.56 o                         
  -9  -6   1         22.20         59.69        54.53 o                         
  -8  -6   1          6.33        -26.52        26.52 o                         
  -7  -6   1         72.55        121.01        35.35 o                         
  -6  -6   1        186.93        134.11        38.52 o                         
  -5  -6   1        848.69       1058.88        85.72 o                         
  -4  -6   1        101.87         77.89        17.28 o                         
  -3  -6   1       2916.61       2850.20        73.47 o                         
  -2  -6   1       1431.59       1422.94        58.49 o                         
  -1  -6   1       2246.95       2155.55        65.49 o                         
   0  -6   1          8.57         10.27         5.36 o                         
   1  -6   1       4587.66       4463.72        85.14 o                         
   2  -6   1        113.56        155.08        11.76 o                         
   3  -6   1        899.14        995.02        52.50 o                         
   4  -6   1       1327.27       1666.86        98.97 o                         
   5  -6   1        655.20        671.86        42.13 o                         
   6  -6   1        652.02        619.36        36.66 o                         
   7  -6   1        101.63        122.46        14.99 o                         
   8  -6   1         20.77          7.05         8.43 o                         
   9  -6   1          0.77          6.58        12.15 o                         
  10  -6   1          8.93          7.93        18.76 o                         
  11  -6   1         36.64         30.97        28.07 o                         
  12  -6   1         48.25         29.88        51.24 o                         
 -11  -5   1          7.30         74.63        68.58 o                         
 -10  -5   1         12.63         67.35        57.63 o                         
  -9  -5   1         24.93         66.05        57.76 o                         
  -8  -5   1        631.01        634.03        66.56 o                         
  -7  -5   1        363.88        384.43        50.26 o                         
  -6  -5   1        455.95        617.14       206.54 o                         
  -5  -5   1        123.06        226.53        38.92 o                         
  -4  -5   1        591.59        550.62        39.41 o                         
  -3  -5   1         39.29         58.79        10.84 o                         
  -2  -5   1          5.28          3.24         4.60 o                         
  -1  -5   1         36.80         55.83        10.49 o                         
   0  -5   1          1.74         -0.05         4.25 o                         
   1  -5   1        609.82        635.95        17.95 o                         
   2  -5   1       3344.74       3571.15        98.98 o                         
   3  -5   1          2.80         10.17         4.00 o                         
   4  -5   1        614.82        665.71        36.05 o                         
   5  -5   1         84.99         81.27        13.33 o                         
   6  -5   1        884.37        912.87        36.49 o                         
   7  -5   1         29.52         37.87         8.12 o                         
   8  -5   1        474.47        489.62        29.26 o                         
   9  -5   1        254.43        237.87        25.66 o                         
  10  -5   1          2.25         -0.40        15.49 o                         
  11  -5   1          1.29         15.16        43.85 o                         
  12  -5   1         11.28        -43.55        64.61 o                         
 -11  -4   1          6.62          3.80        42.38 o                         
 -10  -4   1         37.78         61.27        48.90 o                         
  -9  -4   1         63.49          8.70        36.30 o                         
  -8  -4   1        515.61        630.35        75.53 o                         
  -7  -4   1          6.44         95.17        81.50 o                         
  -6  -4   1        923.30       1075.89        57.07 o                         
  -5  -4   1          6.31         34.46        16.13 o                         
  -4  -4   1        246.87        294.94        20.29 o                         
  -3  -4   1       2608.10       2554.67        57.85 o                         
  -2  -4   1        778.69        801.60        26.44 o                         
  -1  -4   1       3363.45       3504.72        58.42 o                         
   0  -4   1         76.86         76.68         7.13 o                         
   1  -4   1       6448.64       6621.44        55.47 o                         
   2  -4   1        163.54        250.51        13.20 o                         
   3  -4   1       1605.24       1704.09        64.69 o                         
   4  -4   1       3123.59       3435.48        58.43 o                         
   5  -4   1        347.77        295.71        16.80 o                         
   6  -4   1       1276.37       1397.48        38.41 o                         
   7  -4   1        211.12        187.43        17.00 o                         
   8  -4   1        311.20        243.24        20.83 o                         
   9  -4   1          0.87         -3.59        10.02 o                         
  10  -4   1         11.15          0.44        14.08 o                         
  11  -4   1         64.94         66.65        64.07 o                         
  12  -4   1          5.58         -4.72        68.57 o                         
 -12  -3   1          6.33         33.86        47.16 o                         
 -11  -3   1        178.31        180.24        73.36 o                         
 -10  -3   1         25.76         29.62        38.80 o                         
  -9  -3   1        195.66        225.31        70.32 o                         
  -8  -3   1          1.97         33.87        42.57 o                         
  -7  -3   1       1032.56       1203.35        44.60 o                         
  -6  -3   1        118.22         85.51        12.01 o                         
  -5  -3   1        361.93        386.52        24.33 o                         
  -4  -3   1       2061.08       1763.32        45.82 o                         
  -3  -3   1        119.83        153.90        11.60 o                         
  -2  -3   1       2039.97       1948.71        38.65 o                         
  -1  -3   1       2332.60       2089.28        28.59 o                         
   0  -3   1      10011.67      10275.77        85.85 o                         
   1  -3   1      12505.46      12608.74       178.15 o                         
   2  -3   1       1613.45       1993.87        35.03 o                         
   3  -3   1       2430.33       2518.34        38.04 o                         
   4  -3   1        220.03        250.65        11.33 o                         
   5  -3   1       1027.01       1063.86        26.96 o                         
   6  -3   1        120.67        138.41        14.39 o                         
   7  -3   1       1108.96       1183.35        44.06 o                         
   8  -3   1          9.84          5.65        10.48 o                         
   9  -3   1        378.28        363.52        45.10 o                         
  10  -3   1        689.15        678.73        70.47 o                         
  11  -3   1         20.29        -20.29        42.69 o                         
  12  -3   1         29.74         83.58        55.64 o                         
 -12  -2   1          4.07         87.92        80.04 o                         
 -11  -2   1          9.71         36.36        51.75 o                         
 -10  -2   1        367.20        417.89        96.91 o                         
  -9  -2   1        365.29        346.27        43.24 o                         
  -8  -2   1         32.00        234.02        32.66 o                         
  -7  -2   1        467.92        454.30        22.53 o                         
  -6  -2   1        992.02       1057.23        35.71 o                         
  -5  -2   1        741.70        726.71        28.40 o                         
  -4  -2   1       7486.23       7355.04        88.81 o                         
  -3  -2   1        114.84        139.22         8.49 o                         
  -2  -2   1       8846.39       8863.09        75.50 o                         
  -1  -2   1       2330.74       2319.67        29.39 o                         
   0  -2   1        167.18        159.55         6.31 o                         
   1  -2   1        940.05        982.31        17.92 o                         
   2  -2   1        239.30        300.70        10.49 o                         
   3  -2   1       2663.78       2792.50        34.50 o                         
   4  -2   1        194.30        242.08        12.01 o                         
   5  -2   1       3424.12       3249.45        52.70 o                         
   6  -2   1       1074.28       1124.83        31.06 o                         
   7  -2   1       1492.69       1424.88        46.83 o                         
   8  -2   1        928.04        940.24        45.88 o                         
   9  -2   1        104.38         97.57        26.12 o                         
  10  -2   1        602.80        621.61        62.05 o                         
  11  -2   1          5.09         -3.70        27.76 o                         
  12  -2   1          5.42         37.82        39.43 o                         
 -12  -1   1          0.06         32.69        53.33 o                         
 -11  -1   1         13.18          3.83        35.64 o                         
 -10  -1   1         26.48         30.32        41.33 o                         
  -9  -1   1        710.73        625.50        54.33 o                         
  -8  -1   1        483.47        534.16        34.04 o                         
  -7  -1   1       1546.99       1575.68        55.03 o                         
  -6  -1   1        179.77        181.73        21.25 o                         
  -5  -1   1        468.07        511.97        23.56 o                         
  -4  -1   1        461.39        556.53        17.14 o                         
  -3  -1   1       3944.99       3661.73        39.39 o                         
  -2  -1   1      18654.74      17769.88        95.17 o                         
  -1  -1   1       2294.93       2383.29        23.83 o                         
   1  -1   1        570.97        563.22        13.70 o                         
   2  -1   1      24664.60      23295.98       159.32 o                         
   3  -1   1      17251.67      16929.70       109.64 o                         
   4  -1   1        352.15        386.21        15.73 o                         
   5  -1   1        921.44        889.87        31.95 o                         
   6  -1   1        235.34        206.07        14.61 o                         
   7  -1   1        719.98        720.16        28.85 o                         
   8  -1   1          0.23          9.12         8.56 o                         
   9  -1   1        733.63        856.93        69.66 o                         
  10  -1   1        122.68        147.45        47.58 o                         
  11  -1   1        108.75        104.28        56.87 o                         
  12  -1   1          0.94        113.21        72.92 o                         
 -12   0   1         46.07         40.35        48.71 o                         
 -11   0   1        117.47         89.25        57.09 o                         
 -10   0   1         11.63         67.67        46.62 o                         
  -9   0   1        217.71        199.89        29.20 o                         
  -8   0   1        172.78        205.32        20.06 o                         
  -7   0   1        975.88       1042.38        40.72 o                         
  -6   0   1       1040.47       1075.80        59.78 o                         
  -5   0   1         10.42          3.17         3.69 o                         
  -4   0   1       7836.28       8015.21        71.42 o                         
  -3   0   1        284.15        309.39        12.01 o                         
  -2   0   1      13947.29      13343.35       100.50 o                         
   1   0   1       1654.14       1800.09        35.59 o                         
   2   0   1       6337.93       6346.11        76.61 o                         
   3   0   1        151.06        127.61         9.49 o                         
   4   0   1       5343.23       5491.31       122.63 o                         
   5   0   1         10.35          8.29         7.33 o                         
   6   0   1        356.75        430.78        26.17 o                         
   7   0   1        323.65        295.49        24.47 o                         
   8   0   1        712.88        692.12        37.62 o                         
   9   0   1        211.57        209.57        36.33 o                         
  10   0   1         40.92         56.06        21.30 o                         
  11   0   1        276.98        281.36        85.33 o                         
  12   0   1          0.35        138.50        73.96 o                         
 -12   1   1          1.21         47.98        48.26 o                         
 -11   1   1         96.01         10.44        42.09 o                         
 -10   1   1        544.19        531.35       102.16 o                         
  -9   1   1         50.35        102.28        37.03 o                         
  -8   1   1          7.85         13.51         6.44 o                         
  -7   1   1       1249.35       1270.10        40.34 o                         
  -6   1   1       1926.45       1935.66        45.80 o                         
  -5   1   1       2396.95       2461.94        42.24 o                         
  -4   1   1         65.57         43.63         4.72 o                         
  -3   1   1       4580.71       4686.47        42.93 o                         
  -2   1   1       5698.10       5637.37        73.00 o                         
  -1   1   1         36.11         35.31         3.44 o                         
   0   1   1       2086.94       2158.74        42.27 o                         
   1   1   1         17.94         19.33         5.27 o                         
   2   1   1      12687.99      12069.76       127.21 o                         
   3   1   1       5723.56       5901.93        98.95 o                         
   4   1   1       2443.46       2484.27        67.70 o                         
   5   1   1       6010.73       6186.69       123.53 o                         
   6   1   1         97.13        140.92        24.47 o                         
   7   1   1        126.73         93.59        42.54 o                         
   8   1   1         33.50          2.89        19.32 o                         
   9   1   1        100.56        140.27        42.30 o                         
  10   1   1         60.91         75.63        28.37 o                         
  11   1   1         66.01        185.30        74.06 o                         
  12   1   1          0.63        -28.23        56.90 o                         
 -12   2   1         51.36        272.09        91.91 o                         
 -11   2   1         94.17        137.20        59.22 o                         
 -10   2   1         85.88         80.26        50.48 o                         
  -9   2   1       1065.75       1134.10        57.01 o                         
  -8   2   1        314.47        284.31        20.23 o                         
  -7   2   1         19.22         21.08         5.52 o                         
  -6   2   1         54.74         64.41         7.63 o                         
  -5   2   1       4931.61       4849.44        59.97 o                         
  -4   2   1         60.77         59.21         5.62 o                         
  -3   2   1       3329.41       3179.82        49.61 o                         
  -2   2   1      10545.33      10362.28        72.44 o                         
  -1   2   1       1657.06       1811.60        25.57 o                         
   0   2   1      34235.56      30746.94       217.40 o                         
   1   2   1        370.49        345.86        19.09 o                         
   2   2   1       4833.30       5054.63        85.07 o                         
   3   2   1       2474.59       2466.23        78.48 o                         
   4   2   1        967.64       1072.23        48.94 o                         
   5   2   1       3390.72       3331.69        76.32 o                         
   6   2   1        415.55        456.14        34.16 o                         
   7   2   1        644.95        557.28        49.28 o                         
   8   2   1       1486.33       1692.42       151.66 o                         
   9   2   1         43.05         28.84        29.35 o                         
  10   2   1         38.91         39.34        20.74 o                         
  11   2   1          5.23        -18.26        50.20 o                         
  12   2   1         38.76         77.35        49.31 o                         
 -12   3   1         31.13         44.02        42.54 o                         
 -11   3   1         17.59         38.20        32.28 o                         
 -10   3   1         18.56         19.67        26.19 o                         
  -9   3   1        148.43        143.43        21.94 o                         
  -8   3   1        107.83         85.98        20.15 o                         
  -7   3   1        171.15        153.13        12.52 o                         
  -6   3   1       1124.13       1206.27        31.31 o                         
  -5   3   1          3.37         11.36         4.35 o                         
  -4   3   1       1069.41       1062.01        25.69 o                         
  -3   3   1       3670.03       3567.80        51.39 o                         
  -2   3   1      17411.39      17657.28       185.87 o                         
  -1   3   1      12651.60      12594.15        84.34 o                         
   0   3   1      13483.51      13396.08        99.73 o                         
   1   3   1        336.91        363.91        20.24 o                         
   2   3   1       6309.54       6346.54        94.16 o                         
   3   3   1        678.01        790.66        37.15 o                         
   4   3   1        246.80        182.13        23.27 o                         
   5   3   1        417.37        481.83        37.02 o                         
   6   3   1        635.45        573.28        42.01 o                         
   7   3   1        383.95        402.49        73.88 o                         
   8   3   1          8.55         16.98        14.21 o                         
   9   3   1         26.02         65.01        24.64 o                         
  10   3   1          8.84        -41.52        45.81 o                         
  11   3   1          3.26         19.91        51.37 o                         
 -12   4   1          0.14        -12.25        39.50 o                         
 -11   4   1         60.62         45.97        56.27 o                         
 -10   4   1         61.40         62.69        46.52 o                         
  -9   4   1         98.27        119.90        20.55 o                         
  -8   4   1        550.04        555.02        30.57 o                         
  -7   4   1       2873.95       2774.33        60.88 o                         
  -6   4   1         17.64         10.12         5.16 o                         
  -5   4   1       2777.33       2629.24        48.90 o                         
  -4   4   1        238.53        230.18        14.49 o                         
  -3   4   1       5585.57       5689.21        97.16 o                         
  -2   4   1         53.74         65.89         6.54 o                         
  -1   4   1        470.26        426.28        13.32 o                         
   0   4   1         22.22         24.88         6.48 o                         
   1   4   1       3672.75       3681.97        88.27 o                         
   2   4   1        972.90        978.41        75.20 o                         
   3   4   1        239.32        288.28        36.78 o                         
   4   4   1        632.82        726.07        62.19 o                         
   5   4   1        130.97        173.77        32.83 o                         
   6   4   1         38.75         25.68        19.09 o                         
   7   4   1        212.69        126.85        30.44 o                         
   8   4   1         88.40         84.39        25.45 o                         
   9   4   1        178.06        159.84        37.90 o                         
  10   4   1         36.14        -10.29        38.30 o                         
  11   4   1         63.47        171.19        75.23 o                         
 -12   5   1         35.79        -12.78        43.07 o                         
 -11   5   1          8.85          7.84        20.81 o                         
 -10   5   1        342.56        421.11        51.27 o                         
  -9   5   1        132.04        196.40        25.91 o                         
  -8   5   1        120.81        135.72        22.14 o                         
  -7   5   1          6.31         11.66         8.32 o                         
  -6   5   1        110.30        118.96        14.35 o                         
  -5   5   1        945.15        796.24        34.54 o                         
  -4   5   1         67.09         77.96        13.27 o                         
  -3   5   1       3523.27       3701.06        64.17 o                         
  -2   5   1         33.02         41.76         6.70 o                         
  -1   5   1        188.49        145.41         8.89 o                         
   0   5   1       1211.87       1252.03        44.16 o                         
   1   5   1       3945.25       4239.18       218.92 o                         
   2   5   1       2786.74       2711.35       114.62 o                         
   3   5   1        198.01        256.28        38.57 o                         
   4   5   1       2936.53       3049.29       143.69 o                         
   5   5   1         11.81         30.25        40.59 o                         
   6   5   1       1202.41       1132.23        90.96 o                         
   7   5   1        859.13        785.67        77.75 o                         
   8   5   1        155.03        159.71        47.36 o                         
   9   5   1          0.18         17.94        24.60 o                         
  10   5   1          1.57         36.81        56.78 o                         
 -12   6   1         28.40        -40.38        43.26 o                         
 -11   6   1         16.14          2.10        19.08 o                         
 -10   6   1        782.70        746.38        59.22 o                         
  -9   6   1         49.89         37.90        22.71 o                         
  -8   6   1        541.91        511.41        36.47 o                         
  -7   6   1        383.97        393.25        27.07 o                         
  -6   6   1         10.38          4.32        10.06 o                         
  -5   6   1         28.73         42.03        14.17 o                         
  -4   6   1          1.66          4.44         7.87 o                         
  -3   6   1        101.22         80.63        12.16 o                         
  -2   6   1        746.82        749.04        26.67 o                         
  -1   6   1        542.80        427.50        20.30 o                         
   0   6   1        351.70        323.97        18.76 o                         
   1   6   1       4802.66       4772.17        90.61 o                         
   2   6   1        849.33        785.75        65.54 o                         
   3   6   1        994.89       1144.87        57.73 o                         
   4   6   1       1015.61        891.07        55.17 o                         
   5   6   1         65.59         88.49        32.05 o                         
   6   6   1          1.24         27.80        26.15 o                         
   7   6   1        170.98        217.24        46.82 o                         
   8   6   1         16.38         33.98        20.86 o                         
   9   6   1         69.83         99.57        60.61 o                         
  10   6   1          3.66        -24.40        48.93 o                         
 -12   7   1          3.35        -58.77        58.77 o                         
 -11   7   1        114.13        111.50        59.06 o                         
 -10   7   1          6.99         43.71        21.07 o                         
  -9   7   1        175.38        151.90        20.14 o                         
  -8   7   1         10.57         32.34        10.41 o                         
  -7   7   1         20.16          9.51         9.26 o                         
  -6   7   1         30.82         29.19        11.82 o                         
  -5   7   1        534.36        513.90        43.46 o                         
  -4   7   1       1302.75       1279.85        56.45 o                         
  -3   7   1       1618.08       1544.47        43.01 o                         
  -2   7   1        996.58        942.34        26.54 o                         
  -1   7   1       1467.65       1405.01        40.30 o                         
   0   7   1         61.73         51.96        11.87 o                         
   1   7   1        284.18        331.79        25.98 o                         
   2   7   1        515.14        467.08        34.17 o                         
   3   7   1        241.84        234.60        26.51 o                         
   4   7   1         34.70         33.91        26.19 o                         
   5   7   1         11.84          4.08        18.34 o                         
   6   7   1        193.27        199.83        44.69 o                         
   7   7   1         12.14         23.80        31.79 o                         
   8   7   1        373.25        425.40        68.10 o                         
   9   7   1          1.49        153.59        75.70 o                         
 -11   8   1        215.42        228.32        79.41 o                         
 -10   8   1         20.41         -2.21        18.33 o                         
  -9   8   1         12.58         10.10        18.70 o                         
  -8   8   1        162.17        138.74        21.37 o                         
  -7   8   1        384.44        395.42        36.73 o                         
  -6   8   1        706.19        728.45        50.89 o                         
  -5   8   1        226.15        220.48        30.44 o                         
  -4   8   1       2578.60       2558.51        85.81 o                         
  -3   8   1       3033.09       2753.36        73.42 o                         
  -2   8   1        235.63        285.85        36.68 o                         
  -1   8   1         84.04        138.21        21.30 o                         
   0   8   1        878.69        904.88        54.07 o                         
   1   8   1        254.36        220.82        28.39 o                         
   2   8   1          3.62         -3.96        28.39 o                         
   3   8   1        433.91        435.74        72.13 o                         
   4   8   1        227.39        207.67        43.69 o                         
   5   8   1        796.92        908.23        89.33 o                         
   6   8   1         19.74         56.71        57.79 o                         
   7   8   1         48.31         60.29        45.42 o                         
   8   8   1         26.10         -6.02        27.02 o                         
 -10   9   1          1.72         53.56        26.46 o                         
  -9   9   1         13.23          0.97        17.27 o                         
  -8   9   1        342.12        418.64        45.54 o                         
  -7   9   1         17.42         46.94        22.19 o                         
  -6   9   1        265.07        226.65        25.26 o                         
  -5   9   1        223.75        266.52        30.91 o                         
  -4   9   1         52.89         61.88        17.14 o                         
  -3   9   1        787.52        805.19        49.37 o                         
  -2   9   1        150.39        152.93        33.83 o                         
  -1   9   1       2280.56       2295.04       129.76 o                         
   0   9   1        285.68        349.12        52.86 o                         
   1   9   1        142.17        158.03        40.39 o                         
   2   9   1          6.05          0.39        26.16 o                         
   3   9   1         36.56         34.05        32.14 o                         
   4   9   1         85.51         86.57        34.60 o                         
   5   9   1        182.46        200.41        46.67 o                         
   6   9   1          1.14         29.79        28.07 o                         
   7   9   1        211.20        231.72        55.67 o                         
 -10  10   1          7.12        127.48        63.87 o                         
  -9  10   1        224.18        234.82        39.54 o                         
  -8  10   1          5.71         30.67        32.80 o                         
  -7  10   1        103.17         90.63        29.23 o                         
  -6  10   1        379.18        361.98        54.86 o                         
  -5  10   1         63.56         48.41        18.78 o                         
  -4  10   1        234.32        226.27        33.06 o                         
  -3  10   1        240.35        262.86        50.32 o                         
  -2  10   1        232.91        239.62        47.20 o                         
  -1  10   1         40.01         33.73        30.72 o                         
   0  10   1          3.39         59.09        34.81 o                         
   1  10   1         62.28          4.89        55.81 o                         
   2  10   1        177.85        193.94        47.35 o                         
   3  10   1          1.21         -9.47        31.73 o                         
   4  10   1          5.11          7.64        27.38 o                         
   5  10   1         84.96         82.59        32.39 o                         
   6  10   1        139.80         52.51        48.33 o                         
  -9  11   1        246.82        137.70        28.13 o                         
  -8  11   1        180.24        166.10        79.34 o                         
  -7  11   1         12.67        -15.88        25.85 o                         
  -6  11   1          6.36         12.31        21.10 o                         
  -5  11   1         34.26         37.41        25.68 o                         
  -4  11   1         19.00        -17.83        29.49 o                         
  -3  11   1        197.85        189.07        46.21 o                         
  -2  11   1        109.62        105.86        99.14 o                         
  -1  11   1         95.84        117.17        43.35 o                         
   0  11   1          1.12        -24.39        27.34 o                         
   1  11   1        103.50         56.01        35.15 o                         
   2  11   1        155.12        268.54        55.28 o                         
   3  11   1        374.08        578.91        87.84 o                         
   4  11   1          0.66          8.43        56.92 o                         
   5  11   1         12.47         32.17        32.13 o                         
  -7  12   1         52.72         50.86        43.87 o                         
  -6  12   1         16.07          8.13        38.26 o                         
  -5  12   1         17.11         55.90        34.01 o                         
  -4  12   1         78.55         32.55        81.20 o                         
  -3  12   1        145.81        117.15        38.92 o                         
  -2  12   1        334.92        318.44        62.17 o                         
  -1  12   1          0.44         -7.48        23.82 o                         
   0  12   1          2.40         18.59        28.78 o                         
   1  12   1         30.60        -19.07        30.10 o                         
   2  12   1          1.47         27.32        34.28 o                         
   3  12   1         73.35        117.76        51.83 o                         
  -5  13   1         33.10        -29.60        29.60 o                         
  -4  13   1         27.03         21.88        29.42 o                         
  -3  13   1          4.31         55.80        32.64 o                         
  -2  13   1         69.69         54.80        35.96 o                         
  -1  13   1          0.32         22.25        31.32 o                         
   0  13   1         29.14         90.10        75.17 o                         
   1  13   1         79.84         68.68        39.75 o                         
   1 -14   2          0.98         22.13        23.54 o                         
   2 -14   2          4.49         39.29        34.05 o                         
   3 -14   2        147.54         75.20        26.92 o                         
  -3 -13   2         26.83         12.03        31.36 o                         
  -2 -13   2         28.68        -22.92        34.50 o                         
  -1 -13   2          3.66         72.40        33.96 o                         
   0 -13   2         92.40        144.38        42.79 o                         
   1 -13   2          7.88         24.83        25.81 o                         
   2 -13   2         50.21         69.55        30.73 o                         
   3 -13   2         15.17         -0.60        22.18 o                         
   4 -13   2        135.76        135.43        34.57 o                         
   5 -13   2         33.03        -36.62        36.62 o                         
   6 -13   2          0.99          3.42        24.36 o                         
  -5 -12   2         18.68         43.07        79.11 o                         
  -4 -12   2          2.48         12.83        34.91 o                         
  -3 -12   2        152.33        150.43        65.26 o                         
  -2 -12   2        139.86        196.32        42.71 o                         
  -1 -12   2         37.76         60.53        28.07 o                         
   0 -12   2         88.84        136.07        36.93 o                         
   1 -12   2         98.95         38.97        28.50 o                         
   2 -12   2        109.70         89.69        28.11 o                         
   3 -12   2         21.67         36.32        20.32 o                         
   4 -12   2         17.57        -13.89        18.97 o                         
   5 -12   2         56.10         89.73        27.31 o                         
   6 -12   2         23.17         40.84        22.03 o                         
   7 -12   2        212.68        271.18        45.96 o                         
   8 -12   2          5.58        -18.85        27.25 o                         
  -6 -11   2          0.37         34.20        34.84 o                         
  -5 -11   2          0.54         18.63        30.66 o                         
  -4 -11   2         87.53         90.08        29.69 o                         
  -3 -11   2        212.16        208.80        40.72 o                         
  -2 -11   2          0.12         28.17        23.23 o                         
  -1 -11   2         43.71         31.38        23.89 o                         
   0 -11   2        721.38        622.09        72.64 o                         
   1 -11   2        497.23        484.79        55.59 o                         
   2 -11   2          9.70         15.69        17.11 o                         
   3 -11   2        675.99        614.67        60.40 o                         
   4 -11   2        352.56        354.12        47.29 o                         
   5 -11   2          4.34          9.82        20.95 o                         
   6 -11   2         87.95        111.43        33.29 o                         
   7 -11   2          8.61         16.02        24.61 o                         
   8 -11   2          1.62        -11.45        20.99 o                         
   9 -11   2        123.80         70.88        27.59 o                         
  -7 -10   2          0.18         -0.43        24.04 o                         
  -6 -10   2         15.92         63.27        34.21 o                         
  -5 -10   2         32.69         30.53        20.33 o                         
  -4 -10   2        305.87        325.85        58.37 o                         
  -3 -10   2         35.17         18.33        17.35 o                         
  -2 -10   2       1287.85       1499.86        78.64 o                         
  -1 -10   2         96.66         61.97        22.72 o                         
   0 -10   2        416.85        477.43        52.92 o                         
   1 -10   2         21.54         31.48        21.49 o                         
   2 -10   2         54.51         55.86        20.08 o                         
   3 -10   2        208.59        170.46        59.31 o                         
   4 -10   2        556.56        572.77        52.57 o                         
   5 -10   2         66.93         60.05        28.30 o                         
   6 -10   2       1053.71       1272.52        85.36 o                         
   7 -10   2         31.10         34.50        21.62 o                         
   8 -10   2         55.27         33.35        21.08 o                         
   9 -10   2         20.40          5.22        25.65 o                         
  10 -10   2         30.28         13.14        55.77 o                         
  -8  -9   2         13.06        120.61        74.12 o                         
  -7  -9   2        138.77        130.72        42.74 o                         
  -6  -9   2         57.92         36.51        23.54 o                         
  -5  -9   2        119.52        126.69        38.85 o                         
  -4  -9   2        201.39        215.38        37.25 o                         
  -3  -9   2         10.25         21.02        22.21 o                         
  -2  -9   2        144.13        223.19        38.37 o                         
  -1  -9   2         18.76         34.26        12.60 o                         
   0  -9   2        943.18        797.28        50.88 o                         
   1  -9   2        408.11        430.31        31.68 o                         
   2  -9   2        321.13        264.38        16.27 o                         
   3  -9   2         96.83         85.58        14.97 o                         
   4  -9   2         16.47         16.24        14.22 o                         
   5  -9   2       1345.83       1582.63        90.91 o                         
   6  -9   2         41.39         70.80        21.90 o                         
   7  -9   2       1947.97       2369.13       113.64 o                         
   8  -9   2         39.18         37.19        16.85 o                         
   9  -9   2         36.54         39.55        23.01 o                         
  10  -9   2          9.45         27.33        33.61 o                         
  -9  -8   2         11.37         56.30        63.27 o                         
  -8  -8   2         54.53         39.78        56.90 o                         
  -7  -8   2         10.36         13.78        27.93 o                         
  -6  -8   2        213.97        194.27        40.85 o                         
  -5  -8   2        459.45        690.75        76.23 o                         
  -4  -8   2        623.49        546.05        53.56 o                         
  -3  -8   2        658.62        679.51        57.87 o                         
  -2  -8   2        112.49         80.58        17.59 o                         
  -1  -8   2          8.67         13.19        11.55 o                         
   0  -8   2        800.95        771.60        42.31 o                         
   1  -8   2          0.83          0.88         5.77 o                         
   2  -8   2       3302.99       3285.99        67.96 o                         
   3  -8   2       1294.48       1271.19        65.19 o                         
   4  -8   2        273.66        287.82        36.12 o                         
   5  -8   2         11.37         -0.29        16.98 o                         
   6  -8   2         35.13         20.29         7.31 o                         
   7  -8   2        702.43        840.83        64.06 o                         
   8  -8   2          2.93          7.95        15.58 o                         
   9  -8   2        333.50        451.38        49.41 o                         
  10  -8   2         28.70         29.99        51.90 o                         
  11  -8   2          5.89         85.26        62.00 o                         
 -10  -7   2          0.66         86.88        73.77 o                         
  -9  -7   2         49.21        -23.99        57.03 o                         
  -8  -7   2        184.19        217.24        74.60 o                         
  -7  -7   2          6.49         10.24        25.87 o                         
  -6  -7   2        103.30        101.11        37.33 o                         
  -5  -7   2          4.55        -14.33        26.60 o                         
  -4  -7   2        364.37        444.65        33.03 o                         
  -3  -7   2        762.14        752.72        38.01 o                         
  -2  -7   2       1036.20       1039.21        62.02 o                         
  -1  -7   2        340.55        379.40        25.91 o                         
   0  -7   2        356.09        326.89        23.60 o                         
   1  -7   2       1376.67       1332.33        46.71 o                         
   2  -7   2       5572.55       5452.31       100.71 o                         
   3  -7   2        202.42        214.39        19.57 o                         
   4  -7   2       2028.16       2381.08       113.45 o                         
   5  -7   2         94.37        105.74        13.17 o                         
   6  -7   2        548.68        547.33        34.69 o                         
   7  -7   2        152.99        152.17        17.52 o                         
   8  -7   2         17.68         31.64        10.80 o                         
   9  -7   2         43.74         25.76        17.76 o                         
  10  -7   2         27.82         11.82        23.42 o                         
  11  -7   2         19.80         -0.13        28.99 o                         
 -10  -6   2          9.33         87.29        65.39 o                         
  -9  -6   2        209.06        351.68        88.49 o                         
  -8  -6   2          3.81         12.75        27.63 o                         
  -7  -6   2         38.45         93.29        32.09 o                         
  -6  -6   2        221.91        175.16        35.38 o                         
  -5  -6   2        611.08        907.96        79.50 o                         
  -4  -6   2        296.69        390.84        38.40 o                         
  -3  -6   2       2855.44       2814.12        73.10 o                         
  -2  -6   2          3.83          4.08         5.57 o                         
  -1  -6   2       5738.83       5727.97       105.37 o                         
   0  -6   2        423.69        460.99        23.67 o                         
   1  -6   2       3271.57       3424.89        69.42 o                         
   2  -6   2        335.24        365.17        22.33 o                         
   3  -6   2        279.93        302.85        22.07 o                         
   4  -6   2         69.69         81.83        10.32 o                         
   5  -6   2         65.98         98.82        19.05 o                         
   6  -6   2        253.00        182.69        16.87 o                         
   7  -6   2          4.62         12.19         6.93 o                         
   8  -6   2         78.83         40.59        12.55 o                         
   9  -6   2        128.32        138.26        22.07 o                         
  10  -6   2         77.96         27.92        17.34 o                         
  11  -6   2        285.30        339.24        89.47 o                         
  12  -6   2          8.71        -58.87        58.87 o                         
 -11  -5   2          1.39         96.18        76.88 o                         
 -10  -5   2         45.79         -7.37        45.04 o                         
  -9  -5   2          3.41        -22.60        31.90 o                         
  -8  -5   2        150.26         79.21        25.80 o                         
  -7  -5   2        188.35        188.00        42.63 o                         
  -6  -5   2       1637.24       1588.70        96.73 o                         
  -5  -5   2        335.63        428.40        54.93 o                         
  -4  -5   2        956.36        870.37        41.53 o                         
  -3  -5   2        824.18        960.34        40.12 o                         
  -2  -5   2       1986.98       2334.41        45.05 o                         
  -1  -5   2       1628.36       1703.24        43.96 o                         
   0  -5   2       5377.04       5318.03        66.50 o                         
   1  -5   2       2373.63       2718.41        43.96 o                         
   2  -5   2        303.25        282.24        18.75 o                         
   3  -5   2         11.36         12.99         8.66 o                         
   4  -5   2       8323.48       9150.80       127.50 o                         
   5  -5   2          0.06          1.38         6.45 o                         
   6  -5   2       2998.99       3067.08        66.49 o                         
   7  -5   2          1.54          7.45         6.81 o                         
   8  -5   2       1416.45       1350.38        49.33 o                         
   9  -5   2          2.26          1.22        12.50 o                         
  10  -5   2          2.01         25.88        24.75 o                         
  11  -5   2          1.81          2.95        28.61 o                         
  12  -5   2          7.54        -25.67        38.83 o                         
 -11  -4   2         52.14         49.69        57.16 o                         
 -10  -4   2         32.67        -30.83        63.65 o                         
  -9  -4   2        395.82        303.01        79.91 o                         
  -8  -4   2       1112.20       1129.73        76.53 o                         
  -7  -4   2        902.34       1054.63        73.35 o                         
  -6  -4   2        712.83        704.29        42.77 o                         
  -5  -4   2       3507.76       3492.93        96.80 o                         
  -4  -4   2        121.56        117.52        11.03 o                         
  -3  -4   2       6353.29       6219.94        76.58 o                         
  -2  -4   2        844.51        933.56        23.86 o                         
  -1  -4   2       3418.18       3440.55        42.34 o                         
   0  -4   2        752.57        677.90        16.00 o                         
   1  -4   2       6501.58       6489.85        67.30 o                         
   2  -4   2        438.33        364.71        15.38 o                         
   3  -4   2       4472.76       4721.66        80.78 o                         
   4  -4   2          7.89         10.71         6.10 o                         
   5  -4   2        330.89        286.86        15.08 o                         
   6  -4   2         13.20         21.85        10.22 o                         
   7  -4   2        224.59        226.48        19.11 o                         
   8  -4   2       1097.39       1205.12        46.23 o                         
   9  -4   2        329.77        296.73        36.18 o                         
  10  -4   2          3.82         15.14        16.65 o                         
  11  -4   2          0.32         -1.84        26.29 o                         
  12  -4   2         20.77          4.10        31.35 o                         
 -12  -3   2         14.41        -10.22        36.71 o                         
 -11  -3   2          1.93         71.49        60.83 o                         
 -10  -3   2         30.94        140.05        70.93 o                         
  -9  -3   2         18.42         26.05        45.10 o                         
  -8  -3   2        591.41        546.65        46.00 o                         
  -7  -3   2        248.78        418.83        28.17 o                         
  -6  -3   2        284.87        236.06        27.93 o                         
  -5  -3   2       1704.51       1823.89        54.24 o                         
  -4  -3   2          8.08          8.94         4.70 o                         
  -3  -3   2       5743.33       5733.69        63.48 o                         
  -2  -3   2        505.33        453.76        16.36 o                         
  -1  -3   2       8889.22       8788.34        82.45 o                         
   0  -3   2         56.06         48.98         5.04 o                         
   1  -3   2       3858.31       3983.70        44.71 o                         
   2  -3   2        666.96        638.18        14.01 o                         
   3  -3   2       7208.70       7347.47        72.80 o                         
   4  -3   2         10.89          7.84         3.55 o                         
   5  -3   2       2336.18       2267.06        45.55 o                         
   6  -3   2        382.64        381.00        22.18 o                         
   7  -3   2         28.13         19.53         9.10 o                         
   8  -3   2        219.06        139.24        19.32 o                         
   9  -3   2        145.87        211.43        31.30 o                         
  10  -3   2        268.57        240.66        35.00 o                         
  11  -3   2        295.02        254.51        52.87 o                         
  12  -3   2          0.44        -24.17        42.03 o                         
 -12  -2   2         87.02        149.67        78.68 o                         
 -11  -2   2          2.34          1.46        29.24 o                         
 -10  -2   2         20.27         15.25        51.37 o                         
  -9  -2   2       1000.58        748.78       117.10 o                         
  -8  -2   2        553.96       1158.98       155.59 o                         
  -7  -2   2          1.91         44.36        35.48 o                         
  -6  -2   2       1717.85       1682.02        53.28 o                         
  -5  -2   2         47.33         39.93         6.83 o                         
  -4  -2   2        179.19        166.45        10.98 o                         
  -3  -2   2         16.38         34.23         3.91 o                         
  -2  -2   2      16966.90      16566.97       113.24 o                         
  -1  -2   2      15241.60      14571.37        98.09 o                         
   0  -2   2      14308.76      14317.03       122.92 o                         
   1  -2   2       3778.32       3882.42        42.41 o                         
   2  -2   2       7584.45       7409.88        70.44 o                         
   3  -2   2       1956.92       2042.34        30.62 o                         
   4  -2   2       3933.55       4001.97        52.43 o                         
   5  -2   2       1391.86       1363.93        40.51 o                         
   6  -2   2       2215.11       2277.89        57.23 o                         
   7  -2   2         82.30         73.03        11.60 o                         
   8  -2   2        253.89        292.11        29.44 o                         
   9  -2   2        220.66        227.53        43.22 o                         
  10  -2   2         23.13         78.90        27.24 o                         
  11  -2   2        270.73        421.50        98.62 o                         
  12  -2   2        348.68        462.93        80.07 o                         
 -12  -1   2          5.11        -57.38        68.01 o                         
 -11  -1   2        249.10        263.26        80.36 o                         
 -10  -1   2        193.91        247.97        76.18 o                         
  -9  -1   2          4.40         27.28        37.31 o                         
  -8  -1   2        237.83        285.17        20.70 o                         
  -7  -1   2          7.58         11.16         5.43 o                         
  -6  -1   2        402.36        504.31        22.45 o                         
  -5  -1   2       1567.21       1622.25        75.12 o                         
  -4  -1   2          9.21          7.95         4.73 o                         
  -3  -1   2       5495.70       5828.59        54.86 o                         
  -2  -1   2       8499.14       8620.55        62.52 o                         
  -1  -1   2       8179.96       7901.65        70.08 o                         
   0  -1   2          8.81          9.92         3.25 o                         
   1  -1   2      12290.86      12091.00        99.56 o                         
   2  -1   2       6741.03       6884.58        77.18 o                         
   3  -1   2        754.34        640.75        18.67 o                         
   4  -1   2        121.94        116.76        10.21 o                         
   5  -1   2        437.19        395.90        22.09 o                         
   6  -1   2        220.02        244.82        19.51 o                         
   7  -1   2       2829.43       2735.95        94.20 o                         
   8  -1   2        674.00        654.04        42.70 o                         
   9  -1   2        316.74        368.69        51.64 o                         
  10  -1   2        245.63        230.86        39.47 o                         
  11  -1   2          0.16        -12.79        37.41 o                         
  12  -1   2          0.48        119.38        63.90 o                         
 -12   0   2         69.97         63.52        41.87 o                         
 -11   0   2         70.99        143.46        61.30 o                         
 -10   0   2         23.97         16.05        42.95 o                         
  -9   0   2          2.45         28.29        44.59 o                         
  -8   0   2        365.89        335.90        19.70 o                         
  -7   0   2        316.37        308.16        27.04 o                         
  -6   0   2       3874.58       4004.36        74.32 o                         
  -5   0   2         98.33        134.17        11.41 o                         
  -4   0   2       5356.24       5252.32        83.70 o                         
  -3   0   2         75.59         85.21         9.26 o                         
  -2   0   2      11632.85      11623.90       118.65 o                         
  -1   0   2        264.42        229.02         8.02 o                         
   0   0   2       2916.85       2879.42        39.32 o                         
   1   0   2       7986.91       7960.99        75.67 o                         
   2   0   2       3924.84       3750.92        56.37 o                         
   3   0   2       2177.72       2160.61        52.77 o                         
   4   0   2        824.37        812.19        35.07 o                         
   5   0   2        136.96        193.69        17.40 o                         
   6   0   2         18.69         20.38         7.54 o                         
   7   0   2        148.93        164.81        22.29 o                         
   8   0   2       2669.02       2553.30        85.52 o                         
   9   0   2         41.28         18.40        18.72 o                         
  10   0   2        364.35        363.88        52.92 o                         
  11   0   2         44.55         16.36        50.04 o                         
  12   0   2         11.95         -4.72        29.56 o                         
 -12   1   2         16.75         35.98        43.83 o                         
 -11   1   2          1.02        -26.05        37.95 o                         
 -10   1   2          0.21          2.75        25.03 o                         
  -9   1   2        807.54        927.88       120.96 o                         
  -8   1   2        252.72        272.91        16.17 o                         
  -7   1   2        930.47        979.77        38.02 o                         
  -6   1   2        137.81        197.81        15.87 o                         
  -5   1   2        718.02        723.42        27.24 o                         
  -4   1   2       2582.05       2580.17        28.50 o                         
  -3   1   2        299.37        376.24        12.64 o                         
  -2   1   2      22777.49      21563.21       178.22 o                         
  -1   1   2       4325.91       4549.69        54.20 o                         
   0   1   2        866.40        914.65        45.03 o                         
   1   1   2         67.44         83.26         7.76 o                         
   2   1   2       2058.23       2030.64        50.59 o                         
   3   1   2       2370.80       2215.36        57.50 o                         
   4   1   2         55.70         38.93        10.88 o                         
   5   1   2       1789.61       1714.45        85.29 o                         
   6   1   2        354.33        360.32        42.32 o                         
   7   1   2        463.50        501.70        85.64 o                         
   8   1   2         18.07         43.20        23.03 o                         
   9   1   2         22.77         42.42        30.29 o                         
  10   1   2        341.93        337.61       102.73 o                         
  11   1   2         47.17         21.01        36.81 o                         
  12   1   2         25.09        156.28        80.39 o                         
 -12   2   2         41.09         46.30        58.36 o                         
 -11   2   2          1.71         56.49        50.73 o                         
 -10   2   2         17.27        -16.01        22.68 o                         
  -9   2   2         22.41         37.80        21.13 o                         
  -8   2   2          6.27          7.29         9.73 o                         
  -7   2   2       1466.20       1476.00        38.36 o                         
  -6   2   2        183.71        189.75        11.49 o                         
  -5   2   2       2578.86       2386.68        40.52 o                         
  -4   2   2       1009.73       1119.72        27.50 o                         
  -3   2   2        311.56        282.66        12.95 o                         
  -2   2   2      17975.81      17555.96       153.05 o                         
  -1   2   2         95.33         98.64         9.57 o                         
   0   2   2      29656.33      28189.46       230.39 o                         
   1   2   2        769.48        740.02        35.60 o                         
   2   2   2       2075.31       2226.61        58.51 o                         
   3   2   2       1658.45       1703.89        73.71 o                         
   4   2   2       2989.24       3300.78       121.14 o                         
   5   2   2        140.03         76.30        41.16 o                         
   6   2   2        118.50        181.66        32.51 o                         
   7   2   2        347.37        280.89        41.76 o                         
   8   2   2          1.70         29.40        22.94 o                         
   9   2   2         19.45         27.46        19.32 o                         
  10   2   2          2.15         -2.21        19.95 o                         
  11   2   2         10.32        103.30        61.72 o                         
 -12   3   2        251.94        236.29        79.19 o                         
 -11   3   2         24.88          5.96        19.62 o                         
 -10   3   2        307.75        289.29        46.55 o                         
  -9   3   2        176.63         92.63        26.06 o                         
  -8   3   2         25.38         24.33         7.67 o                         
  -7   3   2        107.76        148.57        12.23 o                         
  -6   3   2        181.87        173.42        12.97 o                         
  -5   3   2        347.51        378.84        16.91 o                         
  -4   3   2       1657.46       1614.93        41.51 o                         
  -3   3   2        175.22        179.96        12.67 o                         
  -2   3   2       2007.31       2151.14        40.12 o                         
  -1   3   2       2665.19       2955.19        39.39 o                         
   0   3   2      11596.74      11130.22       150.60 o                         
   1   3   2        773.27        782.12        41.57 o                         
   2   3   2      10993.99      10761.25       217.41 o                         
   3   3   2          6.40         33.50        17.84 o                         
   4   3   2       3794.22       3730.16       139.30 o                         
   5   3   2        110.65         87.95        24.59 o                         
   6   3   2         58.05         62.04        26.46 o                         
   7   3   2         11.82         13.96        21.01 o                         
   8   3   2         88.96        128.84        33.16 o                         
   9   3   2          9.48         42.64        51.45 o                         
  10   3   2          1.29         -2.64        42.76 o                         
  11   3   2          0.65        -55.67        55.67 o                         
 -12   4   2          3.57         18.09        22.38 o                         
 -11   4   2         99.39        159.01        38.42 o                         
 -10   4   2         12.10          3.85        16.34 o                         
  -9   4   2        595.18        656.71        43.31 o                         
  -8   4   2         31.49         38.75         9.26 o                         
  -7   4   2        107.97        118.43        11.56 o                         
  -6   4   2          3.89          8.26         5.20 o                         
  -5   4   2       2167.03       2200.29        55.26 o                         
  -4   4   2         76.17         90.84        14.37 o                         
  -3   4   2       2673.83       2478.36        48.35 o                         
  -2   4   2       2050.18       2170.71        41.57 o                         
  -1   4   2       4563.26       4360.84        69.12 o                         
   0   4   2       2546.81       2900.43        47.88 o                         
   1   4   2        661.69        752.07        80.89 o                         
   2   4   2         14.02         18.68        13.13 o                         
   3   4   2        143.58        141.43        29.32 o                         
   4   4   2        305.35        250.37        39.81 o                         
   5   4   2        218.05        151.73        33.87 o                         
   6   4   2        212.98        311.29        47.25 o                         
   7   4   2        176.92        125.56        32.28 o                         
   8   4   2         73.58        102.74        34.16 o                         
   9   4   2        199.96        171.89        39.76 o                         
  10   4   2          4.55        -64.60        64.60 o                         
  11   4   2         26.03         30.73        51.87 o                         
 -12   5   2         21.10         20.48        37.00 o                         
 -11   5   2          9.86         30.78        30.18 o                         
 -10   5   2         84.98         16.55        16.93 o                         
  -9   5   2         17.79         18.28        13.18 o                         
  -8   5   2        992.46       1095.69        48.15 o                         
  -7   5   2        893.24        749.23        41.52 o                         
  -6   5   2        192.69        169.88        19.34 o                         
  -5   5   2        631.91        586.52        40.80 o                         
  -4   5   2        391.43        444.15        29.06 o                         
  -3   5   2        540.66        544.50        26.61 o                         
  -2   5   2       6567.36       6811.32        92.22 o                         
  -1   5   2       3939.35       4043.92        95.90 o                         
   0   5   2       2162.26       2164.88        49.20 o                         
   1   5   2        257.82        251.24        20.79 o                         
   2   5   2        359.99        316.08        41.11 o                         
   3   5   2        165.37        161.74        31.76 o                         
   4   5   2       1065.45       1056.40        83.46 o                         
   5   5   2          6.41         -0.85        17.86 o                         
   6   5   2       1108.61       1170.51        96.24 o                         
   7   5   2        211.55        290.88        51.32 o                         
   8   5   2          5.89        -24.28        24.95 o                         
   9   5   2         34.88         37.78        31.68 o                         
  10   5   2         63.49         49.09        53.93 o                         
 -12   6   2         21.51         10.72        34.80 o                         
 -11   6   2        207.58        180.03        32.23 o                         
 -10   6   2          2.03        -14.70        14.70 o                         
  -9   6   2          5.66         17.92        11.34 o                         
  -8   6   2         24.34          4.44        14.02 o                         
  -7   6   2        367.04        418.97        32.19 o                         
  -6   6   2        163.02        175.33        22.13 o                         
  -5   6   2       1159.70       1154.04        60.58 o                         
  -4   6   2        152.19        160.58        19.26 o                         
  -3   6   2        203.65        199.39        17.10 o                         
  -2   6   2        935.26       1001.25        34.46 o                         
  -1   6   2        362.44        357.90        28.65 o                         
   0   6   2       2092.42       2239.66        54.16 o                         
   1   6   2        189.23        189.37        16.35 o                         
   2   6   2         15.52        -39.43        39.43 o                         
   3   6   2         77.63        117.32        29.56 o                         
   4   6   2        221.31        150.60        36.38 o                         
   5   6   2         40.38         28.19        37.03 o                         
   6   6   2        801.73        629.90        97.59 o                         
   7   6   2         17.24         46.47        28.23 o                         
   8   6   2          5.82          1.65        19.26 o                         
   9   6   2         11.75         -3.05        44.28 o                         
 -11   7   2          9.04        -24.38        62.52 o                         
 -10   7   2        303.54        383.61        42.81 o                         
  -9   7   2        235.89        276.31        33.12 o                         
  -8   7   2        651.13        644.18        43.67 o                         
  -7   7   2         12.70         -6.13        10.73 o                         
  -6   7   2        403.25        349.30        37.57 o                         
  -5   7   2       2109.15       2042.50        84.74 o                         
  -4   7   2         54.36         59.13        18.67 o                         
  -3   7   2        158.10        171.66        16.76 o                         
  -2   7   2        460.50        432.95        23.31 o                         
  -1   7   2        213.63        248.94        25.89 o                         
   0   7   2        686.54        651.74        32.99 o                         
   1   7   2       1137.07       1174.63        44.17 o                         
   2   7   2        147.90        157.01        17.10 o                         
   3   7   2       1959.02       1988.67       119.86 o                         
   4   7   2        211.33        225.15        51.32 o                         
   5   7   2          9.91         20.01        33.85 o                         
   6   7   2         52.34        106.35        38.16 o                         
   7   7   2        783.51        625.55        81.56 o                         
   8   7   2         19.70          2.52        25.07 o                         
   9   7   2         34.82         65.51        65.20 o                         
 -11   8   2         23.96         -2.92        59.34 o                         
 -10   8   2        503.63        631.80        70.69 o                         
  -9   8   2          0.58         13.19        11.16 o                         
  -8   8   2        622.46        647.22        53.02 o                         
  -7   8   2         43.76         73.87        25.33 o                         
  -6   8   2         17.47         -8.12        18.34 o                         
  -5   8   2        814.72        803.87        47.74 o                         
  -4   8   2        227.96        198.79        22.76 o                         
  -3   8   2        491.78        521.50        28.42 o                         
  -2   8   2       1421.22       1348.69        61.27 o                         
  -1   8   2         26.42          6.79        13.50 o                         
   0   8   2        284.55        266.33        48.96 o                         
   1   8   2        706.12        721.72        72.04 o                         
   2   8   2        547.98        527.04        68.61 o                         
   3   8   2          9.98        -23.36        34.15 o                         
   4   8   2        274.66        279.70        49.91 o                         
   5   8   2         42.00         19.16        31.67 o                         
   6   8   2          6.03         -8.01        36.06 o                         
   7   8   2          8.52         14.06        93.97 o                         
   8   8   2        104.41        122.45        41.29 o                         
 -10   9   2         14.42         58.85        29.18 o                         
  -9   9   2         14.64        -13.62        18.92 o                         
  -8   9   2         51.40         28.29        19.43 o                         
  -7   9   2        160.64        146.96        29.07 o                         
  -6   9   2         73.92         85.13        28.40 o                         
  -5   9   2         69.78         67.71        19.45 o                         
  -4   9   2        132.02        101.56        22.87 o                         
  -3   9   2        493.41        440.65        37.98 o                         
  -2   9   2        141.29         92.89        30.30 o                         
  -1   9   2       1278.95       1265.91        99.54 o                         
   0   9   2          8.15         -5.98        44.37 o                         
   1   9   2       1354.65       1353.37       107.65 o                         
   2   9   2         26.99         27.13        28.40 o                         
   3   9   2        221.29        281.24        58.43 o                         
   4   9   2        201.44        105.42        54.56 o                         
   5   9   2        284.58        246.99        75.04 o                         
   6   9   2         52.01        145.04        46.84 o                         
   7   9   2         75.40         34.88        35.37 o                         
  -9  10   2          3.39          7.17        30.25 o                         
  -8  10   2        136.76         94.96        74.80 o                         
  -7  10   2        128.06         95.02        42.82 o                         
  -6  10   2        732.15        726.99        97.57 o                         
  -5  10   2        175.47        194.71        31.59 o                         
  -4  10   2        100.61        122.93        26.06 o                         
  -3  10   2        199.99        133.82        38.00 o                         
  -2  10   2         23.08         14.73        19.86 o                         
  -1  10   2        139.44        190.00        42.61 o                         
   0  10   2         63.95         15.72        32.04 o                         
   1  10   2        787.65        748.51        87.34 o                         
   2  10   2          7.98        -19.92        51.75 o                         
   3  10   2         21.48        -10.42        26.18 o                         
   4  10   2         52.67         76.40        35.83 o                         
   5  10   2          6.93        -24.12        46.81 o                         
   6  10   2          8.63        224.90        85.58 o                         
  -8  11   2          8.56        -24.03        28.65 o                         
  -7  11   2          0.13         24.94        29.40 o                         
  -6  11   2         99.58        105.71        49.72 o                         
  -5  11   2         72.96         97.81        38.84 o                         
  -4  11   2        535.73        635.98        79.31 o                         
  -3  11   2          0.31         -9.72        55.43 o                         
  -2  11   2         17.97         48.13        27.86 o                         
  -1  11   2        292.83        189.87        49.68 o                         
   0  11   2         24.48         33.19        84.64 o                         
   1  11   2         94.30         91.10        40.98 o                         
   2  11   2          0.58        -10.43        46.49 o                         
   3  11   2         41.86        -17.02        60.34 o                         
   4  11   2          0.01         51.61        40.07 o                         
  -7  12   2        187.39        239.11        81.75 o                         
  -6  12   2          0.82         21.74        41.68 o                         
  -5  12   2          4.38         13.03        24.62 o                         
  -4  12   2          1.89        -23.44        25.82 o                         
  -3  12   2         22.36         81.72        37.53 o                         
  -2  12   2          0.16         -1.36        63.52 o                         
  -1  12   2        115.01        127.35        46.81 o                         
   0  12   2          5.80         -9.50        53.79 o                         
   1  12   2         51.82         50.05        30.72 o                         
   2  12   2          0.21         18.21        32.32 o                         
   3  12   2        137.39        130.58        53.85 o                         
  -4  13   2         10.43         24.66        83.68 o                         
  -3  13   2          9.38         -3.59        55.78 o                         
  -2  13   2         51.73         42.74        66.19 o                         
  -1  13   2          5.33        -15.15        78.11 o                         
   0  13   2        254.84        469.07       111.78 o                         
   0 -14   3        111.91        148.06        41.40 o                         
   1 -14   3         70.14         85.10        61.73 o                         
   2 -14   3         71.73         84.50        29.12 o                         
   3 -14   3         34.85         34.34        29.33 o                         
  -3 -13   3         96.83        163.07        58.49 o                         
  -2 -13   3         11.05         27.53        26.34 o                         
  -1 -13   3        359.61        481.24        81.99 o                         
   0 -13   3          6.29         -8.18        24.95 o                         
   1 -13   3        174.13        224.18        44.87 o                         
   2 -13   3          1.86        -20.43        20.43 o                         
   3 -13   3         53.86         19.95        23.44 o                         
   4 -13   3          1.59         15.34        22.85 o                         
   5 -13   3         93.71          8.57        72.22 o                         
   6 -13   3         14.49        -12.23        29.85 o                         
  -5 -12   3          0.41         -9.18        94.84 o                         
  -4 -12   3        121.61        208.97        55.95 o                         
  -3 -12   3          3.87         -3.53        33.12 o                         
  -2 -12   3         11.89        131.34        39.26 o                         
  -1 -12   3         48.49         63.32        27.97 o                         
   0 -12   3         75.57         58.18        29.05 o                         
   1 -12   3          0.16        -15.76        21.79 o                         
   2 -12   3        526.64        478.43        62.37 o                         
   3 -12   3         21.42         47.91        24.46 o                         
   4 -12   3          0.97        -14.85        17.87 o                         
   5 -12   3        112.61        222.92        48.41 o                         
   6 -12   3        131.29        157.43        45.69 o                         
   7 -12   3          0.87         -0.96        23.27 o                         
   8 -12   3         46.31         76.72        54.99 o                         
  -6 -11   3          3.45         -4.60        25.68 o                         
  -5 -11   3         11.17         42.25        31.08 o                         
  -4 -11   3        186.97        211.47        39.89 o                         
  -3 -11   3         33.50        -17.75        21.78 o                         
  -2 -11   3         17.93          4.46        27.25 o                         
  -1 -11   3          2.87        310.14        60.87 o                         
   0 -11   3       1324.57       1361.30        92.37 o                         
   1 -11   3        114.18        139.79        31.43 o                         
   2 -11   3          1.47         -2.49        22.89 o                         
   3 -11   3         97.98        137.44        52.66 o                         
   4 -11   3        493.54        458.36        54.40 o                         
   5 -11   3        125.46        146.08        33.70 o                         
   6 -11   3         17.05         59.84        23.11 o                         
   7 -11   3          2.80          7.70        22.48 o                         
   8 -11   3         50.27         23.34        42.54 o                         
   9 -11   3          1.09         19.90        27.63 o                         
  -7 -10   3         47.88         69.66        59.94 o                         
  -6 -10   3         12.68        -28.45        28.45 o                         
  -5 -10   3         32.87         27.00        30.28 o                         
  -4 -10   3        289.01        355.61        50.10 o                         
  -3 -10   3         20.27         57.72        20.19 o                         
  -2 -10   3        427.50        424.86        42.13 o                         
  -1 -10   3         23.63         32.37        16.56 o                         
   0 -10   3        764.88        820.96        67.03 o                         
   1 -10   3          9.01         10.10        15.64 o                         
   2 -10   3        957.47        925.96        84.68 o                         
   3 -10   3        499.16        481.19        50.25 o                         
   4 -10   3        120.26        131.72        31.27 o                         
   5 -10   3        224.76        228.18        39.20 o                         
   6 -10   3          7.64          5.68        19.08 o                         
   7 -10   3        114.39        125.07        30.77 o                         
   8 -10   3         35.37         42.23        24.21 o                         
   9 -10   3          9.27        -23.15        23.15 o                         
  10 -10   3          5.22        -14.46        24.94 o                         
  -8  -9   3         33.65        -45.54        55.70 o                         
  -7  -9   3          6.41          7.79        25.79 o                         
  -6  -9   3          3.78        -16.37        30.54 o                         
  -5  -9   3         27.09         10.03        31.33 o                         
  -4  -9   3        135.69        242.71        45.16 o                         
  -3  -9   3         52.77         46.59        22.09 o                         
  -2  -9   3        512.65        484.74        43.11 o                         
  -1  -9   3         30.15         28.04        15.59 o                         
   0  -9   3       2376.65       2305.79        75.59 o                         
   1  -9   3       1098.30       1042.69        46.87 o                         
   2  -9   3         12.65          7.34         7.12 o                         
   3  -9   3        465.60        432.84        29.95 o                         
   4  -9   3         14.21         30.75        17.40 o                         
   5  -9   3          5.83         10.85        17.70 o                         
   6  -9   3         88.18        110.85        35.38 o                         
   7  -9   3          8.72         18.89        19.12 o                         
   8  -9   3         95.52         52.31        21.71 o                         
   9  -9   3        194.56        157.82        72.38 o                         
  10  -9   3         31.84         43.81        52.93 o                         
  -9  -8   3          0.70         61.05        57.25 o                         
  -8  -8   3         81.75         23.99        41.27 o                         
  -7  -8   3         33.59         52.22        31.93 o                         
  -6  -8   3        159.55        230.41        77.51 o                         
  -5  -8   3        694.96        759.46        62.66 o                         
  -4  -8   3         57.79         91.13        24.25 o                         
  -3  -8   3        292.87        311.52        38.65 o                         
  -2  -8   3          5.39          9.88        12.61 o                         
  -1  -8   3          1.43         12.33         8.18 o                         
   0  -8   3        577.41        631.19        32.52 o                         
   1  -8   3        159.41        157.26        12.00 o                         
   2  -8   3        148.12        133.57        16.61 o                         
   3  -8   3         30.87         19.65        10.99 o                         
   4  -8   3       1359.19       1450.58        79.46 o                         
   5  -8   3       1283.38       1533.47        95.57 o                         
   6  -8   3        969.86        982.29        69.93 o                         
   7  -8   3        130.92        161.74        21.86 o                         
   8  -8   3        212.86        188.54        38.39 o                         
   9  -8   3         55.52        178.32        36.45 o                         
  10  -8   3         14.24         85.03        64.71 o                         
  11  -8   3         44.39         59.59        50.83 o                         
 -10  -7   3         27.83        -40.99        59.12 o                         
  -9  -7   3          0.04         13.04        37.44 o                         
  -8  -7   3         17.39        -15.60        35.45 o                         
  -7  -7   3          2.08          9.11        21.38 o                         
  -6  -7   3         52.16        131.74        37.38 o                         
  -5  -7   3          1.77        115.07        33.46 o                         
  -4  -7   3        103.93        135.63        19.65 o                         
  -3  -7   3         32.75         16.29         8.80 o                         
  -2  -7   3        599.87        574.63        46.04 o                         
  -1  -7   3         38.29         42.98         7.95 o                         
   0  -7   3       2220.63       2083.58        46.20 o                         
   1  -7   3        525.36        504.06        40.45 o                         
   2  -7   3       4686.47       4648.23       106.03 o                         
   3  -7   3         13.91         17.12        10.29 o                         
   4  -7   3       3469.08       3774.10       122.50 o                         
   5  -7   3        345.43        355.34        38.03 o                         
   6  -7   3        567.05        523.88        31.73 o                         
   7  -7   3        580.95        554.28        30.79 o                         
   8  -7   3         80.32         49.15        15.62 o                         
   9  -7   3         79.80        116.10        25.99 o                         
  10  -7   3          3.62          1.09        31.14 o                         
  11  -7   3         49.97        239.11        83.55 o                         
 -10  -6   3         10.71        -45.99        45.99 o                         
  -9  -6   3         63.38         77.44        55.01 o                         
  -8  -6   3         22.58          6.96        36.97 o                         
  -7  -6   3        274.39        403.62        51.58 o                         
  -6  -6   3         51.94         56.10        19.62 o                         
  -5  -6   3       1129.37       1762.82       118.12 o                         
  -4  -6   3        610.72        644.83        43.53 o                         
  -3  -6   3       1481.09       1396.78        65.76 o                         
  -2  -6   3       1152.79       1163.57        37.00 o                         
  -1  -6   3       4750.28       5116.12       115.24 o                         
   0  -6   3        812.11        921.11        25.18 o                         
   1  -6   3        821.79        909.18        49.60 o                         
   2  -6   3        386.82        488.96        26.59 o                         
   3  -6   3        461.56        490.03        38.77 o                         
   4  -6   3        525.78        550.10        65.22 o                         
   5  -6   3        573.87        657.99        33.36 o                         
   6  -6   3        337.61        359.01        22.88 o                         
   7  -6   3       1069.50       1126.89        42.35 o                         
   8  -6   3         18.50         -5.42         7.92 o                         
   9  -6   3        563.88        639.75        46.26 o                         
  10  -6   3         90.87         82.16        49.93 o                         
  11  -6   3         10.64         14.98        81.54 o                         
  12  -6   3         51.48        134.79        73.20 o                         
 -11  -5   3          1.78        -42.50        54.82 o                         
 -10  -5   3          7.87        -31.97        42.12 o                         
  -9  -5   3          2.83          1.58        41.55 o                         
  -8  -5   3         42.28         41.02        40.51 o                         
  -7  -5   3       1000.68       1309.05       108.07 o                         
  -6  -5   3        689.10        592.89        45.51 o                         
  -5  -5   3         63.52        160.91        30.61 o                         
  -4  -5   3        160.94        175.39        16.66 o                         
  -3  -5   3         16.21         39.87         8.78 o                         
  -2  -5   3        271.79        299.22        17.70 o                         
  -1  -5   3         20.34         46.54         9.85 o                         
   0  -5   3       3840.58       3836.99        60.13 o                         
   1  -5   3       9086.06       9075.64       151.07 o                         
   2  -5   3       6521.65       6362.77        90.90 o                         
   3  -5   3         13.22         10.13         7.73 o                         
   4  -5   3       2247.63       2211.51        56.58 o                         
   5  -5   3        559.04        603.54        28.05 o                         
   6  -5   3        272.39        230.01        15.98 o                         
   7  -5   3          1.71          1.63         6.52 o                         
   8  -5   3         71.52         67.09        12.49 o                         
   9  -5   3        195.16        138.04        21.42 o                         
  10  -5   3         71.70         80.60        18.99 o                         
  11  -5   3        172.38        221.42        39.07 o                         
  12  -5   3         75.04        124.00        56.02 o                         
 -11  -4   3          3.33         45.13        46.05 o                         
 -10  -4   3        467.21        396.40        95.55 o                         
  -9  -4   3          0.62         70.01        53.71 o                         
  -8  -4   3         71.40         61.56        40.48 o                         
  -7  -4   3        403.54        418.00        45.31 o                         
  -6  -4   3         18.68         19.28         7.43 o                         
  -5  -4   3         70.03         72.71         9.06 o                         
  -4  -4   3       1252.75       1228.35        33.85 o                         
  -3  -4   3       1233.72       1206.27        31.89 o                         
  -2  -4   3        313.47        341.54        14.85 o                         
  -1  -4   3       6290.68       6385.41        68.45 o                         
   0  -4   3       3340.50       3244.34        43.09 o                         
   1  -4   3       1098.10       1123.41        25.56 o                         
   2  -4   3       2797.98       2795.88        55.84 o                         
   3  -4   3        248.42        252.20        15.26 o                         
   4  -4   3        940.97       1013.96        39.21 o                         
   5  -4   3        184.99        163.17        11.68 o                         
   6  -4   3        460.57        457.09        25.77 o                         
   7  -4   3        221.81        235.18        24.66 o                         
   8  -4   3        769.44        813.32        48.35 o                         
   9  -4   3        572.17        533.95        41.09 o                         
  10  -4   3         17.76         -4.02        17.99 o                         
  11  -4   3        150.47        119.41        29.85 o                         
  12  -4   3         17.17        -26.98        28.60 o                         
 -12  -3   3         22.50        -23.55        49.53 o                         
 -11  -3   3         29.80         33.64        55.35 o                         
 -10  -3   3          2.05         12.63        31.40 o                         
  -9  -3   3         79.40        138.37        62.57 o                         
  -8  -3   3         37.51         15.13        37.88 o                         
  -7  -3   3       1295.31       1177.91        37.81 o                         
  -6  -3   3        168.85        170.96        15.18 o                         
  -5  -3   3       2652.52       2682.03        67.74 o                         
  -4  -3   3         85.47         83.97         8.75 o                         
  -3  -3   3      10335.20      10122.42       130.09 o                         
  -2  -3   3        870.63        793.27        20.84 o                         
  -1  -3   3       4972.90       4894.95        64.69 o                         
   0  -3   3        708.47        717.89        21.27 o                         
   1  -3   3       1432.69       1451.02        28.27 o                         
   2  -3   3        189.19        197.51         9.93 o                         
   3  -3   3       9983.47      10029.99       110.53 o                         
   4  -3   3          7.15          6.55         3.12 o                         
   5  -3   3       2086.22       2080.60        55.89 o                         
   6  -3   3       1780.47       1682.04        61.49 o                         
   7  -3   3         46.36         46.35        12.80 o                         
   8  -3   3       1099.36       1158.20        56.74 o                         
   9  -3   3        140.02         77.78        20.58 o                         
  10  -3   3        473.12        443.82        50.31 o                         
  11  -3   3         90.21         42.09        23.14 o                         
  12  -3   3         15.50         76.30        40.61 o                         
 -12  -2   3          0.18         62.28        58.33 o                         
 -11  -2   3         41.12         69.25        54.72 o                         
 -10  -2   3        158.52        232.18        75.80 o                         
  -9  -2   3        232.01        239.08        73.14 o                         
  -8  -2   3       3841.16       3783.71       234.20 o                         
  -7  -2   3        598.86        615.96        65.42 o                         
  -6  -2   3       1982.17       1942.13        46.34 o                         
  -5  -2   3       2698.12       2839.92        68.50 o                         
  -4  -2   3       7659.25       7645.21       104.59 o                         
  -3  -2   3         41.93         37.37         4.94 o                         
  -2  -2   3       1412.89       1426.11        25.82 o                         
  -1  -2   3       6343.39       6392.44        82.99 o                         
   0  -2   3        869.58        874.95        22.94 o                         
   1  -2   3      15194.46      14652.15       114.64 o                         
   2  -2   3      14729.50      14306.99       123.22 o                         
   3  -2   3       1308.19       1171.83        32.01 o                         
   4  -2   3       1253.40       1243.47        40.10 o                         
   5  -2   3        114.29        131.71        17.09 o                         
   6  -2   3       1055.66       1044.93        47.94 o                         
   7  -2   3        316.45        303.89        27.22 o                         
   8  -2   3        636.86        717.33        43.95 o                         
   9  -2   3          7.20         -4.63        14.39 o                         
  10  -2   3        401.51        487.39        51.94 o                         
  11  -2   3         11.91        -15.05        18.15 o                         
  12  -2   3         82.52         97.83        36.71 o                         
 -12  -1   3          6.08         44.25        47.60 o                         
 -11  -1   3         25.90        -34.66        42.92 o                         
 -10  -1   3         47.83         22.44        46.97 o                         
  -9  -1   3        104.17        152.99        51.71 o                         
  -8  -1   3        357.04        359.25        27.74 o                         
  -7  -1   3        142.34        142.89        19.25 o                         
  -6  -1   3        939.52        925.98        39.25 o                         
  -5  -1   3         20.27         30.93         6.66 o                         
  -4  -1   3       2733.71       2779.08        61.17 o                         
  -3  -1   3      15818.04      15696.00       119.13 o                         
  -2  -1   3         57.14         80.64         5.68 o                         
  -1  -1   3       3589.72       3433.73        66.75 o                         
   0  -1   3        481.95        491.30        16.27 o                         
   1  -1   3      10293.08       9793.87        87.24 o                         
   2  -1   3        428.08        546.60        21.93 o                         
   3  -1   3      13878.70      14022.75       141.68 o                         
   4  -1   3         41.23         51.56         7.19 o                         
   5  -1   3       4935.94       4731.94       160.26 o                         
   6  -1   3       1406.88       1382.51        54.50 o                         
   7  -1   3        931.29        924.50        41.78 o                         
   8  -1   3          0.19        -10.84        11.42 o                         
   9  -1   3        454.53        420.70        57.27 o                         
  10  -1   3         29.04         34.75        22.39 o                         
  11  -1   3         43.75        121.38        30.27 o                         
  12  -1   3         49.58         52.31        33.09 o                         
 -12   0   3          0.04         -7.09        44.62 o                         
 -11   0   3         55.65        164.61        75.01 o                         
 -10   0   3         53.55         91.59        43.96 o                         
  -9   0   3        145.29        120.93        48.42 o                         
  -8   0   3        130.01        174.86        13.77 o                         
  -7   0   3        379.06        434.69        42.88 o                         
  -6   0   3       1878.54       1899.66        81.54 o                         
  -5   0   3        378.60        353.77        25.43 o                         
  -4   0   3        234.23        197.76        21.96 o                         
  -3   0   3        939.47       1001.37        26.86 o                         
  -2   0   3       1525.14       1619.70        29.09 o                         
  -1   0   3       3525.76       3560.46        38.76 o                         
   0   0   3       9055.02       8627.91       113.99 o                         
   1   0   3      11434.07      11112.16       113.88 o                         
   2   0   3       1926.46       1947.79        48.19 o                         
   3   0   3        297.41        241.34        16.64 o                         
   4   0   3       3015.83       3198.17       110.46 o                         
   5   0   3       1747.27       1631.15        85.51 o                         
   6   0   3        172.42        174.39        29.35 o                         
   7   0   3         90.33         71.09        16.72 o                         
   8   0   3         29.18         16.46        22.61 o                         
   9   0   3         56.12         37.03        27.71 o                         
  10   0   3         55.07         74.54        30.11 o                         
  11   0   3          8.47         -2.31        42.31 o                         
  12   0   3        145.42        195.61        82.03 o                         
 -12   1   3          0.13        -20.10        58.23 o                         
 -11   1   3         13.18        -33.77        43.64 o                         
 -10   1   3        301.34        302.47        80.51 o                         
  -9   1   3          0.81         13.78        21.19 o                         
  -8   1   3        796.05        761.30        28.08 o                         
  -7   1   3         84.84         60.43        17.17 o                         
  -6   1   3       3162.41       3161.18       101.71 o                         
  -5   1   3       3532.76       3709.69        73.31 o                         
  -4   1   3       8999.50       8962.64       152.42 o                         
  -3   1   3         80.24         84.53         6.92 o                         
  -2   1   3      30931.88      29296.47       355.65 o                         
  -1   1   3       1057.48       1119.95        26.38 o                         
   0   1   3       5113.91       4891.13        65.42 o                         
   1   1   3       7313.96       7352.22        92.14 o                         
   2   1   3       4136.73       4100.28        67.33 o                         
   3   1   3       1465.19       1531.86        73.85 o                         
   4   1   3          0.21          2.40        12.13 o                         
   5   1   3        743.09        819.21        62.66 o                         
   6   1   3       1087.46       1083.17        76.24 o                         
   7   1   3       1231.01       1469.33       144.19 o                         
   8   1   3        196.88        150.96        38.02 o                         
   9   1   3        125.78        265.89        51.05 o                         
  10   1   3          4.52         19.21        23.21 o                         
  11   1   3          8.26         90.52        56.62 o                         
 -12   2   3        128.59        222.52        84.03 o                         
 -11   2   3         25.11        145.43        70.17 o                         
 -10   2   3         38.62          6.26        22.45 o                         
  -9   2   3        302.38        300.44        47.44 o                         
  -8   2   3         32.49         40.91        17.96 o                         
  -7   2   3       1464.84       1442.10        53.99 o                         
  -6   2   3          1.52         10.91         5.58 o                         
  -5   2   3       1499.61       1442.42        32.21 o                         
  -4   2   3       1662.85       1702.33        38.75 o                         
  -3   2   3          5.24          5.68         4.28 o                         
  -2   2   3       2021.04       2025.44        40.77 o                         
  -1   2   3        923.46        998.11        27.69 o                         
   0   2   3        288.23        350.89        20.83 o                         
   1   2   3       1244.23       1205.00        32.25 o                         
   2   2   3        711.06        701.28        72.48 o                         
   3   2   3        555.33        473.06        44.20 o                         
   4   2   3       2612.43       2556.05       111.44 o                         
   5   2   3       1788.94       1527.51       121.39 o                         
   6   2   3         17.30         -7.71        21.17 o                         
   7   2   3        313.97        316.28        47.91 o                         
   8   2   3        269.02        296.27        48.06 o                         
   9   2   3        110.87        125.77        32.68 o                         
  10   2   3          1.34         22.93        23.87 o                         
  11   2   3          5.25         -4.27        46.97 o                         
 -12   3   3         16.47         66.87        61.27 o                         
 -11   3   3         90.42         94.08        33.97 o                         
 -10   3   3        305.08        309.86        50.35 o                         
  -9   3   3        167.62        207.82        35.90 o                         
  -8   3   3        173.46        179.52        14.97 o                         
  -7   3   3          0.19          5.83         4.63 o                         
  -6   3   3        300.53        301.18        17.23 o                         
  -5   3   3         54.93         32.36         7.27 o                         
  -4   3   3       4722.87       4524.16       101.36 o                         
  -3   3   3         97.26        122.59        10.11 o                         
  -2   3   3        566.16        443.07        22.35 o                         
  -1   3   3        294.13        259.77        11.94 o                         
   0   3   3      10345.58      10434.49       136.69 o                         
   1   3   3        637.64        693.93        74.53 o                         
   2   3   3       3099.18       2841.47       160.17 o                         
   3   3   3        611.67        595.32        54.45 o                         
   4   3   3       2292.17       2212.83       110.98 o                         
   5   3   3        317.13        457.52        85.53 o                         
   6   3   3        241.99        261.23        42.86 o                         
   7   3   3         71.25         20.99        20.14 o                         
   8   3   3          3.84         -5.39        19.12 o                         
   9   3   3          6.25         21.11        33.48 o                         
  10   3   3        169.40        215.05        48.05 o                         
  11   3   3         86.75         30.51        50.57 o                         
 -12   4   3         79.47         86.76        46.00 o                         
 -11   4   3        255.27        323.55        54.24 o                         
 -10   4   3         51.95         36.75        23.70 o                         
  -9   4   3         66.80         67.53        31.76 o                         
  -8   4   3        808.64        759.37        41.40 o                         
  -7   4   3        255.14        271.68        18.46 o                         
  -6   4   3         36.60         25.42         6.56 o                         
  -5   4   3       1867.57       1813.36        56.95 o                         
  -4   4   3        295.67        257.23        24.37 o                         
  -3   4   3        237.59        213.91        16.88 o                         
  -2   4   3       1075.21       1146.63        34.81 o                         
  -1   4   3       1698.05       1689.52        45.19 o                         
   0   4   3       5150.41       5460.90       111.67 o                         
   1   4   3         34.38         16.26        14.99 o                         
   2   4   3        130.42         87.13        34.66 o                         
   3   4   3       1364.67       1406.90        88.83 o                         
   4   4   3        326.58        298.84        83.17 o                         
   5   4   3        673.73        585.34        75.72 o                         
   6   4   3        173.10        182.74        39.81 o                         
   7   4   3        204.21        243.63        47.85 o                         
   8   4   3         60.95         55.90        26.12 o                         
   9   4   3         53.59         38.86        27.93 o                         
  10   4   3          9.88        -17.76        39.91 o                         
 -12   5   3         80.91        119.29        37.83 o                         
 -11   5   3          7.24        -14.65        20.18 o                         
 -10   5   3         19.67         24.08        19.80 o                         
  -9   5   3        832.06        833.61        70.76 o                         
  -8   5   3          5.08          6.25        10.23 o                         
  -7   5   3       1096.93       1079.99        51.76 o                         
  -6   5   3        360.18        357.14        33.55 o                         
  -5   5   3        533.73        536.76        50.36 o                         
  -4   5   3         24.96         17.98        11.36 o                         
  -3   5   3       1463.33       1516.90        46.24 o                         
  -2   5   3       1406.51       1354.66        39.34 o                         
  -1   5   3       3713.04       3773.94       153.61 o                         
   0   5   3       5590.09       5556.71       118.64 o                         
   1   5   3         17.74         21.36         5.22 o                         
   2   5   3       3037.35       3315.47       199.13 o                         
   3   5   3         13.03         14.18        35.04 o                         
   4   5   3        168.86        231.65        54.94 o                         
   5   5   3         84.29         67.56        27.56 o                         
   6   5   3         52.53        100.77        31.21 o                         
   7   5   3         19.32         19.83        22.95 o                         
   8   5   3        347.82        359.19        66.10 o                         
   9   5   3        122.66        121.23        38.96 o                         
  10   5   3          4.92         14.18        32.66 o                         
 -12   6   3         79.72         57.39        23.13 o                         
 -11   6   3         37.34         37.15        22.19 o                         
 -10   6   3         43.72         46.45        25.85 o                         
  -9   6   3        384.87        488.27        82.57 o                         
  -8   6   3        313.01        274.50        28.53 o                         
  -7   6   3          3.43         -6.51        12.01 o                         
  -6   6   3        343.84        317.58        35.24 o                         
  -5   6   3        584.37        562.06        43.92 o                         
  -4   6   3        287.61        269.94        24.91 o                         
  -3   6   3        370.96        280.69        24.04 o                         
  -2   6   3       1870.52       1951.07        49.42 o                         
  -1   6   3         49.52         20.05        11.21 o                         
   0   6   3        409.96        467.19        35.15 o                         
   1   6   3        157.83        183.49        14.32 o                         
   2   6   3       1064.89       1086.66       120.39 o                         
   3   6   3        125.54         90.23        42.06 o                         
   4   6   3        368.03        344.89        51.28 o                         
   5   6   3       1310.08       1231.59       101.92 o                         
   6   6   3         99.85         76.67        33.44 o                         
   7   6   3         14.42         -2.99        20.26 o                         
   8   6   3         28.51         79.17        37.34 o                         
   9   6   3        196.88        215.00        51.35 o                         
 -11   7   3          0.69         -6.01        16.11 o                         
 -10   7   3         47.64         16.01        17.90 o                         
  -9   7   3          0.91         17.56        16.70 o                         
  -8   7   3        840.00        887.68        67.48 o                         
  -7   7   3        156.53        147.97        23.43 o                         
  -6   7   3        973.07        928.83        61.10 o                         
  -5   7   3        465.38        528.11        38.50 o                         
  -4   7   3        588.26        595.68        38.27 o                         
  -3   7   3       2651.60       2644.57        75.44 o                         
  -2   7   3        165.33        137.48        22.01 o                         
  -1   7   3       1904.14       1932.70        77.40 o                         
   0   7   3        528.89        606.16        40.46 o                         
   1   7   3        921.24        986.07        35.78 o                         
   2   7   3         67.57         77.96        18.61 o                         
   3   7   3        967.46        846.89       119.76 o                         
   4   7   3        519.54        521.19        97.86 o                         
   5   7   3         96.20         75.14        33.57 o                         
   6   7   3        257.55        316.75        90.42 o                         
   7   7   3         17.49          3.76        25.04 o                         
   8   7   3         10.50          3.08        21.78 o                         
 -11   8   3          4.27         56.39        31.24 o                         
 -10   8   3         14.67         49.40        48.11 o                         
  -9   8   3          7.67         -8.62        14.42 o                         
  -8   8   3          4.07         13.62        25.28 o                         
  -7   8   3          0.12          3.26        13.16 o                         
  -6   8   3        379.63        462.17        45.76 o                         
  -5   8   3        100.14        134.10        23.17 o                         
  -4   8   3        531.47        530.49        36.94 o                         
  -3   8   3        628.77        737.76        40.80 o                         
  -2   8   3        751.11        783.60        52.71 o                         
  -1   8   3        295.64        313.11        32.28 o                         
   0   8   3        470.93        439.00        36.71 o                         
   1   8   3         12.13          4.48        10.12 o                         
   2   8   3         36.47         61.25        51.11 o                         
   3   8   3          5.02         -3.72        84.93 o                         
   4   8   3        437.94        338.71        89.03 o                         
   5   8   3         28.68        157.39        71.49 o                         
   6   8   3        177.26        141.48        42.43 o                         
   7   8   3        153.85        218.22        75.25 o                         
 -10   9   3          0.19        -10.77        19.20 o                         
  -9   9   3         20.35         48.00        27.69 o                         
  -8   9   3        371.75        387.18        46.41 o                         
  -7   9   3         71.06        130.15        40.46 o                         
  -6   9   3         15.55         36.92        17.88 o                         
  -5   9   3        559.37        530.91        41.19 o                         
  -4   9   3        121.06         97.83        17.38 o                         
  -3   9   3         53.27         35.39        25.14 o                         
  -2   9   3         76.45         87.10        29.26 o                         
  -1   9   3        348.87        295.89        48.73 o                         
   0   9   3        147.57         98.74        34.93 o                         
   1   9   3        185.89        209.97        43.90 o                         
   2   9   3          3.24         25.84        30.79 o                         
   3   9   3        361.94        455.16        70.80 o                         
   4   9   3         12.92         -1.07        30.16 o                         
   5   9   3         60.38         88.52        64.53 o                         
   6   9   3         61.91         -7.82        36.30 o                         
  -9  10   3          0.02         13.82        24.14 o                         
  -8  10   3         39.97         12.39        32.30 o                         
  -7  10   3         25.72         47.41        28.68 o                         
  -6  10   3        187.88        255.20        43.60 o                         
  -5  10   3         23.71         32.67        34.66 o                         
  -4  10   3        198.46        146.79        36.02 o                         
  -3  10   3         97.16         47.64        44.97 o                         
  -2  10   3        499.87        515.27        67.99 o                         
  -1  10   3        445.13        571.70        71.50 o                         
   0  10   3        393.32        449.40        66.33 o                         
   1  10   3         11.03         17.59        28.28 o                         
   2  10   3         16.73         15.84        37.49 o                         
   3  10   3         69.89        114.62        38.44 o                         
   4  10   3          3.98         -7.51        91.66 o                         
   5  10   3          8.04        -12.31        39.50 o                         
  -8  11   3          0.51        -12.75        48.49 o                         
  -7  11   3         18.09         55.86        47.19 o                         
  -6  11   3          8.48        -33.07        48.26 o                         
  -5  11   3        152.20        245.43        51.91 o                         
  -4  11   3        138.97        233.75        59.31 o                         
  -3  11   3        185.03        211.14        49.85 o                         
  -2  11   3          3.07        -19.55        72.56 o                         
  -1  11   3        244.17        227.90        48.62 o                         
   0  11   3         48.35         60.66        36.42 o                         
   1  11   3          8.99         -8.01        26.29 o                         
   2  11   3         56.54         31.86        32.97 o                         
   3  11   3          3.15        -36.91        84.25 o                         
   4  11   3          2.34        -43.61        43.61 o                         
  -6  12   3         96.95         77.60        51.59 o                         
  -5  12   3          6.32         26.99        24.53 o                         
  -4  12   3          1.42        -25.60        29.73 o                         
  -3  12   3        115.52         29.29        72.16 o                         
  -2  12   3         47.18         61.05        32.47 o                         
  -1  12   3          7.63        -39.05        39.05 o                         
   0  12   3         47.13         47.35        41.00 o                         
   1  12   3        158.08        134.43        74.68 o                         
   2  12   3         70.48         40.99        32.55 o                         
   0 -14   4          0.14         12.61        35.62 o                         
   1 -14   4        237.31        273.86        50.01 o                         
   2 -14   4         29.34         53.69        36.61 o                         
   3 -14   4         32.46         10.71        29.00 o                         
  -3 -13   4         81.23        113.20        34.50 o                         
  -2 -13   4          0.23         34.68        27.42 o                         
  -1 -13   4        173.99        192.36        43.33 o                         
   0 -13   4        104.56        210.06        42.86 o                         
   1 -13   4        141.65        206.00        51.05 o                         
   2 -13   4         87.72        131.21        34.86 o                         
   3 -13   4         60.75          6.13        25.62 o                         
   4 -13   4          8.15         28.28        58.99 o                         
   5 -13   4         21.99         71.75        68.87 o                         
   6 -13   4          2.60         47.34        44.14 o                         
  -5 -12   4          6.98         14.27        41.74 o                         
  -4 -12   4        193.14        236.58        47.60 o                         
  -3 -12   4        156.96        254.12        55.84 o                         
  -2 -12   4        492.63        535.78        64.95 o                         
  -1 -12   4         17.91         58.04        29.08 o                         
   0 -12   4         10.54          4.35        30.33 o                         
   1 -12   4          7.20         34.34        24.25 o                         
   2 -12   4        857.38        782.97        70.77 o                         
   3 -12   4        122.17        200.71        44.82 o                         
   4 -12   4         37.22        103.84        62.28 o                         
   5 -12   4          1.28         20.31        59.33 o                         
   6 -12   4         15.39         80.99        47.20 o                         
   7 -12   4          3.42         61.50        37.12 o                         
   8 -12   4        112.24        106.73        46.43 o                         
  -6 -11   4         16.35         26.05        65.86 o                         
  -5 -11   4          1.19        -21.04        21.04 o                         
  -4 -11   4         84.28         84.85        26.57 o                         
  -3 -11   4         29.71        130.53        38.33 o                         
  -2 -11   4        193.37        192.45        44.40 o                         
  -1 -11   4        520.12        818.28        75.33 o                         
   0 -11   4        417.84        413.33        51.84 o                         
   1 -11   4         97.73        113.42        35.42 o                         
   2 -11   4          8.76          3.61        20.11 o                         
   3 -11   4        145.62        136.08        29.41 o                         
   4 -11   4         53.04         38.48        36.15 o                         
   5 -11   4        889.72        893.97        76.85 o                         
   6 -11   4          7.14         14.65        24.90 o                         
   7 -11   4         46.99         75.23        28.69 o                         
   8 -11   4          3.19         24.73        29.66 o                         
   9 -11   4         26.18         66.50        30.31 o                         
  -7 -10   4         20.81         15.16        49.97 o                         
  -6 -10   4        219.85        209.82        46.10 o                         
  -5 -10   4         87.04        114.51        34.64 o                         
  -4 -10   4        118.79         95.18        39.58 o                         
  -3 -10   4        144.47        209.21        33.19 o                         
  -2 -10   4         44.59        100.38        25.29 o                         
  -1 -10   4        480.84        445.87        40.96 o                         
   0 -10   4        613.34        681.19        74.16 o                         
   1 -10   4        205.18        169.99        38.58 o                         
   2 -10   4       1381.99       1372.01        85.12 o                         
   3 -10   4         50.80         51.00        19.92 o                         
   4 -10   4         31.88         59.73        25.25 o                         
   5 -10   4        129.57         75.37        25.79 o                         
   6 -10   4        228.93        285.29        43.85 o                         
   7 -10   4        114.70        144.01        32.25 o                         
   8 -10   4          6.60          4.94        24.10 o                         
   9 -10   4         95.81         65.57        39.48 o                         
  -8  -9   4         14.80         98.43        67.70 o                         
  -7  -9   4         30.13        -27.72        53.93 o                         
  -6  -9   4        327.51        427.22        51.61 o                         
  -5  -9   4         85.66         30.37        22.84 o                         
  -4  -9   4        878.22       1050.17        78.95 o                         
  -3  -9   4         49.82         81.66        24.31 o                         
  -2  -9   4        324.29        347.87        35.87 o                         
  -1  -9   4          3.22          4.60        12.72 o                         
   0  -9   4        288.00        279.61        31.78 o                         
   1  -9   4        747.57        766.38        37.46 o                         
   2  -9   4        358.15        316.96        42.99 o                         
   3  -9   4        315.47        321.12        33.53 o                         
   4  -9   4        989.49       1020.37        71.57 o                         
   5  -9   4        238.78        237.53        45.64 o                         
   6  -9   4         73.41         20.93        30.14 o                         
   7  -9   4         65.91         37.40        24.03 o                         
   8  -9   4        492.12        553.05        59.24 o                         
   9  -9   4        148.61        122.74        31.28 o                         
  10  -9   4          1.53        -41.94        41.94 o                         
  -9  -8   4        208.06        350.57       114.44 o                         
  -8  -8   4         16.79         46.62        49.50 o                         
  -7  -8   4        166.22        245.60        79.11 o                         
  -6  -8   4         22.16        -17.49        17.49 o                         
  -5  -8   4         13.98          7.43        17.37 o                         
  -4  -8   4        212.81        160.89        38.03 o                         
  -3  -8   4         82.92         61.48        20.91 o                         
  -2  -8   4        488.29        457.44        28.55 o                         
  -1  -8   4        281.76        289.27        17.88 o                         
   0  -8   4        148.26        135.64        15.75 o                         
   1  -8   4         52.07         53.79        11.30 o                         
   2  -8   4         72.04         73.18        19.60 o                         
   3  -8   4       2034.10       1896.19        90.40 o                         
   4  -8   4        577.34        541.53        49.33 o                         
   5  -8   4       1306.54       1420.47        82.87 o                         
   6  -8   4        743.95        705.39        60.88 o                         
   7  -8   4        110.62        135.89        28.67 o                         
   8  -8   4         62.52         16.76        26.14 o                         
   9  -8   4          3.49          6.69        19.17 o                         
  10  -8   4          9.08         39.74        27.85 o                         
  11  -8   4        108.46        176.28        52.05 o                         
 -10  -7   4          3.49         51.46        55.64 o                         
  -9  -7   4         52.02        217.36        82.38 o                         
  -8  -7   4          0.03         63.46        66.97 o                         
  -7  -7   4          2.73         50.83        28.81 o                         
  -6  -7   4         26.85          8.09        14.85 o                         
  -5  -7   4        294.56        303.64        38.61 o                         
  -4  -7   4          7.94         37.91        11.67 o                         
  -3  -7   4        345.18        388.34        25.74 o                         
  -2  -7   4       2935.07       2697.13        84.68 o                         
  -1  -7   4        260.82        290.65        17.71 o                         
   0  -7   4       2351.82       2286.93        59.99 o                         
   1  -7   4        141.75        160.60        19.21 o                         
   2  -7   4       2444.34       2389.60        75.20 o                         
   3  -7   4          1.39          9.54        13.10 o                         
   4  -7   4        285.79        321.86        38.71 o                         
   5  -7   4        106.90         77.36        19.33 o                         
   6  -7   4        753.34        721.46        58.64 o                         
   7  -7   4         77.39         52.96        15.36 o                         
   8  -7   4        528.50        473.19        50.38 o                         
   9  -7   4         22.72          6.85        19.87 o                         
  10  -7   4         14.33         39.06        25.80 o                         
  11  -7   4         30.82        -20.49        24.35 o                         
 -10  -6   4         45.07         46.97        73.90 o                         
  -9  -6   4          0.67        -29.15        45.35 o                         
  -8  -6   4         29.07          7.18        35.29 o                         
  -7  -6   4        105.36        105.83        46.67 o                         
  -6  -6   4         28.85         40.98        13.78 o                         
  -5  -6   4       2742.65       2457.73       135.96 o                         
  -4  -6   4       1271.78       1377.98        50.24 o                         
  -3  -6   4       2745.28       2699.21        67.65 o                         
  -2  -6   4       1444.27       1422.40        44.50 o                         
  -1  -6   4        413.36        403.57        24.35 o                         
   0  -6   4         86.93         82.32        17.28 o                         
   1  -6   4        543.13        547.68        24.01 o                         
   2  -6   4         68.15        115.04        13.00 o                         
   3  -6   4       1401.80       1401.02        53.54 o                         
   4  -6   4          6.06          1.87        12.57 o                         
   5  -6   4        715.77        765.06        55.70 o                         
   6  -6   4        161.64        166.97        20.43 o                         
   7  -6   4       1319.65       1403.85        44.25 o                         
   8  -6   4        174.52        148.41        22.36 o                         
   9  -6   4        152.68        211.73        26.99 o                         
  10  -6   4         66.26        166.21        42.08 o                         
  11  -6   4          7.95        -20.28        27.74 o                         
 -11  -5   4          0.42        -68.68        68.68 o                         
 -10  -5   4        135.33        217.65        85.77 o                         
  -9  -5   4         35.71        -47.47        63.80 o                         
  -8  -5   4        489.60        408.37        94.38 o                         
  -7  -5   4        367.43        461.87        40.89 o                         
  -6  -5   4        224.93        253.67        26.42 o                         
  -5  -5   4        714.25        719.26        41.40 o                         
  -4  -5   4          2.77         -9.46         9.46 o                         
  -3  -5   4       1903.47       2033.24        62.07 o                         
  -2  -5   4        161.06        127.98        12.58 o                         
  -1  -5   4       3150.87       3346.81        69.88 o                         
   0  -5   4        161.46        179.01        22.02 o                         
   1  -5   4        446.36        465.63        21.03 o                         
   2  -5   4      12037.70      11638.70       151.06 o                         
   3  -5   4          7.63          3.58         6.89 o                         
   4  -5   4       4301.15       4223.23        75.55 o                         
   5  -5   4          2.34          0.10         3.55 o                         
   6  -5   4       1323.30       1198.20        33.02 o                         
   7  -5   4        488.86        556.40        39.14 o                         
   8  -5   4        266.08        257.36        30.64 o                         
   9  -5   4        263.47        351.28        35.39 o                         
  10  -5   4        110.61        100.93        31.08 o                         
  11  -5   4          1.59        -22.81        34.73 o                         
 -11  -4   4          6.98        -19.34        49.59 o                         
 -10  -4   4         64.70        -34.69        50.32 o                         
  -9  -4   4        363.74        421.15       102.00 o                         
  -8  -4   4         20.20         29.43        41.81 o                         
  -7  -4   4        391.74        373.21        35.46 o                         
  -6  -4   4          8.60         10.94         5.91 o                         
  -5  -4   4         12.19         16.17         6.83 o                         
  -4  -4   4         33.41         33.50         6.95 o                         
  -3  -4   4       3565.46       3471.73        76.06 o                         
  -2  -4   4       2188.56       2215.39        42.84 o                         
  -1  -4   4       6255.52       6624.70       107.78 o                         
   0  -4   4       4119.32       4459.98        69.72 o                         
   1  -4   4        307.67        264.54        24.94 o                         
   2  -4   4       3981.91       4188.27        69.78 o                         
   3  -4   4        656.77        683.20        27.18 o                         
   4  -4   4       2794.34       2701.17        44.75 o                         
   5  -4   4        411.07        403.60        24.95 o                         
   6  -4   4       1749.55       1734.41        65.92 o                         
   7  -4   4          8.54         20.41        14.93 o                         
   8  -4   4        252.07        268.59        29.86 o                         
   9  -4   4         18.51         17.93        13.32 o                         
  10  -4   4          0.24          1.38        18.46 o                         
  11  -4   4         16.48          9.34        22.48 o                         
  12  -4   4        139.47        214.70        56.88 o                         
 -12  -3   4          0.02         24.56        57.60 o                         
 -11  -3   4         95.99         98.21        64.91 o                         
 -10  -3   4        177.21        117.01        67.41 o                         
  -9  -3   4          0.61         60.48        58.87 o                         
  -8  -3   4          5.72        -11.36        41.49 o                         
  -7  -3   4       1835.48       1949.03        62.43 o                         
  -6  -3   4       1275.25       1194.39        35.84 o                         
  -5  -3   4        594.94        617.77        25.75 o                         
  -4  -3   4       3132.16       3167.33        59.33 o                         
  -3  -3   4        136.26        105.84         9.01 o                         
  -2  -3   4        296.44        343.67        14.51 o                         
  -1  -3   4       5371.69       5438.81        68.79 o                         
   0  -3   4         99.16        104.23         8.70 o                         
   1  -3   4      10718.39      10299.87       139.35 o                         
   2  -3   4         95.93        103.09        10.64 o                         
   3  -3   4        757.42        803.06        36.51 o                         
   4  -3   4       3242.44       3248.57        69.22 o                         
   5  -3   4        803.12        811.92        36.65 o                         
   6  -3   4        129.92        141.66        19.58 o                         
   7  -3   4        320.52        328.56        30.97 o                         
   8  -3   4         11.26         21.47        11.09 o                         
   9  -3   4         78.81         83.27        17.96 o                         
  10  -3   4        208.40        289.55        42.52 o                         
  11  -3   4        228.92        234.78        38.92 o                         
  12  -3   4         87.81        262.19        61.15 o                         
 -12  -2   4        110.00        101.02        63.96 o                         
 -11  -2   4          9.55          3.42        50.73 o                         
 -10  -2   4        218.27        177.14        68.01 o                         
  -9  -2   4         11.22        -33.45        40.23 o                         
  -8  -2   4        235.75        174.65        40.45 o                         
  -7  -2   4        122.77        116.99         9.13 o                         
  -6  -2   4         65.66         58.11         7.84 o                         
  -5  -2   4        860.98        892.54        24.70 o                         
  -4  -2   4       1900.31       1873.75        56.75 o                         
  -3  -2   4       2281.19       2456.50        40.99 o                         
  -2  -2   4       3832.70       4166.50        53.54 o                         
  -1  -2   4         64.04         70.80         7.47 o                         
   0  -2   4       1024.04        955.82        25.95 o                         
   1  -2   4       6051.59       6126.93        63.58 o                         
   2  -2   4        423.53        380.78        20.42 o                         
   3  -2   4       3656.76       3884.21        82.48 o                         
   4  -2   4        807.09        825.76        34.97 o                         
   5  -2   4        338.55        347.95        27.93 o                         
   6  -2   4       2598.38       2699.37       117.05 o                         
   7  -2   4         14.21          2.98        11.90 o                         
   8  -2   4       1320.96       1415.13        65.71 o                         
   9  -2   4         32.01         31.63        17.95 o                         
  10  -2   4          7.06         27.68        17.61 o                         
  11  -2   4          1.64        -27.69        27.69 o                         
  12  -2   4          6.21         54.57        38.98 o                         
 -12  -1   4          1.33        -13.99        49.85 o                         
 -11  -1   4          6.30         13.17        48.52 o                         
 -10  -1   4        119.51         82.92        59.50 o                         
  -9  -1   4        109.66         72.59        33.94 o                         
  -8  -1   4         18.23         30.58        25.25 o                         
  -7  -1   4        193.04        170.51        43.42 o                         
  -6  -1   4        953.84        892.07        35.23 o                         
  -5  -1   4       3159.27       3156.08        73.99 o                         
  -4  -1   4        995.32        960.26        26.72 o                         
  -3  -1   4      11497.09      11354.38       163.00 o                         
  -2  -1   4       2211.29       2362.88        40.33 o                         
  -1  -1   4       5074.25       5169.65        55.44 o                         
   0  -1   4         43.14         37.71         5.40 o                         
   1  -1   4       4368.79       4392.99        60.09 o                         
   2  -1   4       5062.90       5361.51        68.81 o                         
   3  -1   4       9060.60       8775.04       148.73 o                         
   4  -1   4       2037.20       1980.73        71.30 o                         
   5  -1   4       2838.14       2783.72        64.16 o                         
   6  -1   4        129.70        150.71        16.16 o                         
   7  -1   4         10.53          4.20        13.09 o                         
   8  -1   4        192.94        178.18        25.65 o                         
   9  -1   4          3.32         16.98        18.60 o                         
  10  -1   4        216.04        243.31        45.08 o                         
  11  -1   4          4.23         30.57        19.73 o                         
 -12   0   4         17.90         35.86        56.08 o                         
 -11   0   4          0.35        -32.03        48.68 o                         
 -10   0   4         40.94        -32.66        37.92 o                         
  -9   0   4        226.99        121.32        36.08 o                         
  -8   0   4       1210.03       1375.71        82.35 o                         
  -7   0   4        706.15        665.24        53.22 o                         
  -6   0   4         89.15         92.98        12.16 o                         
  -5   0   4         48.57         26.75        12.48 o                         
  -4   0   4       1692.48       1895.14        65.99 o                         
  -3   0   4       8031.35       7955.18        82.85 o                         
  -2   0   4        356.21        368.84        14.53 o                         
  -1   0   4       8467.46       8092.97        77.31 o                         
   0   0   4       2385.59       2388.27        42.03 o                         
   1   0   4       3493.62       3551.23        62.94 o                         
   2   0   4        991.53       1046.68        38.25 o                         
   3   0   4         23.61         42.58        13.64 o                         
   4   0   4         65.51         94.61        15.50 o                         
   5   0   4       1119.38        988.87        71.43 o                         
   6   0   4        410.90        480.01        32.22 o                         
   7   0   4        275.77        281.59        34.96 o                         
   8   0   4        134.39        147.30        26.88 o                         
   9   0   4        322.04        326.34        48.84 o                         
  10   0   4        332.25        414.18        50.52 o                         
  11   0   4         19.87         26.64        26.03 o                         
 -12   1   4         24.24         77.57        60.51 o                         
 -11   1   4         14.29         35.38        43.01 o                         
 -10   1   4         49.75         19.90        23.91 o                         
  -9   1   4        197.61        187.79        32.62 o                         
  -8   1   4       1015.93       1092.05        72.34 o                         
  -7   1   4         21.68          9.45        13.38 o                         
  -6   1   4       3271.92       2915.97        71.73 o                         
  -5   1   4         31.15         36.81         6.16 o                         
  -4   1   4        981.83        899.85        23.64 o                         
  -3   1   4        169.74        163.98        13.24 o                         
  -2   1   4       1521.37       1600.91        32.63 o                         
  -1   1   4       2065.22       2035.51        40.18 o                         
   0   1   4       1127.62       1095.98        34.57 o                         
   1   1   4       1230.57       1171.80        33.32 o                         
   2   1   4        369.88        340.77        28.13 o                         
   3   1   4        143.07        116.24        19.19 o                         
   4   1   4        377.38        404.03        33.36 o                         
   5   1   4        220.09        290.19        31.07 o                         
   6   1   4       1614.41       1471.81        93.49 o                         
   7   1   4       1084.24       1154.61        89.05 o                         
   8   1   4        402.97        322.42        51.14 o                         
   9   1   4         55.22         63.13        32.11 o                         
  10   1   4          0.92        -16.77        16.84 o                         
  11   1   4         12.72         55.94        24.90 o                         
 -12   2   4         29.54         55.86        49.50 o                         
 -11   2   4         74.73         78.43        37.21 o                         
 -10   2   4          5.17          8.59        19.32 o                         
  -9   2   4         13.22          0.28        26.14 o                         
  -8   2   4        312.94        284.55        37.08 o                         
  -7   2   4          5.59          7.86         9.61 o                         
  -6   2   4        374.11        410.97        21.83 o                         
  -5   2   4         15.77         11.13         5.60 o                         
  -4   2   4       1085.94       1065.60        42.88 o                         
  -3   2   4        839.19        834.61        33.69 o                         
  -2   2   4         51.59         81.98         9.05 o                         
  -1   2   4       3045.64       3133.20        60.40 o                         
   0   2   4       1596.78       1836.21        38.06 o                         
   1   2   4       4000.14       3991.46       105.90 o                         
   2   2   4          1.16          5.26         6.87 o                         
   3   2   4       8389.37       8053.19       169.25 o                         
   4   2   4        143.22        133.83        27.90 o                         
   5   2   4        368.86        336.70        44.71 o                         
   6   2   4        198.85        243.24        42.55 o                         
   7   2   4         62.33         72.81        28.72 o                         
   8   2   4         52.17         98.23        34.60 o                         
   9   2   4        415.70        421.15        64.02 o                         
  10   2   4         18.11        -19.80        24.29 o                         
  11   2   4         15.92         -1.10        25.71 o                         
 -12   3   4          2.31          3.42        27.08 o                         
 -11   3   4         89.19         40.12        26.21 o                         
 -10   3   4        117.49         84.51        35.51 o                         
  -9   3   4         76.71        119.60        30.62 o                         
  -8   3   4        217.77        249.98        20.21 o                         
  -7   3   4        681.94        621.88        27.81 o                         
  -6   3   4        101.36        108.58        11.25 o                         
  -5   3   4         38.88         49.49         8.44 o                         
  -4   3   4       8208.07       7762.84       293.31 o                         
  -3   3   4        131.01        133.70        14.42 o                         
  -2   3   4      26597.51      25964.99       223.46 o                         
  -1   3   4       2428.38       2700.66        74.78 o                         
   0   3   4        673.10        575.46        34.89 o                         
   1   3   4         11.40         25.77        13.21 o                         
   2   3   4        620.67        655.24        52.85 o                         
   3   3   4        761.98        667.18        44.78 o                         
   4   3   4        124.04        165.59        34.11 o                         
   5   3   4         53.18        132.02        33.30 o                         
   6   3   4        137.92        134.44        34.03 o                         
   7   3   4         36.94         28.08        19.33 o                         
   8   3   4        126.88         11.57        53.64 o                         
   9   3   4        214.94        262.50        51.33 o                         
  10   3   4         94.62         67.41        27.35 o                         
 -12   4   4          0.06         57.43        33.05 o                         
 -11   4   4        149.35         64.98        28.23 o                         
 -10   4   4          6.04         -4.39        16.06 o                         
  -9   4   4         25.19         36.87        21.12 o                         
  -8   4   4        225.14        253.24        24.02 o                         
  -7   4   4       1312.74       1472.92        47.72 o                         
  -6   4   4        265.35        214.14        19.97 o                         
  -5   4   4        530.78        544.37        32.26 o                         
  -4   4   4          6.13         21.32         9.72 o                         
  -3   4   4        291.29        295.84        26.76 o                         
  -2   4   4        807.09        906.57        45.60 o                         
  -1   4   4         18.84         11.61         9.39 o                         
   0   4   4       2078.09       2277.35        75.25 o                         
   1   4   4         99.49        137.20        27.01 o                         
   2   4   4         17.09         19.69        18.13 o                         
   3   4   4        333.72        424.38        77.03 o                         
   4   4   4        699.11        800.50        74.23 o                         
   5   4   4       1021.16       1010.76        86.44 o                         
   6   4   4         24.46          2.35        50.57 o                         
   7   4   4        199.02        238.12        49.44 o                         
   8   4   4          0.59         -3.82        26.50 o                         
   9   4   4        136.03        180.49        44.85 o                         
  10   4   4         16.20          6.39        40.48 o                         
 -12   5   4         81.13        121.50        32.87 o                         
 -11   5   4         61.85         67.00        31.21 o                         
 -10   5   4        380.53        353.18        52.74 o                         
  -9   5   4        169.07        124.50        34.16 o                         
  -8   5   4         17.56         16.48        11.73 o                         
  -7   5   4          8.77         11.86        21.92 o                         
  -6   5   4       1579.11       1630.40       100.79 o                         
  -5   5   4        499.72        534.24        50.93 o                         
  -4   5   4        125.87        124.11        20.03 o                         
  -3   5   4        424.48        473.88        43.50 o                         
  -2   5   4       1064.98        952.81        36.06 o                         
  -1   5   4          0.70          9.15        10.47 o                         
   0   5   4       3223.68       3124.22        92.79 o                         
   1   5   4        189.68        219.39        25.96 o                         
   2   5   4       2124.77       2094.90        57.86 o                         
   3   5   4        655.25        641.05        97.23 o                         
   4   5   4        667.40        776.19       109.06 o                         
   5   5   4        223.27        173.95        40.71 o                         
   6   5   4         29.99         21.74        25.08 o                         
   7   5   4        636.06        661.69        80.61 o                         
   8   5   4          0.37          6.55        28.75 o                         
   9   5   4         25.77         13.08        26.77 o                         
 -11   6   4        168.20        143.47        36.85 o                         
 -10   6   4        371.01        413.14        95.26 o                         
  -9   6   4          2.45         25.18        18.45 o                         
  -8   6   4       1180.16       1299.80        62.97 o                         
  -7   6   4         12.77         21.41        15.11 o                         
  -6   6   4        963.54        846.34        65.22 o                         
  -5   6   4         35.75         38.67        14.56 o                         
  -4   6   4        936.79        975.84        47.44 o                         
  -3   6   4        651.97        612.61        34.89 o                         
  -2   6   4        268.53        279.21        19.96 o                         
  -1   6   4         16.61         49.02        15.73 o                         
   0   6   4         28.26         31.09        14.25 o                         
   1   6   4        287.47        301.84        31.10 o                         
   2   6   4       3489.24       3578.53       159.50 o                         
   3   6   4         42.96         80.80        48.42 o                         
   4   6   4       1164.67       1327.99       152.14 o                         
   5   6   4        593.97        694.12       115.55 o                         
   6   6   4         11.30         30.28        49.28 o                         
   7   6   4         19.72         71.08        35.82 o                         
   8   6   4         92.45        123.81        56.19 o                         
   9   6   4         70.42         76.86        37.31 o                         
 -11   7   4         16.61         14.43        25.97 o                         
 -10   7   4          1.16        -11.03        29.41 o                         
  -9   7   4        255.21        212.24        29.95 o                         
  -8   7   4        129.89         94.23        22.76 o                         
  -7   7   4        719.78        706.07        47.93 o                         
  -6   7   4        902.33        894.05        60.18 o                         
  -5   7   4         38.65         27.40        11.22 o                         
  -4   7   4         97.56        108.31        17.87 o                         
  -3   7   4        970.67        969.90        52.89 o                         
  -2   7   4        153.65        151.18        24.57 o                         
  -1   7   4       2379.27       2355.78        88.55 o                         
   0   7   4        468.76        419.66        37.77 o                         
   1   7   4        415.70        377.92        36.40 o                         
   2   7   4         28.28        -15.73        27.65 o                         
   3   7   4        106.85         76.94        44.69 o                         
   4   7   4         24.11         29.69        44.88 o                         
   5   7   4        210.88        379.25        92.32 o                         
   6   7   4         25.81         13.26        41.02 o                         
   7   7   4          9.47          7.11        23.14 o                         
   8   7   4         69.70         34.26        25.82 o                         
 -10   8   4         39.16         51.66        34.07 o                         
  -9   8   4          1.15        -18.82        18.82 o                         
  -8   8   4          1.05        -13.30        13.30 o                         
  -7   8   4        102.15         42.69        17.17 o                         
  -6   8   4        364.33        447.03        45.15 o                         
  -5   8   4         28.19         42.47        12.50 o                         
  -4   8   4         36.88          9.67        11.30 o                         
  -3   8   4         24.91         34.77        10.64 o                         
  -2   8   4        697.86        601.70        48.69 o                         
  -1   8   4         91.56        109.85        21.60 o                         
   0   8   4        776.36        797.10        52.95 o                         
   1   8   4        358.39        391.24        58.70 o                         
   2   8   4         62.14         44.64        25.27 o                         
   3   8   4        121.88         84.78        40.92 o                         
   4   8   4        127.37        154.35        62.06 o                         
   5   8   4        182.91        293.67        81.46 o                         
   6   8   4        147.44         83.87        55.51 o                         
   7   8   4          0.22          1.90        48.83 o                         
 -10   9   4         34.02         40.38        24.89 o                         
  -9   9   4        126.99        130.82        53.17 o                         
  -8   9   4         10.03        -18.01        18.01 o                         
  -7   9   4         75.73         47.82        18.70 o                         
  -6   9   4        165.92        135.80        27.07 o                         
  -5   9   4        151.17        168.04        31.33 o                         
  -4   9   4        346.54        274.74        59.17 o                         
  -3   9   4        142.51         81.09        48.47 o                         
  -2   9   4         47.28         45.20        25.75 o                         
  -1   9   4        488.40        359.98        56.86 o                         
   0   9   4        383.99        461.76        72.51 o                         
   1   9   4        197.57        171.77        45.79 o                         
   2   9   4        231.91        190.40       125.95 o                         
   3   9   4          1.59          5.07        32.60 o                         
   4   9   4         28.99         29.64        30.83 o                         
   5   9   4          0.56         89.63        59.88 o                         
   6   9   4          3.64        -43.17        45.54 o                         
  -9  10   4          1.26        -49.12        51.30 o                         
  -8  10   4         54.96         47.33        27.83 o                         
  -7  10   4          6.49        -51.49        51.49 o                         
  -6  10   4          0.15        -11.27        35.73 o                         
  -5  10   4        487.08        501.46        67.65 o                         
  -4  10   4          8.77        -22.44        25.95 o                         
  -3  10   4        246.52        196.35        41.65 o                         
  -2  10   4         28.25         42.04        25.02 o                         
  -1  10   4        141.84        133.28       128.89 o                         
   0  10   4         55.22         49.70        29.00 o                         
   1  10   4          1.15          2.98        31.57 o                         
   2  10   4         53.76         48.72        38.55 o                         
   3  10   4         20.38        -26.22        31.43 o                         
   4  10   4          9.75         22.68        81.37 o                         
   5  10   4         14.22         42.12        47.47 o                         
  -7  11   4         20.25        -39.78        40.73 o                         
  -6  11   4          1.13         -2.47        34.31 o                         
  -5  11   4          5.42         -4.74        65.94 o                         
  -4  11   4        157.68         67.76        31.10 o                         
  -3  11   4          8.64         -0.74        82.56 o                         
  -2  11   4         46.85         34.68        32.84 o                         
  -1  11   4          3.10         12.76        27.05 o                         
   0  11   4         29.69        144.04        45.87 o                         
   1  11   4         45.47         24.41        29.21 o                         
   2  11   4         19.19         57.28        29.01 o                         
   3  11   4          7.57         -4.50        41.19 o                         
  -5  12   4        103.15         68.63        31.86 o                         
  -4  12   4         66.49        -26.08        29.30 o                         
  -3  12   4         72.52         11.25        38.52 o                         
  -2  12   4         79.94         71.76        34.95 o                         
  -1  12   4        236.75        281.14        99.98 o                         
   0  12   4         26.24         55.62        38.93 o                         
   1 -14   5         16.73         14.62        27.46 o                         
   2 -14   5         28.68         71.73        40.53 o                         
   3 -14   5          4.40         49.15        64.69 o                         
  -3 -13   5          7.50        -27.71        27.71 o                         
  -2 -13   5         44.01         91.18        36.45 o                         
  -1 -13   5          4.96         33.45        30.71 o                         
   0 -13   5        272.73        200.38        40.36 o                         
   1 -13   5        235.91        185.94        73.63 o                         
   2 -13   5         53.16         63.76        53.09 o                         
   3 -13   5        314.44        294.14        97.42 o                         
   4 -13   5        132.24        258.74        69.74 o                         
   5 -13   5         37.30         51.16        44.99 o                         
   6 -13   5         45.74        120.36        53.00 o                         
  -5 -12   5         22.48         91.53        38.04 o                         
  -4 -12   5         16.77         25.58        35.13 o                         
  -3 -12   5        176.35        185.05        41.73 o                         
  -2 -12   5         16.16         11.04        42.95 o                         
  -1 -12   5         25.10         41.89        28.64 o                         
   0 -12   5        102.10         68.29        24.71 o                         
   1 -12   5        198.77        216.29        48.95 o                         
   2 -12   5          5.99         -5.42        28.12 o                         
   3 -12   5        143.23        158.51        37.36 o                         
   4 -12   5        146.26        178.39        79.00 o                         
   5 -12   5          1.02        -12.80        65.18 o                         
   6 -12   5        161.80        224.59        45.49 o                         
   7 -12   5         63.27        142.73        38.08 o                         
  -6 -11   5          0.38         -9.85        20.86 o                         
  -5 -11   5          0.34          2.04        21.57 o                         
  -4 -11   5         22.88         54.35        38.52 o                         
  -3 -11   5        278.32        316.51        48.48 o                         
  -2 -11   5         21.87         22.39        22.14 o                         
  -1 -11   5       1025.03       1141.00        84.49 o                         
   0 -11   5        215.91        227.98        46.36 o                         
   1 -11   5        744.81        744.54        78.21 o                         
   2 -11   5          0.38        -20.79        22.44 o                         
   3 -11   5        774.34        802.24        68.93 o                         
   4 -11   5        326.80        321.64        65.11 o                         
   5 -11   5         88.67         66.34        59.90 o                         
   6 -11   5          5.26         51.65        25.54 o                         
   7 -11   5          2.77         35.47        26.43 o                         
   8 -11   5        107.70         65.53        53.37 o                         
  -7 -10   5         66.18         27.63        43.33 o                         
  -6 -10   5         98.13        113.60        32.19 o                         
  -5 -10   5        142.54         59.81        31.66 o                         
  -4 -10   5        129.75        111.48        30.13 o                         
  -3 -10   5         70.17         94.55        23.65 o                         
  -2 -10   5        550.27        562.03        47.94 o                         
  -1 -10   5        602.14        507.54        65.70 o                         
   0 -10   5         12.20          5.30        32.36 o                         
   1 -10   5        991.26        966.98        71.11 o                         
   2 -10   5        122.37         75.15        24.75 o                         
   3 -10   5        246.06        114.01        37.20 o                         
   4 -10   5        190.00        185.64        37.14 o                         
   5 -10   5         62.94         60.21        25.45 o                         
   6 -10   5         10.00         -4.45        20.21 o                         
   7 -10   5        176.24        231.66        57.26 o                         
   8 -10   5         89.70         61.77        24.22 o                         
   9 -10   5          1.87         13.64        36.79 o                         
  -8  -9   5         18.64         -6.17        53.08 o                         
  -7  -9   5         28.78         15.06        26.79 o                         
  -6  -9   5        404.05        557.25        57.95 o                         
  -5  -9   5          9.04         37.96        20.61 o                         
  -4  -9   5        704.93        776.01        65.01 o                         
  -3  -9   5         41.05         49.42        21.11 o                         
  -2  -9   5        628.97        548.04        40.49 o                         
  -1  -9   5         84.47        106.71        13.91 o                         
   0  -9   5        130.97        132.22        13.71 o                         
   1  -9   5         73.79         46.49        12.56 o                         
   2  -9   5        659.43        704.47        55.42 o                         
   3  -9   5          8.32        -14.83        24.64 o                         
   4  -9   5         43.75          1.94        19.27 o                         
   5  -9   5         34.87         25.86        23.11 o                         
   6  -9   5         13.30         31.75        24.98 o                         
   7  -9   5          7.84        -22.38        22.38 o                         
   8  -9   5        369.80        291.76        63.61 o                         
   9  -9   5          6.65        -13.83        21.28 o                         
  10  -9   5          1.93         50.31        31.53 o                         
  -9  -8   5         28.33         77.67        61.68 o                         
  -8  -8   5          1.27         30.03        48.23 o                         
  -7  -8   5         70.75         59.21        30.08 o                         
  -6  -8   5         11.55         48.17        29.01 o                         
  -5  -8   5        132.26        179.17        28.51 o                         
  -4  -8   5         21.10         40.72        14.80 o                         
  -3  -8   5          6.27         23.50         9.78 o                         
  -2  -8   5        106.49        104.41        15.90 o                         
  -1  -8   5        236.39        185.19        18.30 o                         
   0  -8   5        145.08        120.01        15.34 o                         
   1  -8   5        683.31        606.35        27.11 o                         
   2  -8   5        369.22        350.14        42.33 o                         
   3  -8   5       2354.71       2436.39       107.22 o                         
   4  -8   5          2.02         -4.07        16.13 o                         
   5  -8   5       1161.92       1233.57        80.69 o                         
   6  -8   5         21.58         24.43        24.13 o                         
   7  -8   5        362.53        377.83        50.06 o                         
   8  -8   5          3.16        -21.23        21.23 o                         
   9  -8   5         82.75        160.81        35.30 o                         
  10  -8   5         49.58         57.22        53.69 o                         
 -10  -7   5         27.84         13.70        46.08 o                         
  -9  -7   5         24.56         27.60        52.79 o                         
  -8  -7   5        166.56        243.73        90.42 o                         
  -7  -7   5         88.63         73.09        64.60 o                         
  -6  -7   5          2.48          3.19        14.96 o                         
  -5  -7   5        403.49        430.10        38.71 o                         
  -4  -7   5        446.57        464.15        36.11 o                         
  -3  -7   5        247.75        251.97        23.95 o                         
  -2  -7   5       3392.92       3315.65        86.39 o                         
  -1  -7   5         28.10         27.95        10.10 o                         
   0  -7   5       9396.54       9574.02       121.84 o                         
   1  -7   5       1237.76       1246.10        40.88 o                         
   2  -7   5        803.28        800.37        73.00 o                         
   3  -7   5         83.78        109.34        17.23 o                         
   4  -7   5        986.72        862.90        62.14 o                         
   5  -7   5        204.58        197.41        31.24 o                         
   6  -7   5         99.87         58.32        18.06 o                         
   7  -7   5          3.96          9.29        17.64 o                         
   8  -7   5         93.38        133.29        29.83 o                         
   9  -7   5         52.11         58.35        23.04 o                         
  10  -7   5         11.23         -2.86        31.39 o                         
  11  -7   5         18.55         13.20        27.70 o                         
 -10  -6   5         64.55         -2.28        54.59 o                         
  -9  -6   5          3.27         39.40        40.99 o                         
  -8  -6   5        269.00        326.08        85.80 o                         
  -7  -6   5        126.21         68.10        26.75 o                         
  -6  -6   5        136.30        143.11        22.62 o                         
  -5  -6   5        182.67        155.97        21.65 o                         
  -4  -6   5        322.46        380.03        31.51 o                         
  -3  -6   5         63.83         59.55        10.53 o                         
  -2  -6   5         12.43         12.81         9.18 o                         
  -1  -6   5         37.22         59.67        12.27 o                         
   0  -6   5       3248.02       3294.76        78.43 o                         
   1  -6   5         14.09          2.23         4.80 o                         
   2  -6   5       2153.97       1959.17        59.69 o                         
   3  -6   5       2314.02       2195.65        67.16 o                         
   4  -6   5         36.58         40.57         7.58 o                         
   5  -6   5        824.33        779.40        45.92 o                         
   6  -6   5        453.31        436.71        35.43 o                         
   7  -6   5        157.03        150.23        21.50 o                         
   8  -6   5          0.64          3.31        10.55 o                         
   9  -6   5        250.62        271.47        53.42 o                         
  10  -6   5        128.03         75.99        25.20 o                         
  11  -6   5        406.77        516.58        78.54 o                         
 -11  -5   5        231.17        387.41       120.11 o                         
 -10  -5   5         14.16        -32.72        39.91 o                         
  -9  -5   5        266.71        304.84        84.53 o                         
  -8  -5   5        108.32         99.16        37.86 o                         
  -7  -5   5        127.94        150.33        20.05 o                         
  -6  -5   5        148.06        168.17        20.59 o                         
  -5  -5   5        577.36        552.02        37.49 o                         
  -4  -5   5        275.59        256.20        30.66 o                         
  -3  -5   5       2193.65       2209.56        68.80 o                         
  -2  -5   5       1041.63        935.31        36.62 o                         
  -1  -5   5       1228.41       1400.37        71.87 o                         
   0  -5   5       2158.15       2081.33        45.91 o                         
   1  -5   5        521.48        408.84        45.94 o                         
   2  -5   5       3536.61       3604.71        61.63 o                         
   3  -5   5         16.02         17.34         6.08 o                         
   4  -5   5        717.85        740.51        32.38 o                         
   5  -5   5         42.12         23.93        11.98 o                         
   6  -5   5       3199.01       3045.84        92.75 o                         
   7  -5   5         27.77         22.75        14.14 o                         
   8  -5   5        215.55        190.67        30.31 o                         
   9  -5   5        386.62        404.16        38.85 o                         
  10  -5   5         94.91        101.59        27.97 o                         
  11  -5   5         24.23        -41.29        41.29 o                         
 -11  -4   5          0.42        -58.74        64.34 o                         
 -10  -4   5         16.84        120.27        78.77 o                         
  -9  -4   5         97.85         74.26        38.50 o                         
  -8  -4   5        837.23        663.64        78.83 o                         
  -7  -4   5          5.18         10.21         8.64 o                         
  -6  -4   5        712.99        605.71        29.41 o                         
  -5  -4   5       2517.20       2450.92        52.70 o                         
  -4  -4   5       1871.12       1926.70        50.83 o                         
  -3  -4   5        118.23        136.19        12.81 o                         
  -2  -4   5       6812.35       6910.14       113.88 o                         
  -1  -4   5        180.57        206.06        15.36 o                         
   0  -4   5       4464.36       4569.07        87.76 o                         
   1  -4   5        366.46        362.75        26.63 o                         
   2  -4   5       8346.28       8382.35       103.33 o                         
   3  -4   5       3948.81       4006.11        62.58 o                         
   4  -4   5       4433.31       4297.24        99.22 o                         
   5  -4   5        445.34        449.25        33.29 o                         
   6  -4   5       1288.50       1273.33        58.87 o                         
   7  -4   5       2907.09       2887.34       104.80 o                         
   8  -4   5        384.03        423.80        38.98 o                         
   9  -4   5         65.27         73.94        20.04 o                         
  10  -4   5         68.20         68.50        29.29 o                         
  11  -4   5         25.36        -10.32        22.10 o                         
 -12  -3   5         17.77         25.92        39.31 o                         
 -11  -3   5         21.21        -23.10        48.17 o                         
 -10  -3   5         73.16         38.07        42.47 o                         
  -9  -3   5         36.33         44.46        29.45 o                         
  -8  -3   5        214.03        164.30        43.88 o                         
  -7  -3   5        366.06        397.88        34.19 o                         
  -6  -3   5        323.68        328.77        17.88 o                         
  -5  -3   5       4915.37       4823.87        75.96 o                         
  -4  -3   5        743.79        720.05        32.48 o                         
  -3  -3   5       6511.47       6436.46        89.59 o                         
  -2  -3   5       1098.75       1127.54        34.97 o                         
  -1  -3   5       4125.95       4067.41        67.67 o                         
   0  -3   5         57.39         70.81         8.70 o                         
   1  -3   5       2377.79       2494.77        65.12 o                         
   2  -3   5       3816.13       4029.22        63.40 o                         
   3  -3   5       1910.22       1719.71        57.96 o                         
   4  -3   5        436.41        418.39        30.52 o                         
   5  -3   5         45.67         44.56        11.05 o                         
   6  -3   5          3.63          3.83        11.51 o                         
   7  -3   5         14.54          4.03        10.49 o                         
   8  -3   5        159.19        185.84        26.96 o                         
   9  -3   5        429.67        441.82        40.28 o                         
  10  -3   5        172.82        185.91        39.06 o                         
  11  -3   5         26.88         33.71        20.47 o                         
 -12  -2   5         46.97        137.01        83.08 o                         
 -11  -2   5          0.25        -32.82        38.42 o                         
 -10  -2   5        449.95        337.78        92.19 o                         
  -9  -2   5          0.88        -12.60        26.28 o                         
  -8  -2   5         45.42         23.09        71.80 o                         
  -7  -2   5        904.47        874.37        60.09 o                         
  -6  -2   5       1186.87       1164.56        57.07 o                         
  -5  -2   5        942.57        887.04        20.71 o                         
  -4  -2   5         48.86         68.33         7.79 o                         
  -3  -2   5          5.85         14.61         5.29 o                         
  -2  -2   5        117.44         95.88         9.99 o                         
  -1  -2   5         33.11         28.41         5.46 o                         
   0  -2   5       5123.11       5169.77        68.05 o                         
   1  -2   5        545.91        572.99        22.05 o                         
   2  -2   5       2431.56       2407.11        58.21 o                         
   3  -2   5       1665.44       1804.62        66.65 o                         
   4  -2   5       6234.76       6116.19       168.30 o                         
   5  -2   5        538.01        532.93        41.34 o                         
   6  -2   5       1254.89       1205.62        57.24 o                         
   7  -2   5        201.45        164.48        23.90 o                         
   8  -2   5         41.63         18.95        14.89 o                         
   9  -2   5         22.81         60.14        31.08 o                         
  10  -2   5          4.98         35.97        19.71 o                         
  11  -2   5         21.43         26.85        25.18 o                         
 -12  -1   5          1.88          1.99        51.65 o                         
 -11  -1   5          4.92         80.83        58.65 o                         
 -10  -1   5        234.74        215.33        49.79 o                         
  -9  -1   5         88.04         74.29        31.46 o                         
  -8  -1   5         86.60         47.25        76.37 o                         
  -7  -1   5         38.52         80.19        12.94 o                         
  -6  -1   5         39.18         55.96        12.95 o                         
  -5  -1   5        213.77        218.26        20.44 o                         
  -4  -1   5       1464.76       1585.13        34.92 o                         
  -3  -1   5         99.18         91.85        10.18 o                         
  -2  -1   5        435.40        398.14        16.96 o                         
  -1  -1   5       9024.53       8862.20        88.35 o                         
   0  -1   5         80.34         83.08         7.28 o                         
   1  -1   5       8475.61       8273.32       103.99 o                         
   2  -1   5        473.21        411.71        18.89 o                         
   3  -1   5       1704.77       1780.53        79.04 o                         
   4  -1   5        591.11        594.79        66.57 o                         
   5  -1   5        144.38        148.43        14.73 o                         
   6  -1   5        149.21        130.16        15.16 o                         
   7  -1   5         31.36          7.14        14.81 o                         
   8  -1   5        239.79        179.48        25.20 o                         
   9  -1   5         97.58        144.96        31.06 o                         
  10  -1   5          1.99          1.04        21.08 o                         
  11  -1   5        126.17        107.44        31.04 o                         
 -12   0   5         61.21         46.56        48.71 o                         
 -11   0   5          0.42        -60.39        60.39 o                         
 -10   0   5        137.39        190.74        52.30 o                         
  -9   0   5         80.27         46.66        24.25 o                         
  -8   0   5        118.53         93.42        22.97 o                         
  -7   0   5        571.18        495.03        28.28 o                         
  -6   0   5        544.63        635.52        37.47 o                         
  -5   0   5         29.83         19.30         8.41 o                         
  -4   0   5       1543.20       1591.99        43.46 o                         
  -3   0   5        161.21        112.70        10.23 o                         
  -2   0   5         17.76         19.80         4.11 o                         
  -1   0   5       4495.76       4540.54        60.59 o                         
   0   0   5        236.70        206.07        12.62 o                         
   1   0   5        711.05        615.84        30.87 o                         
   2   0   5        479.11        518.81        30.90 o                         
   3   0   5       4181.54       3930.30       118.56 o                         
   4   0   5        126.92        161.67        27.37 o                         
   5   0   5        405.74        319.06        33.42 o                         
   6   0   5          5.84         17.51        22.46 o                         
   7   0   5        531.55        473.12        50.35 o                         
   8   0   5        211.42        332.74        42.09 o                         
   9   0   5        141.54        130.90        30.39 o                         
  10   0   5         20.04         44.11        22.69 o                         
  11   0   5          2.72        -11.76        25.81 o                         
 -12   1   5          1.18         76.62        81.37 o                         
 -11   1   5         10.72         75.96        51.30 o                         
 -10   1   5         52.46         56.12        25.95 o                         
  -9   1   5         70.97         79.02        28.12 o                         
  -8   1   5       1060.84       1051.90        73.97 o                         
  -7   1   5        101.31        107.95        14.97 o                         
  -6   1   5       2415.52       2152.36        89.05 o                         
  -5   1   5       1685.58       1725.19        27.76 o                         
  -4   1   5       2490.64       2421.93        66.74 o                         
  -3   1   5       1415.33       1461.79        43.56 o                         
  -2   1   5       1707.87       1634.02        37.91 o                         
  -1   1   5         76.48         87.06         8.99 o                         
   0   1   5          6.24         10.48         5.63 o                         
   1   1   5        157.17        156.24        16.44 o                         
   2   1   5        619.01        645.84        41.99 o                         
   3   1   5       2056.36       1973.01        98.74 o                         
   4   1   5        964.07        902.90        60.64 o                         
   5   1   5       2346.36       2573.05        94.77 o                         
   6   1   5       1728.40       1543.97        78.39 o                         
   7   1   5        173.36        171.83        28.88 o                         
   8   1   5        239.38        214.98        41.17 o                         
   9   1   5         47.27         44.16        22.08 o                         
  10   1   5         25.40         16.76        25.31 o                         
  11   1   5        127.64         54.71        36.67 o                         
 -12   2   5         31.52         65.06        84.44 o                         
 -11   2   5         78.63        141.82        35.51 o                         
 -10   2   5         69.25         -5.82        20.97 o                         
  -9   2   5        441.34        382.53        45.60 o                         
  -8   2   5         52.02         88.04        22.14 o                         
  -7   2   5         24.83         20.45         9.44 o                         
  -6   2   5        253.64        212.88        12.80 o                         
  -5   2   5        110.71        120.34        12.87 o                         
  -4   2   5       4947.08       4790.58        89.46 o                         
  -3   2   5         64.00         48.14         8.90 o                         
  -2   2   5        393.20        355.54        23.42 o                         
  -1   2   5       1661.13       1553.67        55.46 o                         
   0   2   5       4091.34       3971.40        89.31 o                         
   1   2   5       7635.25       7746.96       180.04 o                         
   2   2   5        164.56        177.66        21.16 o                         
   3   2   5       1880.38       1794.17        77.37 o                         
   4   2   5          0.11        -12.56        12.56 o                         
   5   2   5       1619.62       1604.17        76.10 o                         
   6   2   5         30.61         16.03        15.63 o                         
   7   2   5         35.56         85.06        23.64 o                         
   8   2   5         52.15          2.22        18.51 o                         
   9   2   5         14.71         35.45        23.01 o                         
  10   2   5          2.43        -22.05        22.05 o                         
 -12   3   5          1.34         28.93        32.79 o                         
 -11   3   5         13.60         25.81        21.33 o                         
 -10   3   5        224.37        183.35        36.11 o                         
  -9   3   5        598.30        585.28        56.73 o                         
  -8   3   5        304.98        292.07        37.83 o                         
  -7   3   5        237.09        198.18        14.26 o                         
  -6   3   5       2583.59       2700.84       175.80 o                         
  -5   3   5       1074.02       1041.26        76.08 o                         
  -4   3   5       2460.31       2523.70        83.87 o                         
  -3   3   5       2435.19       2600.61        76.99 o                         
  -2   3   5       2518.03       2418.56        73.35 o                         
  -1   3   5       1161.75       1210.75        52.00 o                         
   0   3   5       1531.95       1488.13        60.91 o                         
   1   3   5         21.70          1.86        12.31 o                         
   2   3   5       3011.51       3026.62       134.29 o                         
   3   3   5       1007.89        909.69        53.73 o                         
   4   3   5        483.42        440.74        42.66 o                         
   5   3   5        184.27        132.87        26.12 o                         
   6   3   5        271.60        271.76        36.36 o                         
   7   3   5         91.34        103.17        25.95 o                         
   8   3   5         67.92         33.82        19.62 o                         
   9   3   5         16.65         24.62        27.50 o                         
  10   3   5          1.00         18.18        23.37 o                         
 -12   4   5        103.78        116.72        41.86 o                         
 -11   4   5         58.12         84.92        27.44 o                         
 -10   4   5         88.05        104.01        28.47 o                         
  -9   4   5          3.92          5.06        17.58 o                         
  -8   4   5        975.02        989.74        57.53 o                         
  -7   4   5        217.39        229.12        27.09 o                         
  -6   4   5        192.38        156.60        18.82 o                         
  -5   4   5          3.00          3.56         6.97 o                         
  -4   4   5        122.25        157.11        22.88 o                         
  -3   4   5         89.75        119.70        18.89 o                         
  -2   4   5       1025.98       1073.46        51.92 o                         
  -1   4   5         53.21         61.52        14.28 o                         
   0   4   5       3051.48       3245.19        95.82 o                         
   1   4   5       1588.44       1650.52        99.32 o                         
   2   4   5         53.29         56.49         9.09 o                         
   3   4   5        330.62        335.37        30.79 o                         
   4   4   5         61.18         69.40        19.96 o                         
   5   4   5        173.26         99.46        73.22 o                         
   6   4   5         11.64         26.36        16.48 o                         
   7   4   5        235.38        268.25        38.35 o                         
   8   4   5          3.62         50.76        28.24 o                         
   9   4   5        125.00        202.95       103.82 o                         
 -12   5   5         23.08         19.00       105.53 o                         
 -11   5   5         23.68         34.55        42.76 o                         
 -10   5   5         22.93         33.94        23.57 o                         
  -9   5   5        240.50        250.24        37.27 o                         
  -8   5   5         95.75        105.92        19.67 o                         
  -7   5   5        279.46        288.68        33.24 o                         
  -6   5   5        861.74        785.68        53.39 o                         
  -5   5   5       1133.33       1137.54        62.33 o                         
  -4   5   5        849.83        723.05        48.16 o                         
  -3   5   5        180.14        202.89        20.91 o                         
  -2   5   5        323.72        321.50        19.25 o                         
  -1   5   5        737.17        817.80        49.22 o                         
   0   5   5        141.79        109.02        19.20 o                         
   1   5   5        731.17        727.42        49.60 o                         
   2   5   5        369.43        418.85        54.92 o                         
   3   5   5       1707.06       1521.83        61.31 o                         
   4   5   5       1026.50       1047.74        63.66 o                         
   5   5   5        335.79        307.18        77.98 o                         
   6   5   5        550.98        500.02       102.86 o                         
   7   5   5          3.35         -4.94        25.56 o                         
   8   5   5        120.86        123.68        49.85 o                         
   9   5   5          8.02        -12.80        27.43 o                         
 -11   6   5        145.23        145.29        51.75 o                         
 -10   6   5          0.17         24.83        24.58 o                         
  -9   6   5        213.01        161.64        33.90 o                         
  -8   6   5        199.65        200.67        25.99 o                         
  -7   6   5        375.98        399.71        50.55 o                         
  -6   6   5        233.63        244.07        31.82 o                         
  -5   6   5          0.02         -3.26        11.98 o                         
  -4   6   5        428.88        452.79        32.70 o                         
  -3   6   5        581.98        672.34        35.84 o                         
  -2   6   5        650.72        648.30        46.22 o                         
  -1   6   5         84.66         88.51        18.25 o                         
   0   6   5       1186.39       1161.48        62.11 o                         
   1   6   5          0.92          0.95        18.16 o                         
   2   6   5          9.06         11.15        12.52 o                         
   3   6   5        233.35        246.61        73.08 o                         
   4   6   5         83.88        172.39        63.96 o                         
   5   6   5         50.04         65.17        47.47 o                         
   6   6   5         15.31        -53.42        53.42 o                         
   7   6   5         21.09        140.08        63.77 o                         
   8   6   5        109.54         54.59        56.81 o                         
 -11   7   5         27.46         15.76        32.09 o                         
 -10   7   5         73.42         98.62        40.72 o                         
  -9   7   5        258.74        245.59        50.68 o                         
  -8   7   5          1.34          2.22        12.98 o                         
  -7   7   5         61.97         17.08        14.36 o                         
  -6   7   5         77.98         91.35        34.59 o                         
  -5   7   5       1237.29       1222.79        59.35 o                         
  -4   7   5         43.94         74.09        14.11 o                         
  -3   7   5        221.55        228.94        20.96 o                         
  -2   7   5         49.02         17.39        14.42 o                         
  -1   7   5        145.74        178.47        25.83 o                         
   0   7   5        162.45        112.27        22.81 o                         
   1   7   5          1.64         -5.22        12.13 o                         
   2   7   5        455.48        468.87        55.33 o                         
   3   7   5         32.16         45.44        24.68 o                         
   4   7   5        115.03         89.09        54.78 o                         
   5   7   5        269.73        303.45        86.91 o                         
   6   7   5          1.17         24.81        54.47 o                         
   7   7   5        218.62        171.03        75.01 o                         
 -10   8   5          4.40          5.60        17.20 o                         
  -9   8   5         13.15         12.08        17.94 o                         
  -8   8   5          1.76         13.34        15.95 o                         
  -7   8   5        218.95        257.28        31.56 o                         
  -6   8   5        329.44        349.92        41.19 o                         
  -5   8   5         10.88         17.94        14.86 o                         
  -4   8   5        189.52        253.07        34.37 o                         
  -3   8   5        262.06        298.24        36.24 o                         
  -2   8   5          2.04         14.64        13.58 o                         
  -1   8   5        224.52        253.04        31.63 o                         
   0   8   5          7.31          9.02        13.48 o                         
   1   8   5          0.19         -1.54        17.51 o                         
   2   8   5       1511.76       1495.41       118.61 o                         
   3   8   5          3.82        -20.01        30.54 o                         
   4   8   5        373.39        468.93        75.48 o                         
   5   8   5         65.35          1.39        42.25 o                         
   6   8   5         13.49         22.95        56.34 o                         
  -9   9   5        109.05        164.60        49.31 o                         
  -8   9   5          0.27        -10.04        23.35 o                         
  -7   9   5         39.20         55.59        47.60 o                         
  -6   9   5          5.78        -14.94        28.47 o                         
  -5   9   5         31.31         26.60        30.02 o                         
  -4   9   5         10.50         28.83        59.15 o                         
  -3   9   5         92.53         53.49        25.77 o                         
  -2   9   5         30.18         60.69        32.23 o                         
  -1   9   5        310.80        196.72        42.46 o                         
   0   9   5         67.97         90.95        33.02 o                         
   1   9   5          3.71         22.75        24.35 o                         
   2   9   5         41.20         37.85        29.89 o                         
   3   9   5         14.54         28.14        54.61 o                         
   4   9   5          9.52        -18.75        28.41 o                         
   5   9   5          0.13         27.22        30.34 o                         
  -8  10   5         33.83         35.13        56.49 o                         
  -7  10   5         79.58         83.65        48.68 o                         
  -6  10   5        349.04        410.77        85.07 o                         
  -5  10   5        321.18        327.71        56.77 o                         
  -4  10   5          1.62        -12.39        20.32 o                         
  -3  10   5        439.30        466.65        65.24 o                         
  -2  10   5        410.94        374.09        59.81 o                         
  -1  10   5        669.92        710.13        83.74 o                         
   0  10   5        159.26         98.73        38.88 o                         
   1  10   5        103.02        179.32        60.21 o                         
   2  10   5         53.78         43.96        28.51 o                         
   3  10   5         53.03         90.82        40.22 o                         
   4  10   5         33.41         83.67        41.22 o                         
  -6  11   5         88.99         52.70        40.92 o                         
  -5  11   5         64.09         56.15        32.99 o                         
  -4  11   5         11.55         -0.33        23.09 o                         
  -3  11   5        214.14        260.27        52.85 o                         
  -2  11   5         12.85         24.32        28.61 o                         
  -1  11   5        180.89        221.84        50.83 o                         
   0  11   5         65.48         17.02        56.52 o                         
   1  11   5         54.78        160.78        51.86 o                         
   2  11   5         18.49        -25.46        27.14 o                         
  -3 -13   6        115.57        173.12        77.86 o                         
  -2 -13   6         40.53         13.44        61.38 o                         
  -1 -13   6        243.95        259.85        62.13 o                         
   0 -13   6         22.11        126.14        45.13 o                         
   1 -13   6          2.58         77.79        71.87 o                         
   2 -13   6          4.27         48.39        54.94 o                         
   3 -13   6         10.43         66.43        38.18 o                         
   4 -13   6         11.91         77.11        49.57 o                         
   5 -13   6         74.86        110.34        42.16 o                         
  -5 -12   6         79.55         93.90        41.57 o                         
  -4 -12   6         80.01         41.87        30.95 o                         
  -3 -12   6         69.05         23.72        25.99 o                         
  -2 -12   6         15.46         37.95        24.89 o                         
  -1 -12   6          0.61        -47.27        47.27 o                         
   0 -12   6          6.90        134.19        74.34 o                         
   1 -12   6          9.55         74.60        61.62 o                         
   2 -12   6         24.54         93.62        51.37 o                         
   3 -12   6         31.05         62.87        39.51 o                         
   4 -12   6        166.30        147.84        49.32 o                         
   5 -12   6          3.74          2.84        39.63 o                         
   6 -12   6        447.39        493.66        64.16 o                         
   7 -12   6          0.19        -16.04        29.54 o                         
  -6 -11   6        102.52        155.87        52.46 o                         
  -5 -11   6         57.19        153.72        44.74 o                         
  -4 -11   6         42.28         54.99        29.20 o                         
  -3 -11   6          2.13        -17.47        22.75 o                         
  -2 -11   6         18.42         24.60        21.89 o                         
  -1 -11   6         68.63         47.86        38.55 o                         
   0 -11   6         60.88         47.43        41.48 o                         
   1 -11   6        495.74        438.44        52.17 o                         
   2 -11   6         10.71          2.59        21.39 o                         
   3 -11   6        476.78        500.66        76.92 o                         
   4 -11   6         27.95         47.38        29.88 o                         
   5 -11   6         53.96         52.58        31.20 o                         
   6 -11   6         85.54        133.58        38.83 o                         
   7 -11   6         28.60         74.55        69.37 o                         
   8 -11   6        142.00        206.83        45.07 o                         
  -7 -10   6          1.46         25.22        49.02 o                         
  -6 -10   6          0.31        -18.18        31.71 o                         
  -5 -10   6         23.24         41.05        20.35 o                         
  -4 -10   6        214.06        134.77        32.74 o                         
  -3 -10   6        125.98        149.00        28.75 o                         
  -2 -10   6        175.56        169.81        41.09 o                         
  -1 -10   6         40.68         30.54        22.79 o                         
   0 -10   6        138.13        164.52        29.85 o                         
   1 -10   6        211.37        187.93        32.23 o                         
   2 -10   6         69.12         98.83        18.42 o                         
   3 -10   6        491.73        422.78        67.91 o                         
   4 -10   6          9.21          1.16        19.53 o                         
   5 -10   6        191.58        214.67        40.33 o                         
   6 -10   6        222.40        187.71        39.29 o                         
   7 -10   6         18.72         19.13        27.83 o                         
   8 -10   6        187.44        137.62        40.88 o                         
   9 -10   6         11.75         -0.96        29.95 o                         
  -8  -9   6         65.81        -47.73        72.92 o                         
  -7  -9   6          9.90         14.37        41.05 o                         
  -6  -9   6        154.14        153.96        32.42 o                         
  -5  -9   6         37.17         27.34        19.99 o                         
  -4  -9   6        476.38        527.30        55.37 o                         
  -3  -9   6        103.02         92.09        18.46 o                         
  -2  -9   6       1110.31       1129.46        53.27 o                         
  -1  -9   6        323.92        344.05        28.90 o                         
   0  -9   6       1520.32       1467.51        59.77 o                         
   1  -9   6         50.48         36.58        11.32 o                         
   2  -9   6        127.35        133.51        38.84 o                         
   3  -9   6        241.37        228.93        54.31 o                         
   4  -9   6        449.51        549.88        57.78 o                         
   5  -9   6         96.02         59.52        26.10 o                         
   6  -9   6        187.79        255.61        47.90 o                         
   7  -9   6         23.06         -4.41        20.13 o                         
   8  -9   6          2.17         -1.92        29.43 o                         
   9  -9   6         18.31          7.37        24.22 o                         
  -9  -8   6          1.13        -11.58        52.79 o                         
  -8  -8   6         28.69        194.64        78.55 o                         
  -7  -8   6          2.91         30.31        29.07 o                         
  -6  -8   6        134.25        101.98        21.56 o                         
  -5  -8   6          9.10         19.30        12.90 o                         
  -4  -8   6          6.78         24.81        14.65 o                         
  -3  -8   6        508.41        481.47        41.71 o                         
  -2  -8   6        657.94        656.17        40.13 o                         
  -1  -8   6       2735.81       2789.29        69.85 o                         
   0  -8   6         37.30         62.78        15.23 o                         
   1  -8   6       2602.47       2546.36        55.68 o                         
   2  -8   6        179.52        206.13        42.73 o                         
   3  -8   6        254.72        296.01        39.07 o                         
   4  -8   6        296.70        277.30        40.01 o                         
   5  -8   6        364.85        418.95        50.46 o                         
   6  -8   6        217.54        176.54        35.76 o                         
   7  -8   6        575.76        623.67        63.76 o                         
   8  -8   6          2.35        -17.84        47.47 o                         
   9  -8   6         89.11         96.15        34.40 o                         
  10  -8   6          0.03         12.11        32.19 o                         
 -10  -7   6         44.16         16.30        54.82 o                         
  -9  -7   6         23.99          2.22        46.49 o                         
  -8  -7   6          0.90        -64.12        64.60 o                         
  -7  -7   6         89.05         92.03        24.33 o                         
  -6  -7   6        547.95        611.02        45.50 o                         
  -5  -7   6          0.88         11.16        12.50 o                         
  -4  -7   6       1675.63       1748.16        83.66 o                         
  -3  -7   6        133.14        133.81        19.94 o                         
  -2  -7   6        136.93        169.16        20.37 o                         
  -1  -7   6        347.85        348.38        26.10 o                         
   0  -7   6         20.61         20.01         7.11 o                         
   1  -7   6        258.32        262.84        17.79 o                         
   2  -7   6       2662.16       2772.90       143.64 o                         
   3  -7   6       1309.22       1290.68        54.12 o                         
   4  -7   6       2506.62       2384.86        77.87 o                         
   5  -7   6        284.88        341.07        43.41 o                         
   6  -7   6        155.46        227.43        37.46 o                         
   7  -7   6        107.21         99.38        24.70 o                         
   8  -7   6        232.64        289.22        63.02 o                         
   9  -7   6        104.16         63.96        24.97 o                         
  10  -7   6         13.04        -33.29        33.29 o                         
 -10  -6   6          2.41         76.50        57.79 o                         
  -9  -6   6        315.53        267.59        83.49 o                         
  -8  -6   6          0.64         38.28        31.73 o                         
  -7  -6   6         10.40         -5.91        16.10 o                         
  -6  -6   6        507.16        572.28        41.91 o                         
  -5  -6   6         94.41         61.42        15.06 o                         
  -4  -6   6        706.73        705.18        52.27 o                         
  -3  -6   6         52.25         64.27        13.89 o                         
  -2  -6   6       1680.82       1726.98        72.27 o                         
  -1  -6   6        405.59        454.06        25.54 o                         
   0  -6   6       1699.58       1723.19        45.06 o                         
   1  -6   6        477.68        422.45        32.16 o                         
   2  -6   6        150.78        164.40        19.13 o                         
   3  -6   6       3496.06       3330.01        66.54 o                         
   4  -6   6        210.90        187.17        13.52 o                         
   5  -6   6       1946.76       1871.14        94.87 o                         
   6  -6   6        110.42         41.70        19.85 o                         
   7  -6   6         25.27        -11.71        17.95 o                         
   8  -6   6        251.64        268.30        42.26 o                         
   9  -6   6        209.71        210.19        36.00 o                         
  10  -6   6        103.57         99.23        35.31 o                         
  11  -6   6         38.74         35.30        28.63 o                         
 -11  -5   6          6.09         23.77        51.52 o                         
 -10  -5   6         19.04         95.48        74.41 o                         
  -9  -5   6        200.55        191.73        51.08 o                         
  -8  -5   6        157.28        171.71        44.02 o                         
  -7  -5   6        869.12        815.05        59.67 o                         
  -6  -5   6       2095.15       2005.61        73.26 o                         
  -5  -5   6       2129.99       2102.18        87.56 o                         
  -4  -5   6        204.03        209.22        27.27 o                         
  -3  -5   6         60.47         69.15        14.27 o                         
  -2  -5   6       1009.25        992.95        45.06 o                         
  -1  -5   6        568.18        637.31        34.21 o                         
   0  -5   6       3172.50       3075.30       106.20 o                         
   1  -5   6         55.60         49.91        17.20 o                         
   2  -5   6         41.65         31.00         4.89 o                         
   3  -5   6        883.72        940.76        28.58 o                         
   4  -5   6        336.00        344.45        28.65 o                         
   5  -5   6       6543.78       6487.50       176.81 o                         
   6  -5   6        334.76        354.75        42.22 o                         
   7  -5   6        618.58        661.80        58.83 o                         
   8  -5   6        260.24        239.50        39.60 o                         
   9  -5   6         21.67         24.37        15.61 o                         
  10  -5   6          3.30         -7.33        89.38 o                         
  11  -5   6          3.48         35.02        56.51 o                         
 -11  -4   6          7.13        116.72        79.09 o                         
 -10  -4   6         52.85        -44.61        44.61 o                         
  -9  -4   6         46.32         11.28        28.80 o                         
  -8  -4   6        406.16        552.99        73.14 o                         
  -7  -4   6          0.87          6.05        16.19 o                         
  -6  -4   6       2671.27       2971.23        83.02 o                         
  -5  -4   6          3.56          6.18         8.86 o                         
  -4  -4   6        125.02        118.95        14.04 o                         
  -3  -4   6         56.94         54.52         9.60 o                         
  -2  -4   6       2187.97       2077.23        74.11 o                         
  -1  -4   6        323.08        324.08        27.99 o                         
   0  -4   6      10292.22      10079.51       146.45 o                         
   1  -4   6          1.66         22.10         9.46 o                         
   2  -4   6       2246.00       2180.12        48.64 o                         
   3  -4   6       1008.07        926.57        28.39 o                         
   4  -4   6        763.71        710.64        42.48 o                         
   5  -4   6        179.37        191.80        29.57 o                         
   6  -4   6        359.70        344.85        41.02 o                         
   7  -4   6         66.61        111.09        28.23 o                         
   8  -4   6         15.80         -1.16        13.34 o                         
   9  -4   6         12.90          6.12        17.59 o                         
  10  -4   6          3.36          3.98        17.89 o                         
  11  -4   6        150.45        172.94        35.17 o                         
 -11  -3   6         84.39        135.93        84.34 o                         
 -10  -3   6         14.06         25.79        36.52 o                         
  -9  -3   6          6.58          7.91        62.51 o                         
  -8  -3   6         27.69          4.12        24.62 o                         
  -7  -3   6        367.26        382.64        36.93 o                         
  -6  -3   6         34.83         26.01         6.33 o                         
  -5  -3   6        516.76        504.55        27.61 o                         
  -4  -3   6        458.24        427.29        22.73 o                         
  -3  -3   6       7029.40       7054.12        98.12 o                         
  -2  -3   6        231.41        241.58        18.59 o                         
  -1  -3   6       2775.22       2867.30        50.25 o                         
   0  -3   6         32.63         48.88        10.35 o                         
   1  -3   6        142.91        165.33        17.74 o                         
   2  -3   6         76.23         93.29        14.33 o                         
   3  -3   6         15.53         19.04        12.42 o                         
   4  -3   6        577.09        605.08        46.43 o                         
   5  -3   6         26.12         27.73        19.46 o                         
   6  -3   6        456.85        478.15        45.21 o                         
   7  -3   6        653.61        636.90        46.41 o                         
   8  -3   6         81.68        123.51        22.92 o                         
   9  -3   6        583.14        627.04        49.72 o                         
  10  -3   6         57.82         98.49        31.29 o                         
  11  -3   6         22.18         16.69        23.02 o                         
 -12  -2   6        171.92        122.67        67.16 o                         
 -11  -2   6         26.12        -11.19        30.71 o                         
 -10  -2   6          8.41        -15.84        53.25 o                         
  -9  -2   6         46.95         67.83        37.16 o                         
  -8  -2   6        226.89        246.61        49.08 o                         
  -7  -2   6        271.68        316.07        32.94 o                         
  -6  -2   6        158.56        160.93        23.04 o                         
  -5  -2   6         17.61         13.80         6.29 o                         
  -4  -2   6       1525.55       1537.07        39.44 o                         
  -3  -2   6       4499.29       4397.32        82.38 o                         
  -2  -2   6       2176.52       2167.68        40.60 o                         
  -1  -2   6       2580.11       2717.02        44.78 o                         
   0  -2   6       3662.65       3830.45        77.47 o                         
   1  -2   6       2310.99       2384.26        58.88 o                         
   2  -2   6       3625.82       3280.84       173.37 o                         
   3  -2   6        848.92        875.72        35.04 o                         
   4  -2   6       4114.77       4034.86       139.73 o                         
   5  -2   6        793.82        745.45        63.92 o                         
   6  -2   6       2005.25       2093.54        93.02 o                         
   7  -2   6         42.10         51.84        15.29 o                         
   8  -2   6        252.47        316.03        35.49 o                         
   9  -2   6         23.00         37.65        18.88 o                         
  10  -2   6        241.47        293.69        46.22 o                         
  11  -2   6        262.95        325.49        51.08 o                         
 -12  -1   6         31.40        111.47        68.17 o                         
 -11  -1   6         97.53         28.23        80.42 o                         
 -10  -1   6         55.91         34.61        33.11 o                         
  -9  -1   6         18.12         30.06        45.40 o                         
  -8  -1   6         38.85         53.78        24.00 o                         
  -7  -1   6        794.92        805.12        43.97 o                         
  -6  -1   6        446.72        429.33        36.09 o                         
  -5  -1   6        954.86       1029.86        35.13 o                         
  -4  -1   6        340.08        440.56        22.54 o                         
  -3  -1   6       1596.74       1594.57        42.25 o                         
  -2  -1   6       1216.85       1115.68        34.31 o                         
  -1  -1   6       1762.74       1627.28        41.12 o                         
   0  -1   6       2624.65       2633.42        56.21 o                         
   1  -1   6        346.33        279.43        17.76 o                         
   2  -1   6       1419.43       1357.16        63.43 o                         
   3  -1   6        225.75        199.31        16.99 o                         
   4  -1   6       2158.15       2091.79        97.58 o                         
   5  -1   6        120.32        117.94        24.96 o                         
   6  -1   6       1046.98        986.26        76.60 o                         
   7  -1   6         33.74         26.11        15.81 o                         
   8  -1   6         29.51         30.56        15.19 o                         
   9  -1   6         56.12         53.50        28.14 o                         
  10  -1   6         18.33         35.15        35.36 o                         
  11  -1   6         80.87         84.98        29.17 o                         
 -12   0   6         37.11         61.68        63.39 o                         
 -11   0   6          0.36         37.13        36.23 o                         
 -10   0   6         20.18         10.17        26.63 o                         
  -9   0   6         46.24         37.58        35.40 o                         
  -8   0   6         11.48          7.99        22.69 o                         
  -7   0   6        690.88        741.88        40.73 o                         
  -6   0   6          7.13         -1.83        14.31 o                         
  -5   0   6       2690.40       2662.86       162.74 o                         
  -4   0   6       1201.17       1173.19        36.94 o                         
  -3   0   6       1243.37       1216.82        35.95 o                         
  -2   0   6         24.36         24.71         5.56 o                         
  -1   0   6       4615.20       4566.64        71.09 o                         
   0   0   6        553.24        570.55        24.04 o                         
   1   0   6      13911.02      13354.67       149.47 o                         
   2   0   6        380.27        410.61        29.39 o                         
   3   0   6       3626.24       3403.71       115.83 o                         
   4   0   6        389.52        397.63        42.69 o                         
   5   0   6          2.09         15.44        16.59 o                         
   6   0   6        324.33        358.28        46.45 o                         
   7   0   6         16.29         19.79        14.67 o                         
   8   0   6        429.22        433.63        49.34 o                         
   9   0   6          3.15          9.05        18.67 o                         
  10   0   6          1.12         -7.45        27.56 o                         
 -12   1   6         18.95          6.42        43.93 o                         
 -11   1   6        134.74        125.53        34.67 o                         
 -10   1   6         99.98        112.57        41.88 o                         
  -9   1   6         14.75         11.72        24.07 o                         
  -8   1   6        396.90        392.99        27.60 o                         
  -7   1   6        138.19         88.13        36.66 o                         
  -6   1   6         93.08         53.99        20.67 o                         
  -5   1   6        726.63        821.81        25.20 o                         
  -4   1   6       4957.22       4872.91        88.54 o                         
  -3   1   6       1576.24       1714.41        51.10 o                         
  -2   1   6       1324.19       1224.62        35.49 o                         
  -1   1   6         98.26        121.84        11.89 o                         
   0   1   6         90.31        100.26        12.43 o                         
   1   1   6        691.13        642.08        35.37 o                         
   2   1   6       5166.06       5195.44       136.64 o                         
   3   1   6        313.47        352.03        36.01 o                         
   4   1   6        328.78        315.58        36.91 o                         
   5   1   6          3.69         19.96        16.54 o                         
   6   1   6        388.00        351.89        57.16 o                         
   7   1   6        250.96        248.61        47.28 o                         
   8   1   6        336.41        303.43        44.90 o                         
   9   1   6         21.91         17.13        27.76 o                         
  10   1   6        186.26        191.42        41.52 o                         
 -12   2   6         14.37         -1.68        52.25 o                         
 -11   2   6         34.01         92.47        32.76 o                         
 -10   2   6          7.95         11.88        21.16 o                         
  -9   2   6         50.16         79.51        26.44 o                         
  -8   2   6          3.61          5.70        16.15 o                         
  -7   2   6        595.53        603.42        30.23 o                         
  -6   2   6        300.07        266.82        17.80 o                         
  -5   2   6        248.95        310.20        22.96 o                         
  -4   2   6        389.71        384.86        26.03 o                         
  -3   2   6       4988.27       4829.69       104.65 o                         
  -2   2   6       1150.69       1250.12        56.83 o                         
  -1   2   6       5076.40       4822.78        85.33 o                         
   0   2   6        576.02        570.61        27.89 o                         
   1   2   6         98.22         92.01        18.42 o                         
   2   2   6          2.72         -0.79         6.69 o                         
   3   2   6        888.93        877.36        54.80 o                         
   4   2   6        909.13        891.77        61.46 o                         
   5   2   6       2253.96       2253.98       109.04 o                         
   6   2   6        348.56        220.07        36.77 o                         
   7   2   6        119.45        149.61        34.56 o                         
   8   2   6         61.22         81.35        23.95 o                         
   9   2   6          0.65        -11.14        18.60 o                         
  10   2   6         24.32        -30.78        30.78 o                         
 -12   3   6          6.43        -26.11        26.11 o                         
 -11   3   6         69.94         47.50        45.25 o                         
 -10   3   6          1.01         -1.91        21.35 o                         
  -9   3   6        292.18        265.52        41.32 o                         
  -8   3   6        740.55        813.56        64.45 o                         
  -7   3   6         46.98         22.28        15.95 o                         
  -6   3   6       1241.07       1243.93        74.55 o                         
  -5   3   6        141.88        132.75        18.32 o                         
  -4   3   6       1655.51       1632.53        65.99 o                         
  -3   3   6        314.85        322.71        25.39 o                         
  -2   3   6        218.67        202.23        22.54 o                         
  -1   3   6       1054.04       1068.68        44.36 o                         
   0   3   6        485.81        464.55        36.09 o                         
   1   3   6       2177.90       2218.06       105.33 o                         
   2   3   6        263.04        287.53        25.29 o                         
   3   3   6        177.02        196.49        24.80 o                         
   4   3   6        356.06        307.33        40.61 o                         
   5   3   6          8.54         25.18        13.86 o                         
   6   3   6        664.18        650.94        63.70 o                         
   7   3   6          4.90        -11.47        18.26 o                         
   8   3   6          1.62         15.90        26.77 o                         
   9   3   6         19.96         31.89        35.22 o                         
 -12   4   6          3.25        -11.26        27.07 o                         
 -11   4   6         79.73         90.07        30.23 o                         
 -10   4   6         27.60         19.60        22.66 o                         
  -9   4   6         22.72          5.65        20.87 o                         
  -8   4   6         11.39         22.67        23.88 o                         
  -7   4   6        849.55        806.64        50.48 o                         
  -6   4   6       1395.90       1427.48        67.26 o                         
  -5   4   6        145.98        125.19        21.55 o                         
  -4   4   6       4841.77       4655.01       118.99 o                         
  -3   4   6        244.16        254.84        27.77 o                         
  -2   4   6        904.53        981.17        51.88 o                         
  -1   4   6         36.42         30.67         9.83 o                         
   0   4   6          8.08         -3.57        14.24 o                         
   1   4   6        742.30        748.80        50.10 o                         
   2   4   6        398.13        437.97        52.99 o                         
   3   4   6       1183.25       1197.42        59.14 o                         
   4   4   6       1141.53       1074.93        64.82 o                         
   5   4   6        435.88        518.19        99.25 o                         
   6   4   6        273.47        253.10        68.42 o                         
   7   4   6        147.57        275.38        83.24 o                         
   8   4   6        300.67        313.32        89.28 o                         
   9   4   6         64.07         27.76        40.70 o                         
 -11   5   6          3.17         22.05        23.67 o                         
 -10   5   6         22.11          4.76        27.36 o                         
  -9   5   6        797.87        837.08        70.63 o                         
  -8   5   6        392.09        397.17        47.72 o                         
  -7   5   6        272.06        315.15        40.59 o                         
  -6   5   6        539.76        537.76        45.28 o                         
  -5   5   6       2136.02       2159.88        90.97 o                         
  -4   5   6        665.74        666.10        47.55 o                         
  -3   5   6          4.66         12.44        11.23 o                         
  -2   5   6        568.50        507.16        39.72 o                         
  -1   5   6          1.74         13.59        10.67 o                         
   0   5   6        390.70        389.87        36.87 o                         
   1   5   6        399.63        400.19        39.03 o                         
   2   5   6        982.21       1036.11        87.45 o                         
   3   5   6        302.75        251.20        68.23 o                         
   4   5   6        106.29         74.82        39.12 o                         
   5   5   6         61.27        159.54        63.55 o                         
   6   5   6         89.94        -11.17        35.35 o                         
   7   5   6          1.13          5.03        36.08 o                         
   8   5   6          9.28         23.04        44.53 o                         
 -11   6   6         59.69         39.76        47.99 o                         
 -10   6   6          0.31         32.91        23.52 o                         
  -9   6   6          3.12          5.50        22.53 o                         
  -8   6   6        423.27        420.79        62.50 o                         
  -7   6   6         76.14         85.35        22.04 o                         
  -6   6   6         96.73         69.45        22.25 o                         
  -5   6   6         51.95         37.39        11.97 o                         
  -4   6   6        121.22         98.54        21.11 o                         
  -3   6   6         17.04         17.61        10.77 o                         
  -2   6   6       1362.47       1445.23        70.95 o                         
  -1   6   6         14.80         41.00        13.44 o                         
   0   6   6       1156.23       1146.30        64.85 o                         
   1   6   6          1.05         10.14        12.96 o                         
   2   6   6          5.74         17.72        24.51 o                         
   3   6   6        360.68        346.37        56.83 o                         
   4   6   6         46.62         38.67        49.37 o                         
   5   6   6          0.12        -51.08        51.08 o                         
   6   6   6          5.25         51.11        54.15 o                         
   7   6   6          0.64         36.87        57.22 o                         
 -10   7   6         68.25         31.23        23.36 o                         
  -9   7   6        133.68         95.53        28.67 o                         
  -8   7   6          0.02         -6.82        21.83 o                         
  -7   7   6         21.15         18.10        14.52 o                         
  -6   7   6         87.54         81.92        17.68 o                         
  -5   7   6        285.58        277.39        28.71 o                         
  -4   7   6         78.52         53.59        18.19 o                         
  -3   7   6         17.49         23.06        14.31 o                         
  -2   7   6         18.20         21.84        15.65 o                         
  -1   7   6         29.26         56.21        19.38 o                         
   0   7   6        365.21        385.13        43.14 o                         
   1   7   6          3.82         -3.81        13.17 o                         
   2   7   6        513.27        437.50        62.20 o                         
   3   7   6         29.15         44.96        20.39 o                         
   4   7   6        177.29        156.11        46.54 o                         
   5   7   6         41.31         48.55        62.51 o                         
   6   7   6          4.49        106.56        72.48 o                         
   7   7   6         22.52          0.13        43.71 o                         
 -10   8   6        118.11         87.71        30.22 o                         
  -9   8   6          5.74         -5.29        20.89 o                         
  -8   8   6        124.35        148.14        43.08 o                         
  -7   8   6          1.69         21.85        20.53 o                         
  -6   8   6          2.24         11.81        48.96 o                         
  -5   8   6        147.73        168.79        31.65 o                         
  -4   8   6          1.82        -17.88        17.88 o                         
  -3   8   6         45.71         84.89        23.12 o                         
  -2   8   6         84.28         33.36        16.15 o                         
  -1   8   6         16.89         16.85        16.35 o                         
   0   8   6        183.63        194.69        46.25 o                         
   1   8   6        122.53        109.05        46.56 o                         
   2   8   6        145.21        256.37       100.18 o                         
   3   8   6          0.33         21.78        61.34 o                         
   4   8   6        165.65        162.08        45.31 o                         
   5   8   6         16.25         64.15        35.45 o                         
  -9   9   6         13.32         55.42        37.76 o                         
  -8   9   6        136.76         91.10        36.13 o                         
  -7   9   6         18.65         15.90        37.18 o                         
  -6   9   6         41.20         27.63        34.59 o                         
  -5   9   6         19.14         35.34        27.12 o                         
  -4   9   6        201.47        234.53        47.65 o                         
  -3   9   6        153.44         99.86        34.25 o                         
  -2   9   6         69.10        162.09        44.87 o                         
  -1   9   6        224.07        193.52        44.94 o                         
   0   9   6         52.43         39.52        30.15 o                         
   1   9   6         50.17         47.51        40.26 o                         
   2   9   6         63.26         79.73        35.12 o                         
   3   9   6          7.41         15.63        28.01 o                         
   4   9   6         77.74         66.39        34.05 o                         
  -7  10   6        271.23        268.26        71.30 o                         
  -6  10   6          2.09         41.24        39.85 o                         
  -5  10   6         28.68         38.38        25.55 o                         
  -4  10   6         15.63         36.86        29.04 o                         
  -3  10   6         22.09          7.63        21.04 o                         
  -2  10   6         26.56         61.70        32.56 o                         
  -1  10   6         42.25         17.01        26.70 o                         
   0  10   6          0.07        -27.60        27.60 o                         
   1  10   6        250.99        320.67        64.92 o                         
   2  10   6         79.19        114.17        59.58 o                         
   3  10   6        135.56        122.10        50.36 o                         
  -5  11   6         18.40         14.00        25.22 o                         
  -4  11   6        308.45        228.55        53.26 o                         
  -3  11   6          0.60         32.40        23.18 o                         
  -2  11   6          2.01         26.73        31.17 o                         
  -1  11   6         27.19        -27.49        28.48 o                         
   0  11   6        152.33        151.62        92.81 o                         
  -2 -13   7        130.19         95.17        43.62 o                         
  -1 -13   7         53.63         -0.36        49.40 o                         
   0 -13   7         16.87         16.84        61.40 o                         
   1 -13   7        101.46         67.60        61.37 o                         
   2 -13   7         32.77         71.82        76.51 o                         
   3 -13   7         13.08         38.55        38.43 o                         
   4 -13   7        132.84         75.33        47.48 o                         
   5 -13   7         19.52          3.73        60.37 o                         
  -4 -12   7         21.29         30.23        49.06 o                         
  -3 -12   7         12.86         17.09        30.54 o                         
  -2 -12   7          4.35         59.14        36.01 o                         
  -1 -12   7        133.87         82.03        67.00 o                         
   0 -12   7         74.09        112.20        64.60 o                         
   1 -12   7        213.04        251.89        75.26 o                         
   2 -12   7        327.34        368.97        73.25 o                         
   3 -12   7         29.54        -34.60        41.27 o                         
   4 -12   7        192.92         40.60        92.72 o                         
   5 -12   7         40.25          8.62        38.79 o                         
   6 -12   7         30.30         29.49        54.18 o                         
  -6 -11   7         10.13        -35.60        42.88 o                         
  -5 -11   7          8.78        -12.33        28.55 o                         
  -4 -11   7         45.76         83.39        35.25 o                         
  -3 -11   7        462.22        422.07        66.26 o                         
  -2 -11   7          1.29         -8.36        37.16 o                         
  -1 -11   7        270.75        207.43        83.02 o                         
   0 -11   7        356.04        449.94        75.20 o                         
   1 -11   7        170.95        255.49        60.61 o                         
   2 -11   7        193.61        145.29        43.03 o                         
   3 -11   7         20.63         49.75        35.79 o                         
   4 -11   7         95.18         88.37        61.95 o                         
   5 -11   7        104.89        137.66        50.47 o                         
   6 -11   7        273.48        287.52        62.32 o                         
   7 -11   7          0.93         -2.94        32.78 o                         
   8 -11   7         69.96         61.03        30.70 o                         
  -7 -10   7          6.79         33.93        58.99 o                         
  -6 -10   7         27.04         59.80        38.09 o                         
  -5 -10   7        174.69        207.05        39.79 o                         
  -4 -10   7          1.45          4.02        31.31 o                         
  -3 -10   7        624.15        674.15        64.48 o                         
  -2 -10   7          3.85        -15.85        40.64 o                         
  -1 -10   7         71.53         89.96        26.10 o                         
   0 -10   7         72.70         93.63        34.44 o                         
   1 -10   7        310.43        317.97        62.87 o                         
   2 -10   7          0.64         19.54        14.73 o                         
   3 -10   7        717.32        658.98        88.42 o                         
   4 -10   7        126.97        222.61        57.13 o                         
   5 -10   7         37.10         36.94        27.25 o                         
   6 -10   7        463.48        519.17        62.82 o                         
   7 -10   7         27.71         35.66        26.34 o                         
   8 -10   7         19.58          0.82        23.35 o                         
  -8  -9   7        221.28        285.50        97.61 o                         
  -7  -9   7          5.85         80.61        69.69 o                         
  -6  -9   7        225.01        191.18        47.77 o                         
  -5  -9   7         33.45         40.60        21.01 o                         
  -4  -9   7         68.24         64.86        23.14 o                         
  -3  -9   7         38.46         15.97        18.05 o                         
  -2  -9   7        818.24        833.86        59.36 o                         
  -1  -9   7        122.76        121.73        15.65 o                         
   0  -9   7        816.73        895.30        45.10 o                         
   1  -9   7        176.05        191.42        21.38 o                         
   2  -9   7         91.02         44.46        30.36 o                         
   3  -9   7        712.81        682.84        86.57 o                         
   4  -9   7        286.89        255.28        40.43 o                         
   5  -9   7          0.34        -10.07        22.43 o                         
   6  -9   7        129.93        140.09        36.68 o                         
   7  -9   7          2.43         11.31        22.63 o                         
   8  -9   7        149.53        176.51        41.85 o                         
   9  -9   7        292.08        293.70        62.12 o                         
  -9  -8   7         18.17        -77.54        77.54 o                         
  -8  -8   7         46.75         95.23        54.50 o                         
  -7  -8   7          3.12          9.85        17.37 o                         
  -6  -8   7        284.04        351.29        37.19 o                         
  -5  -8   7          4.30        -13.62        14.11 o                         
  -4  -8   7         34.22         10.59        12.60 o                         
  -3  -8   7        186.72        184.57        25.54 o                         
  -2  -8   7        163.45        143.27        18.98 o                         
  -1  -8   7       1263.85       1315.43        48.61 o                         
   0  -8   7        458.72        463.55        27.34 o                         
   1  -8   7       1779.46       1754.61        80.12 o                         
   2  -8   7       1486.77       1530.13       116.86 o                         
   3  -8   7        785.06        807.19        88.71 o                         
   4  -8   7         69.00         95.55        34.78 o                         
   5  -8   7       1013.75        960.80        76.84 o                         
   6  -8   7        106.22        131.00        30.28 o                         
   7  -8   7        281.01        231.70        40.84 o                         
   8  -8   7          2.18         -1.28        26.88 o                         
   9  -8   7          9.93          8.22        24.51 o                         
  -9  -7   7         19.10        101.12        66.27 o                         
  -8  -7   7         21.60         32.32        27.49 o                         
  -7  -7   7          6.26         36.81        21.76 o                         
  -6  -7   7        800.56        749.67        51.13 o                         
  -5  -7   7          3.41         20.23        16.62 o                         
  -4  -7   7        817.98        822.22        59.00 o                         
  -3  -7   7          4.05         -4.60        14.21 o                         
  -2  -7   7       2855.92       2746.80        83.33 o                         
  -1  -7   7        219.03        206.35        18.61 o                         
   0  -7   7       1910.34       1847.11        49.34 o                         
   1  -7   7       2587.59       2418.79        83.99 o                         
   2  -7   7        189.68        175.15        16.36 o                         
   3  -7   7       1786.69       1669.67        84.47 o                         
   4  -7   7         12.45          1.76        28.51 o                         
   5  -7   7          2.71         30.76        21.09 o                         
   6  -7   7         57.36         71.87        19.25 o                         
   7  -7   7         39.69         11.73        23.47 o                         
   8  -7   7        140.04        154.32        34.59 o                         
   9  -7   7         28.73         30.26        22.51 o                         
  10  -7   7         80.17         76.40        73.58 o                         
 -10  -6   7         81.37        218.16        88.81 o                         
  -9  -6   7          0.58         -9.34        28.83 o                         
  -8  -6   7         39.78         19.93        30.90 o                         
  -7  -6   7         60.96         52.18        19.95 o                         
  -6  -6   7        126.13         80.85        18.64 o                         
  -5  -6   7        142.82        176.98        29.13 o                         
  -4  -6   7       2454.41       2283.11       101.75 o                         
  -3  -6   7          3.59          7.64        12.53 o                         
  -2  -6   7       4625.69       4494.19       105.91 o                         
  -1  -6   7       1633.30       1587.92        46.72 o                         
   0  -6   7        368.95        362.98        27.67 o                         
   1  -6   7        433.82        431.06        55.71 o                         
   2  -6   7         26.33         18.21         6.95 o                         
   3  -6   7         14.57         17.91         7.36 o                         
   4  -6   7         66.37         58.09        16.93 o                         
   5  -6   7        359.40        303.77        40.32 o                         
   6  -6   7        139.03        134.45        28.18 o                         
   7  -6   7       1091.53       1145.72        84.26 o                         
   8  -6   7        144.29        177.14        35.70 o                         
   9  -6   7        161.60        158.94        34.55 o                         
  10  -6   7         97.69        141.85        43.28 o                         
 -10  -5   7        168.32         68.78        38.28 o                         
  -9  -5   7          3.17        -11.09        31.89 o                         
  -8  -5   7        262.92        202.83        54.56 o                         
  -7  -5   7       1029.81        970.92        68.82 o                         
  -6  -5   7        478.75        443.91        37.05 o                         
  -5  -5   7        315.27        303.01        36.34 o                         
  -4  -5   7       1244.63       1241.56        56.94 o                         
  -3  -5   7         43.79         33.09         9.71 o                         
  -2  -5   7         98.16        130.25        17.95 o                         
  -1  -5   7        304.25        253.02        17.02 o                         
   0  -5   7        204.50        236.72        27.74 o                         
   1  -5   7        285.29        283.33        35.08 o                         
   2  -5   7       1426.80       1349.33        56.26 o                         
   3  -5   7       3349.86       3430.48        55.29 o                         
   4  -5   7       1156.10       1118.03        43.13 o                         
   5  -5   7         39.78         27.90        27.33 o                         
   6  -5   7         36.25         47.17        34.48 o                         
   7  -5   7        815.00        837.27        68.67 o                         
   8  -5   7          9.52         22.70        34.27 o                         
   9  -5   7        213.92        187.41        36.20 o                         
  10  -5   7         82.25        102.10        43.91 o                         
 -11  -4   7          3.62        -42.57        42.57 o                         
 -10  -4   7         63.25         -6.91        62.11 o                         
  -9  -4   7          9.51         16.10        29.50 o                         
  -8  -4   7         10.11         -8.87        27.54 o                         
  -7  -4   7          3.17        -13.40        14.85 o                         
  -6  -4   7         73.55         80.77        14.70 o                         
  -5  -4   7        862.41        785.17        39.45 o                         
  -4  -4   7       1058.92        998.96        39.14 o                         
  -3  -4   7        180.30        154.11        17.85 o                         
  -2  -4   7       2298.36       2285.28        77.75 o                         
  -1  -4   7        360.73        350.75        31.30 o                         
   0  -4   7       5930.01       6137.21       138.50 o                         
   1  -4   7         28.77         43.13        16.34 o                         
   2  -4   7       5381.50       5013.13        95.87 o                         
   3  -4   7          0.39          3.91        13.33 o                         
   4  -4   7       1278.50       1283.35        72.71 o                         
   5  -4   7        253.72        228.25        33.85 o                         
   6  -4   7         38.13         43.83        19.77 o                         
   7  -4   7        150.96         92.68        23.90 o                         
   8  -4   7        245.31        257.28        37.82 o                         
   9  -4   7        131.55        130.98        31.32 o                         
  10  -4   7        194.52        268.50        82.64 o                         
 -11  -3   7        139.81        167.14       143.10 o                         
 -10  -3   7        202.15        236.02        60.05 o                         
  -9  -3   7        300.72        319.23        61.38 o                         
  -8  -3   7         61.51         25.86        25.33 o                         
  -7  -3   7        353.56        376.88        40.54 o                         
  -6  -3   7        509.69        515.44        45.32 o                         
  -5  -3   7       1071.24        980.54        30.79 o                         
  -4  -3   7       1309.53       1351.15        40.63 o                         
  -3  -3   7       1107.93       1113.01        39.21 o                         
  -2  -3   7        104.10         89.52        10.84 o                         
  -1  -3   7        387.08        462.10        21.86 o                         
   0  -3   7        206.49        185.50        16.94 o                         
   1  -3   7        305.29        367.32        28.29 o                         
   2  -3   7       1010.13        976.68        55.67 o                         
   3  -3   7       1163.13       1134.66        63.62 o                         
   4  -3   7         45.75         47.31        17.10 o                         
   5  -3   7       1839.38       1879.36       133.52 o                         
   6  -3   7        558.99        623.15        53.70 o                         
   7  -3   7        123.19        135.20        27.68 o                         
   8  -3   7         70.90         81.57        31.60 o                         
   9  -3   7          6.74         -7.13        21.04 o                         
  10  -3   7          3.54        -15.22        32.35 o                         
 -11  -2   7         43.81         97.02        40.98 o                         
 -10  -2   7          0.89          5.57        29.71 o                         
  -9  -2   7        511.22        470.28        71.77 o                         
  -8  -2   7         80.10         -1.25        27.14 o                         
  -7  -2   7        210.92        186.45        24.77 o                         
  -6  -2   7         88.39        121.08        20.30 o                         
  -5  -2   7        277.97        293.43        22.47 o                         
  -4  -2   7         42.93         38.37         8.63 o                         
  -3  -2   7        291.03        300.55        17.93 o                         
  -2  -2   7       4638.10       4724.67        87.40 o                         
  -1  -2   7         19.70         30.36         7.31 o                         
   0  -2   7       2599.86       2617.71        52.07 o                         
   1  -2   7         83.57         81.28        10.92 o                         
   2  -2   7       5968.63       5661.12       112.00 o                         
   3  -2   7        135.04         96.82        13.51 o                         
   4  -2   7        403.91        392.42        44.64 o                         
   5  -2   7          3.30         28.57        19.06 o                         
   6  -2   7       1419.88       1401.83        79.49 o                         
   7  -2   7         75.92         85.50        24.04 o                         
   8  -2   7        122.25        180.07        31.95 o                         
   9  -2   7        115.63         91.33        25.06 o                         
  10  -2   7         57.99         98.94        37.06 o                         
 -12  -1   7         24.51        -30.08        60.62 o                         
 -11  -1   7          5.37         23.22        25.26 o                         
 -10  -1   7          3.95         47.82        37.88 o                         
  -9  -1   7         27.62         29.41        24.45 o                         
  -8  -1   7          7.69          9.25        19.81 o                         
  -7  -1   7         65.57         80.73        16.99 o                         
  -6  -1   7        149.67        148.19        13.24 o                         
  -5  -1   7        713.64        807.86        34.26 o                         
  -4  -1   7         32.55         27.39         7.74 o                         
  -3  -1   7        732.38        718.57        29.33 o                         
  -2  -1   7       2398.29       2409.04        63.08 o                         
  -1  -1   7          8.60         10.24         5.52 o                         
   0  -1   7        576.62        537.55        25.67 o                         
   1  -1   7         39.19         47.15         9.97 o                         
   2  -1   7        655.62        626.84        33.89 o                         
   3  -1   7        335.48        360.29        26.45 o                         
   4  -1   7       1622.15       1483.67        57.73 o                         
   5  -1   7         93.02         95.72        11.64 o                         
   6  -1   7        647.09        501.89        58.09 o                         
   7  -1   7         59.22         58.52        38.09 o                         
   8  -1   7          0.97        -20.33        33.90 o                         
   9  -1   7        199.91        299.00        68.01 o                         
  10  -1   7          0.65         21.29        31.08 o                         
 -12   0   7         15.13         19.11        35.07 o                         
 -11   0   7          4.37        -21.53        91.21 o                         
 -10   0   7         43.27         73.01        31.34 o                         
  -9   0   7         23.76         -9.67        18.83 o                         
  -8   0   7         43.12        -21.66        21.86 o                         
  -7   0   7        608.93        648.18        53.40 o                         
  -6   0   7          9.68          8.96         7.56 o                         
  -5   0   7       2154.63       2163.41        58.40 o                         
  -4   0   7        961.75        881.64        35.25 o                         
  -3   0   7       2999.06       2978.55        68.61 o                         
  -2   0   7          1.93          2.88         7.34 o                         
  -1   0   7       4333.43       4271.22        62.83 o                         
   0   0   7         23.04         19.60         6.44 o                         
   1   0   7       5839.33       5667.04       117.43 o                         
   2   0   7        115.98        100.50        11.60 o                         
   3   0   7        152.14        154.09        22.40 o                         
   4   0   7       1690.72       1792.06        92.01 o                         
   5   0   7          5.49        -20.35        21.47 o                         
   6   0   7         33.40         91.30        25.86 o                         
   7   0   7          8.78         -8.32        23.41 o                         
   8   0   7         93.07         48.68        57.33 o                         
   9   0   7        120.63        112.17        38.58 o                         
  10   0   7         48.29        101.14        40.63 o                         
 -12   1   7          3.93        -34.83        42.74 o                         
 -11   1   7          3.80         15.81        24.17 o                         
 -10   1   7        211.44        261.56        45.75 o                         
  -9   1   7         13.89         17.37        22.60 o                         
  -8   1   7         62.05         60.13        26.40 o                         
  -7   1   7        316.10        285.72        36.87 o                         
  -6   1   7        269.70        257.07        12.92 o                         
  -5   1   7       2553.20       2457.92        51.43 o                         
  -4   1   7        117.49        118.53        14.07 o                         
  -3   1   7       1011.29       1140.01        50.03 o                         
  -2   1   7          8.30         23.01         9.16 o                         
  -1   1   7        105.35        111.17        17.85 o                         
   0   1   7       2427.39       2429.32        63.63 o                         
   1   1   7        530.68        500.99        34.08 o                         
   2   1   7        645.96        576.75        64.26 o                         
   3   1   7       1699.99       1564.99        78.47 o                         
   4   1   7        930.58        865.25        62.82 o                         
   5   1   7        296.05        256.17        37.98 o                         
   6   1   7       1275.85       1288.08        90.84 o                         
   7   1   7         16.41         37.91        27.24 o                         
   8   1   7        487.60        454.66        62.38 o                         
   9   1   7         34.48         19.33        68.38 o                         
  10   1   7         24.45         -7.60        42.22 o                         
 -12   2   7         47.70         53.03        44.35 o                         
 -11   2   7         13.33         25.76        25.27 o                         
 -10   2   7        111.51         65.88        25.93 o                         
  -9   2   7        119.46         68.28        22.74 o                         
  -8   2   7        256.16        198.62        34.32 o                         
  -7   2   7         32.97         24.81        36.65 o                         
  -6   2   7        124.29         96.28        12.31 o                         
  -5   2   7        761.13        805.42        39.22 o                         
  -4   2   7        385.58        392.90        31.75 o                         
  -3   2   7         95.79         89.25        12.81 o                         
  -2   2   7         12.31          7.21         7.48 o                         
  -1   2   7       2228.58       2182.56        59.59 o                         
   0   2   7         35.37         19.67         7.34 o                         
   1   2   7       5380.17       5229.40       158.01 o                         
   2   2   7        133.15        125.86        26.20 o                         
   3   2   7       2231.81       2281.35        93.17 o                         
   4   2   7       1964.06       1801.87       140.13 o                         
   5   2   7        162.91        139.63        28.81 o                         
   6   2   7          3.11          1.77        35.97 o                         
   7   2   7          0.82         -7.35        16.33 o                         
   8   2   7          0.94         14.40        40.19 o                         
   9   2   7         11.20         58.65        57.19 o                         
 -11   3   7         27.11         11.11        26.55 o                         
 -10   3   7         85.19         91.61        30.83 o                         
  -9   3   7         98.98        103.83        29.50 o                         
  -8   3   7        168.07        201.55        35.16 o                         
  -7   3   7         51.80         45.03        22.28 o                         
  -6   3   7         88.41         64.79        17.41 o                         
  -5   3   7       2177.78       2296.33        83.37 o                         
  -4   3   7        289.55        291.42        48.24 o                         
  -3   3   7         33.20         55.90        12.06 o                         
  -2   3   7        521.02        473.30        35.61 o                         
  -1   3   7       2385.08       2463.47        59.45 o                         
   0   3   7        254.13        263.90        28.97 o                         
   1   3   7       3099.46       3062.38       128.50 o                         
   2   3   7       2641.76       2634.86       125.11 o                         
   3   3   7        176.40        182.28        24.44 o                         
   4   3   7          7.68        -13.69        15.25 o                         
   5   3   7         75.50         90.70        23.36 o                         
   6   3   7         62.14         97.92        47.57 o                         
   7   3   7         25.19          8.55        30.83 o                         
   8   3   7         72.58         89.44        58.80 o                         
   9   3   7         18.14        146.34        63.74 o                         
 -11   4   7        130.62         88.03        33.53 o                         
 -10   4   7        152.19        130.39        35.25 o                         
  -9   4   7         50.57         30.85        29.02 o                         
  -8   4   7         25.98         44.95        33.23 o                         
  -7   4   7       1382.27       1505.76        71.71 o                         
  -6   4   7       2514.96       2525.33       104.66 o                         
  -5   4   7         42.34         24.81        12.53 o                         
  -4   4   7       1710.62       1762.91        65.87 o                         
  -3   4   7       1546.98       1479.34        66.43 o                         
  -2   4   7        405.00        444.19        36.89 o                         
  -1   4   7       1270.76       1192.34        61.43 o                         
   0   4   7        217.23        215.89        27.26 o                         
   1   4   7         11.20         23.56        14.88 o                         
   2   4   7        114.51        113.32        31.34 o                         
   3   4   7        149.22        151.46        40.07 o                         
   4   4   7       1200.83       1084.51       137.32 o                         
   5   4   7        207.01        171.35        66.30 o                         
   6   4   7         11.10        -39.78        47.19 o                         
   7   4   7         26.26         62.73        49.09 o                         
   8   4   7          4.03        -68.08        68.08 o                         
 -11   5   7         67.69         94.56        26.93 o                         
 -10   5   7          0.92        -21.88        24.52 o                         
  -9   5   7         75.14        106.90        32.61 o                         
  -8   5   7         17.70        -14.60        21.13 o                         
  -7   5   7        183.19        162.56        26.89 o                         
  -6   5   7        517.36        495.27        46.08 o                         
  -5   5   7          3.30         -2.56        15.84 o                         
  -4   5   7         55.53         82.30        16.87 o                         
  -3   5   7         20.17         36.47        19.15 o                         
  -2   5   7         26.57         48.67        22.06 o                         
  -1   5   7        310.18        261.99        37.33 o                         
   0   5   7        290.96        247.83        31.50 o                         
   1   5   7        286.49        273.18        38.22 o                         
   2   5   7         76.18         77.18        22.30 o                         
   3   5   7        732.79        733.50        77.83 o                         
   4   5   7          0.51         82.26        59.69 o                         
   5   5   7        344.33        331.21        86.24 o                         
   6   5   7          5.06         43.96        49.34 o                         
   7   5   7        134.70        285.16        85.86 o                         
 -10   6   7        155.85        163.39        38.99 o                         
  -9   6   7         38.62         29.82        27.10 o                         
  -8   6   7        194.83        202.37        44.06 o                         
  -7   6   7        227.70        273.85        36.83 o                         
  -6   6   7        482.79        469.98        55.80 o                         
  -5   6   7         18.29         11.16        20.04 o                         
  -4   6   7        941.55        938.55        47.15 o                         
  -3   6   7         68.31         64.12        17.86 o                         
  -2   6   7        634.33        639.25        48.42 o                         
  -1   6   7        195.97        216.92        30.31 o                         
   0   6   7         60.71         83.40        19.88 o                         
   1   6   7        281.47        282.60        35.27 o                         
   2   6   7        832.48        964.55        67.23 o                         
   3   6   7         35.14         21.02        16.93 o                         
   4   6   7        239.15        248.68        52.16 o                         
   5   6   7          2.78         49.94        51.18 o                         
   6   6   7         11.40        -56.11        56.11 o                         
   7   6   7          2.72        -24.94        37.95 o                         
 -10   7   7         20.87         10.11        26.95 o                         
  -9   7   7         35.78         86.80        28.26 o                         
  -8   7   7         52.75         84.87        38.31 o                         
  -7   7   7         46.11         89.64        24.75 o                         
  -6   7   7         71.50         48.06        27.34 o                         
  -5   7   7         70.50        125.18        26.63 o                         
  -4   7   7        169.98        198.78        30.97 o                         
  -3   7   7          1.06        -14.23        14.23 o                         
  -2   7   7         92.73        103.55        21.24 o                         
  -1   7   7         65.86         30.08        14.95 o                         
   0   7   7          3.59         19.94        14.71 o                         
   1   7   7        186.48        187.22        32.48 o                         
   2   7   7          5.51         32.52        21.11 o                         
   3   7   7        426.82        413.14        48.23 o                         
   4   7   7          2.35          6.07        26.24 o                         
   5   7   7          3.18         87.48        42.29 o                         
   6   7   7          2.06         10.92        45.86 o                         
  -9   8   7        105.89         54.79        30.85 o                         
  -8   8   7         66.66         67.12        35.21 o                         
  -7   8   7          6.63         14.53        22.69 o                         
  -6   8   7          9.30         -4.32        29.66 o                         
  -5   8   7        130.04         96.61        30.66 o                         
  -4   8   7         65.87         53.62        20.87 o                         
  -3   8   7        311.20        328.18        50.81 o                         
  -2   8   7        164.76        181.97        36.65 o                         
  -1   8   7          6.96        -27.08        27.08 o                         
   0   8   7         57.77         87.83        35.13 o                         
   1   8   7          0.44        -24.62        24.62 o                         
   2   8   7         31.56         17.47        29.52 o                         
   3   8   7          1.09         -8.23        40.54 o                         
   4   8   7          0.81        -31.82        31.82 o                         
   5   8   7          4.08         37.85        51.29 o                         
  -8   9   7         27.18        -39.31        40.00 o                         
  -7   9   7         18.58        -15.67        22.21 o                         
  -6   9   7         16.27         26.52        22.09 o                         
  -5   9   7        106.17        125.29        37.72 o                         
  -4   9   7         21.57         21.89        22.38 o                         
  -3   9   7          5.01         24.19        22.00 o                         
  -2   9   7          1.62        -10.14        26.23 o                         
  -1   9   7         54.29         60.93        29.17 o                         
   0   9   7         47.10         39.61        25.11 o                         
   1   9   7        159.08        170.69        48.75 o                         
   2   9   7         46.53         96.54        37.23 o                         
   3   9   7        255.16        302.70        68.06 o                         
  -6  10   7        294.32        362.25        82.76 o                         
  -5  10   7         94.21        155.57        40.75 o                         
  -4  10   7          0.35         40.35        25.99 o                         
  -3  10   7         81.72         62.95        25.31 o                         
  -2  10   7        126.24        239.28        94.20 o                         
  -1  10   7         18.03        -15.39        26.82 o                         
   0  10   7          2.52         54.71        44.28 o                         
   1  10   7         67.55         76.22        40.33 o                         
  -2 -13   8         13.10          2.59        40.63 o                         
  -1 -13   8         35.74         -1.71        63.93 o                         
   0 -13   8          1.54        115.04        92.54 o                         
   1 -13   8          3.78          0.99        69.17 o                         
   2 -13   8          3.07        -20.46        46.95 o                         
   3 -13   8         15.14         38.48        35.20 o                         
   4 -13   8         48.55         66.70        47.17 o                         
  -4 -12   8         28.27        124.59        44.09 o                         
  -3 -12   8        106.64        158.12       135.63 o                         
  -2 -12   8          6.53         66.62        62.70 o                         
  -1 -12   8         16.46        -48.71        73.20 o                         
   0 -12   8         91.60        131.01        55.97 o                         
   1 -12   8         19.68         15.14        41.74 o                         
   2 -12   8        233.24        152.07        50.81 o                         
   3 -12   8          8.64         15.54        36.21 o                         
   4 -12   8        159.73        172.34        91.45 o                         
   5 -12   8         20.47         53.51        45.99 o                         
   6 -12   8         74.17         -1.66        43.84 o                         
  -5 -11   8          7.70         25.31        25.29 o                         
  -4 -11   8          0.02         45.75        28.50 o                         
  -3 -11   8         27.82         41.97        33.82 o                         
  -2 -11   8         40.09         35.42        56.02 o                         
  -1 -11   8        141.06        143.55        59.75 o                         
   0 -11   8        491.93        371.06        72.87 o                         
   1 -11   8          4.50        -33.92        35.42 o                         
   2 -11   8        364.51        501.65        83.05 o                         
   3 -11   8         39.52         57.34        40.52 o                         
   4 -11   8        695.55        710.53       100.07 o                         
   5 -11   8         22.96        -69.80       156.22 o                         
   6 -11   8         72.61        135.57        38.40 o                         
   7 -11   8          3.21          9.34        28.90 o                         
  -7 -10   8          3.85         -2.18        57.35 o                         
  -6 -10   8        132.26        144.60        53.09 o                         
  -5 -10   8        213.98        276.85        45.33 o                         
  -4 -10   8         29.30         11.64        21.97 o                         
  -3 -10   8        356.76        325.76        87.67 o                         
  -2 -10   8          6.60         31.78        30.14 o                         
  -1 -10   8        922.98       1120.67       112.83 o                         
   0 -10   8          2.42          7.21        34.07 o                         
   1 -10   8        521.00        520.84        47.95 o                         
   2 -10   8          8.74         -5.67        18.30 o                         
   3 -10   8        149.57        167.05        49.65 o                         
   4 -10   8          9.02        -15.52        38.37 o                         
   5 -10   8         81.02         84.51        38.48 o                         
   6 -10   8         72.67         48.44        38.66 o                         
   7 -10   8         90.82        191.51        48.39 o                         
   8 -10   8          1.10         -9.22        29.05 o                         
  -8  -9   8         49.75        -38.61        65.29 o                         
  -7  -9   8          7.22         38.07        42.44 o                         
  -6  -9   8        132.45        151.83        49.97 o                         
  -5  -9   8         17.10         -6.66        20.01 o                         
  -4  -9   8        629.80        583.37        54.74 o                         
  -3  -9   8         26.21         32.37        22.92 o                         
  -2  -9   8         52.35         51.13        15.94 o                         
  -1  -9   8        113.16        101.99        21.99 o                         
   0  -9   8       1008.14       1051.95        63.10 o                         
   1  -9   8         42.81         47.48        30.14 o                         
   2  -9   8        204.99        189.47        30.31 o                         
   3  -9   8          2.89         22.80        27.20 o                         
   4  -9   8        182.77        283.84        61.68 o                         
   5  -9   8          1.11         23.47        23.84 o                         
   6  -9   8        596.61        681.01        72.47 o                         
   7  -9   8         23.81          5.33        23.88 o                         
   8  -9   8        713.74        815.88        81.59 o                         
  -8  -8   8         88.02        169.07        77.76 o                         
  -7  -8   8          4.59         38.33        49.18 o                         
  -6  -8   8         31.06         42.57        23.49 o                         
  -5  -8   8        144.76        197.38        28.15 o                         
  -4  -8   8        435.96        455.38        47.37 o                         
  -3  -8   8        490.99        550.41        42.53 o                         
  -2  -8   8        161.75        149.67        18.50 o                         
  -1  -8   8         45.69         54.27        11.38 o                         
   0  -8   8        215.31        198.04        24.71 o                         
   1  -8   8        667.21        689.72        53.10 o                         
   2  -8   8        111.31         64.33        28.05 o                         
   3  -8   8       2648.19       2601.27       164.01 o                         
   4  -8   8          1.54          4.74        19.88 o                         
   5  -8   8        188.40        112.94        31.50 o                         
   6  -8   8          5.38         -2.28        54.95 o                         
   7  -8   8          8.39         88.85        37.28 o                         
   8  -8   8          4.36         21.95        20.84 o                         
   9  -8   8          2.17         -1.15        24.96 o                         
  -9  -7   8         35.88        -26.56        33.22 o                         
  -8  -7   8        191.53        213.95        52.79 o                         
  -7  -7   8         81.67        104.01        25.94 o                         
  -6  -7   8        100.47         82.87        24.12 o                         
  -5  -7   8          7.10         26.21        15.88 o                         
  -4  -7   8         90.35         89.07        20.12 o                         
  -3  -7   8         57.31         32.84        12.17 o                         
  -2  -7   8       1967.01       1930.83        71.22 o                         
  -1  -7   8        152.07        135.97        13.54 o                         
   0  -7   8       1019.81       1003.48        49.83 o                         
   1  -7   8        187.34        204.11        22.64 o                         
   2  -7   8        119.61        166.69        39.12 o                         
   3  -7   8        463.64        431.30        63.50 o                         
   4  -7   8        861.41        934.92        74.23 o                         
   5  -7   8       1649.86       1628.67        99.83 o                         
   6  -7   8         17.66         34.55        21.30 o                         
   7  -7   8         60.42         44.43        31.96 o                         
   8  -7   8          7.19        -14.20        34.39 o                         
   9  -7   8         22.81        -21.88        33.71 o                         
 -10  -6   8          7.24         -0.63        28.98 o                         
  -9  -6   8        156.06         96.66        36.21 o                         
  -8  -6   8        564.28        648.48        84.76 o                         
  -7  -6   8         15.57         47.38        18.27 o                         
  -6  -6   8       1298.84       1373.77       103.19 o                         
  -5  -6   8        370.14        336.58        39.74 o                         
  -4  -6   8        467.20        479.61        40.04 o                         
  -3  -6   8        499.14        470.18        35.54 o                         
  -2  -6   8       1581.05       1685.28        64.97 o                         
  -1  -6   8       2296.49       2202.61        73.40 o                         
   0  -6   8       2308.30       2311.60        91.09 o                         
   1  -6   8        440.63        375.19        48.15 o                         
   2  -6   8       3064.00       2903.42        91.73 o                         
   3  -6   8       1033.13        951.83        43.10 o                         
   4  -6   8        409.49        509.80        53.74 o                         
   5  -6   8        627.83        664.92        61.73 o                         
   6  -6   8       1028.61       1037.79        80.46 o                         
   7  -6   8         34.57         40.73        26.80 o                         
   8  -6   8          3.59         25.85        31.94 o                         
   9  -6   8          2.87        -22.32        23.91 o                         
  10  -6   8          1.60         28.31        47.30 o                         
 -10  -5   8          0.26         44.93        66.94 o                         
  -9  -5   8         59.52         26.03        38.66 o                         
  -8  -5   8         15.22         -2.32        29.92 o                         
  -7  -5   8          2.88          6.89        22.85 o                         
  -6  -5   8          6.81         28.55        26.52 o                         
  -5  -5   8         48.16         38.68        15.69 o                         
  -4  -5   8         11.06         -1.13         9.86 o                         
  -3  -5   8         43.18         45.80        14.29 o                         
  -2  -5   8          4.88          1.15        10.73 o                         
  -1  -5   8       1174.42       1111.74        59.01 o                         
   0  -5   8          7.45         30.73        13.59 o                         
   1  -5   8       4615.96       4567.38       224.41 o                         
   2  -5   8        811.51        802.96        45.13 o                         
   3  -5   8       3229.41       3190.42        64.46 o                         
   4  -5   8        163.49        112.94        33.53 o                         
   5  -5   8       1741.62       1708.10       131.50 o                         
   6  -5   8        101.61         53.95        22.97 o                         
   7  -5   8        990.56        838.44        71.99 o                         
   8  -5   8          8.92         44.40        21.56 o                         
   9  -5   8        226.50        189.20        36.79 o                         
  10  -5   8          7.49        -31.67        32.35 o                         
 -11  -4   8         20.99         22.76        45.60 o                         
 -10  -4   8          0.27         17.13        29.01 o                         
  -9  -4   8          0.98          6.82        33.87 o                         
  -8  -4   8          6.71        -38.10        40.07 o                         
  -7  -4   8        210.24        216.64        33.88 o                         
  -6  -4   8        337.94        411.61        44.06 o                         
  -5  -4   8         74.55         56.85        17.28 o                         
  -4  -4   8       3642.87       3617.44       122.78 o                         
  -3  -4   8         19.23         16.44        11.85 o                         
  -2  -4   8       4985.44       4871.62       120.02 o                         
  -1  -4   8        116.38        153.20        23.22 o                         
   0  -4   8       1978.33       2081.26        81.28 o                         
   1  -4   8         53.09         63.94        13.95 o                         
   2  -4   8         57.37         63.81        24.35 o                         
   3  -4   8         15.26         25.56        15.51 o                         
   4  -4   8       1366.22       1330.33        77.72 o                         
   5  -4   8          8.43         20.07        19.78 o                         
   6  -4   8         66.02         83.78        24.97 o                         
   7  -4   8        108.62        119.55        26.47 o                         
   8  -4   8        114.25        103.37        27.65 o                         
   9  -4   8         33.89         16.05        45.76 o                         
  10  -4   8         49.99         67.14        42.73 o                         
 -11  -3   8         20.80        -15.53        33.30 o                         
 -10  -3   8         12.04         27.97        31.61 o                         
  -9  -3   8        158.61        183.38        50.65 o                         
  -8  -3   8         33.58         42.16        28.43 o                         
  -7  -3   8        969.48        946.29        64.80 o                         
  -6  -3   8        101.89        118.02        25.94 o                         
  -5  -3   8        686.26        689.03        37.22 o                         
  -4  -3   8        365.05        357.95        28.70 o                         
  -3  -3   8        146.74        155.38        15.96 o                         
  -2  -3   8       3104.85       3156.85        68.54 o                         
  -1  -3   8          0.69         14.67        14.54 o                         
   0  -3   8       1412.51       1509.90        58.44 o                         
   1  -3   8        357.69        470.17        51.34 o                         
   2  -3   8        289.99        252.03        20.74 o                         
   3  -3   8       1462.44       1453.87        74.79 o                         
   4  -3   8         18.24         27.39        15.56 o                         
   5  -3   8        955.49       1014.03        67.96 o                         
   6  -3   8          1.65        -19.90        19.90 o                         
   7  -3   8        442.17        546.68        55.83 o                         
   8  -3   8          9.36        -14.78        23.79 o                         
   9  -3   8        102.32         59.36        48.34 o                         
  10  -3   8         84.34         54.56        29.23 o                         
 -11  -2   8          0.58         10.40        65.59 o                         
 -10  -2   8         31.44         57.22        37.96 o                         
  -9  -2   8         76.51         64.65        77.68 o                         
  -8  -2   8        177.54        165.26        51.49 o                         
  -7  -2   8        606.16        626.33        45.79 o                         
  -6  -2   8        154.94        167.60        23.66 o                         
  -5  -2   8       2483.97       2444.85        56.67 o                         
  -4  -2   8         37.35         37.03        10.88 o                         
  -3  -2   8        770.84        795.84        37.85 o                         
  -2  -2   8        550.95        542.27        30.90 o                         
  -1  -2   8       1577.19       1800.61        89.14 o                         
   0  -2   8       3809.89       3635.58        75.31 o                         
   1  -2   8         80.33         84.15        12.07 o                         
   2  -2   8       1265.65       1199.16        46.52 o                         
   3  -2   8         14.27          3.88         7.88 o                         
   4  -2   8        528.57        490.78        48.56 o                         
   5  -2   8        996.03       1000.09        78.67 o                         
   6  -2   8        108.79         92.13        28.71 o                         
   7  -2   8        359.73        360.73        44.94 o                         
   8  -2   8        108.86         58.22        44.86 o                         
   9  -2   8         24.54         39.83        20.93 o                         
  10  -2   8         24.77        -33.61        33.61 o                         
 -11  -1   8         46.78        123.46        86.10 o                         
 -10  -1   8         68.78        131.31        51.70 o                         
  -9  -1   8          5.70         12.16        21.98 o                         
  -8  -1   8          5.30          8.30        21.49 o                         
  -7  -1   8        191.72        141.37        22.90 o                         
  -6  -1   8        143.24        164.28        22.16 o                         
  -5  -1   8        252.22        273.01        30.09 o                         
  -4  -1   8        898.48        930.20        39.70 o                         
  -3  -1   8        668.54        703.70        56.26 o                         
  -2  -1   8        296.87        312.77        23.59 o                         
  -1  -1   8        276.04        261.99        19.60 o                         
   0  -1   8       1841.33       1773.32        57.79 o                         
   1  -1   8         13.55         16.58         7.35 o                         
   2  -1   8       2446.39       2275.55        66.85 o                         
   3  -1   8         73.62         90.39        14.90 o                         
   4  -1   8        784.89        751.88        38.53 o                         
   5  -1   8         63.19         44.25        23.66 o                         
   6  -1   8        401.42        432.86        54.64 o                         
   7  -1   8         32.01         51.42        21.78 o                         
   8  -1   8         10.20         11.25        31.35 o                         
   9  -1   8          5.33         12.19        41.16 o                         
 -11   0   8        108.07         35.23        35.86 o                         
 -10   0   8          3.55         20.52        26.49 o                         
  -9   0   8        340.78        344.08        47.40 o                         
  -8   0   8        245.55        215.24        37.59 o                         
  -7   0   8        103.89         70.85        20.44 o                         
  -6   0   8        129.31        130.15        18.71 o                         
  -5   0   8         93.49         92.11        13.03 o                         
  -4   0   8        396.18        378.71        31.03 o                         
  -3   0   8       4328.15       4224.46       113.09 o                         
  -2   0   8        197.94        200.94        21.90 o                         
  -1   0   8       2226.77       2168.37        66.47 o                         
   0   0   8         22.25         27.11         7.95 o                         
   1   0   8          9.64          1.12         7.77 o                         
   2   0   8        810.24        791.36        38.18 o                         
   3   0   8        351.97        322.80        27.19 o                         
   4   0   8         49.48         60.23        21.94 o                         
   5   0   8         92.30         53.65        26.51 o                         
   6   0   8        308.20        310.62        57.92 o                         
   7   0   8         15.96         12.40        29.80 o                         
   8   0   8        168.29        173.23        57.47 o                         
   9   0   8        233.25        131.72        38.12 o                         
 -11   1   8          0.39         38.35        29.45 o                         
 -10   1   8         15.78         40.57        29.04 o                         
  -9   1   8         23.87         -6.54        23.35 o                         
  -8   1   8          1.64         -7.48        18.95 o                         
  -7   1   8         46.96         20.37        45.51 o                         
  -6   1   8       1032.86       1034.41        42.42 o                         
  -5   1   8        120.75        116.50        16.66 o                         
  -4   1   8        108.50        122.07        19.14 o                         
  -3   1   8        318.62        351.89        30.57 o                         
  -2   1   8       1324.76       1326.16        48.79 o                         
  -1   1   8       1655.91       1714.88        56.13 o                         
   0   1   8       1057.44       1028.79        46.57 o                         
   1   1   8        595.72        574.75        33.95 o                         
   2   1   8        125.41        134.26        26.05 o                         
   3   1   8        111.98        144.29        27.34 o                         
   4   1   8       2207.55       2213.01       162.56 o                         
   5   1   8          0.95        -16.63        16.63 o                         
   6   1   8        618.13        681.00        67.73 o                         
   7   1   8         24.52         -1.03        22.63 o                         
   8   1   8         27.06        -21.01        47.85 o                         
   9   1   8         43.08         77.92        52.38 o                         
 -11   2   8         46.07         46.20        27.18 o                         
 -10   2   8          4.91        -12.11        22.24 o                         
  -9   2   8          3.03          9.86        21.51 o                         
  -8   2   8        132.75         46.45        29.76 o                         
  -7   2   8        799.42        787.24        76.40 o                         
  -6   2   8          3.28          2.14         5.88 o                         
  -5   2   8       1535.80       1603.24        67.17 o                         
  -4   2   8        390.04        360.69        32.38 o                         
  -3   2   8         16.02         15.87         9.42 o                         
  -2   2   8         20.39         10.88        12.74 o                         
  -1   2   8        840.14        742.32        33.50 o                         
   0   2   8        883.91        805.02        42.17 o                         
   1   2   8       2282.90       2322.83       146.75 o                         
   2   2   8         31.02         41.03        22.00 o                         
   3   2   8       1418.44       1447.79        74.98 o                         
   4   2   8          5.85         16.24        14.66 o                         
   5   2   8         33.26         48.92        19.68 o                         
   6   2   8        326.50        230.21        66.94 o                         
   7   2   8         32.56         93.24        52.66 o                         
   8   2   8        119.91        117.67        64.15 o                         
 -11   3   8         10.18         -8.83        24.50 o                         
 -10   3   8        115.15        127.02        34.78 o                         
  -9   3   8        170.07        103.11        28.96 o                         
  -8   3   8         15.88         25.66        19.96 o                         
  -7   3   8         17.12         51.21        30.87 o                         
  -6   3   8         62.45         52.18        14.47 o                         
  -5   3   8       2370.39       2362.14       104.07 o                         
  -4   3   8        912.84        940.23        54.72 o                         
  -3   3   8       1644.70       1724.13        63.02 o                         
  -2   3   8         71.15         43.49        11.97 o                         
  -1   3   8        292.41        327.40        23.09 o                         
   0   3   8          3.90         19.23        14.66 o                         
   1   3   8         34.45         26.96        16.74 o                         
   2   3   8         74.26         55.69        20.33 o                         
   3   3   8       2073.26       2032.69       119.76 o                         
   4   3   8        342.54        485.97        92.92 o                         
   5   3   8         17.87         32.41        48.77 o                         
   6   3   8        562.59        621.52       115.14 o                         
   7   3   8        135.12        209.67        77.89 o                         
   8   3   8          9.96         41.33        65.20 o                         
 -11   4   8         51.03         37.35        28.10 o                         
 -10   4   8          3.61         32.46        40.65 o                         
  -9   4   8         17.28          1.50        25.29 o                         
  -8   4   8        511.58        530.58       137.74 o                         
  -7   4   8          0.63          0.53        11.41 o                         
  -6   4   8        149.79        154.70        25.95 o                         
  -5   4   8        146.98        183.19        26.65 o                         
  -4   4   8        167.67        179.37        21.77 o                         
  -3   4   8          4.16          5.78        13.85 o                         
  -2   4   8        353.01        320.51        32.33 o                         
  -1   4   8         11.67          5.82        11.56 o                         
   0   4   8         58.81         74.22        25.72 o                         
   1   4   8         13.65          5.27        13.89 o                         
   2   4   8        683.82        655.38        73.48 o                         
   3   4   8        164.80        169.73        36.97 o                         
   4   4   8        512.79        577.24       109.63 o                         
   5   4   8          2.67         47.63        47.03 o                         
   6   4   8        407.25        390.71        96.24 o                         
   7   4   8         25.05         59.56        49.97 o                         
 -10   5   8         32.79         87.84        30.95 o                         
  -9   5   8         24.63         15.23        19.50 o                         
  -8   5   8         20.39         54.14        45.32 o                         
  -7   5   8         23.26         15.10        17.80 o                         
  -6   5   8          3.94         15.72        14.75 o                         
  -5   5   8        224.43        236.76        32.86 o                         
  -4   5   8          4.35          3.53        11.60 o                         
  -3   5   8        246.24        251.75        30.99 o                         
  -2   5   8         11.20         47.52        17.52 o                         
  -1   5   8       1457.30       1453.92        74.64 o                         
   0   5   8        394.95        369.25        41.74 o                         
   1   5   8       1499.48       1598.41        83.81 o                         
   2   5   8        147.14        167.87        30.10 o                         
   3   5   8        178.77        113.19        34.07 o                         
   4   5   8         16.12         13.32        20.14 o                         
   5   5   8         23.60         27.95        41.30 o                         
   6   5   8         76.05         -1.68        44.12 o                         
   7   5   8          7.53        -46.14        63.87 o                         
 -10   6   8          0.22        -13.30        31.62 o                         
  -9   6   8         26.20         -8.70        41.04 o                         
  -8   6   8          1.53        -37.78        37.78 o                         
  -7   6   8         40.52         -9.77        21.73 o                         
  -6   6   8        629.71        640.14        58.14 o                         
  -5   6   8         11.40         33.39        15.01 o                         
  -4   6   8        318.61        326.03        37.87 o                         
  -3   6   8          6.13         -2.87        13.80 o                         
  -2   6   8        366.01        338.36        37.69 o                         
  -1   6   8         89.28         87.17        22.73 o                         
   0   6   8          7.40        -13.68        18.63 o                         
   1   6   8        557.76        634.04        55.24 o                         
   2   6   8         39.25        105.80        27.64 o                         
   3   6   8          2.33          8.30        29.05 o                         
   4   6   8         27.99         59.80        36.98 o                         
   5   6   8          0.00        -31.34        31.34 o                         
   6   6   8         35.74         11.01        43.07 o                         
  -9   7   8         82.50         73.17        32.86 o                         
  -8   7   8         44.49         38.06        34.23 o                         
  -7   7   8         52.47        -12.67        31.30 o                         
  -6   7   8          2.95          5.83        19.01 o                         
  -5   7   8        210.84        199.49        29.24 o                         
  -4   7   8        103.83        131.58        37.22 o                         
  -3   7   8          1.54        -17.69        19.26 o                         
  -2   7   8         31.26         33.85        15.49 o                         
  -1   7   8         11.66         29.25        14.72 o                         
   0   7   8          1.40         19.20        18.83 o                         
   1   7   8         18.50         -3.80        19.87 o                         
   2   7   8          9.56        -15.63        20.13 o                         
   3   7   8         91.14        123.84       103.57 o                         
   4   7   8         49.68         93.25        39.89 o                         
   5   7   8         15.93         18.00        31.57 o                         
  -8   8   8        297.60        358.23        79.64 o                         
  -7   8   8        287.92        302.72        60.52 o                         
  -6   8   8          2.15          9.99        21.64 o                         
  -5   8   8          1.59         30.51        22.09 o                         
  -4   8   8        124.71         96.77        26.71 o                         
  -3   8   8        215.79        180.36        31.59 o                         
  -2   8   8         34.59         11.94        21.69 o                         
  -1   8   8          2.60          9.63        24.07 o                         
   0   8   8         63.35         96.33        48.11 o                         
   1   8   8          6.80         45.32        33.40 o                         
   2   8   8          2.98         51.52        33.86 o                         
   3   8   8        166.91        139.92        46.60 o                         
  -6   9   8        112.74        152.80        64.63 o                         
  -5   9   8          2.39          4.04        20.88 o                         
  -4   9   8          3.02          1.75        30.81 o                         
  -3   9   8         13.69          6.28        43.55 o                         
  -2   9   8          7.56         46.86        31.39 o                         
  -1   9   8          1.93         20.71        25.17 o                         
   0   9   8        573.62        503.09       131.33 o                         
   1   9   8          0.01         31.38        66.65 o                         
   2   9   8         78.00         89.46        80.02 o                         
  -3  10   8        122.70        125.68        41.37 o                         
  -2  10   8         56.66         11.03        24.42 o                         
   0 -13   9        186.68        273.39        87.92 o                         
   1 -13   9          0.06         17.66        43.80 o                         
   2 -13   9         98.49         55.39        43.47 o                         
  -3 -12   9        103.53         75.56        60.94 o                         
  -2 -12   9         66.51        225.88       100.11 o                         
  -1 -12   9         53.37         71.50        41.87 o                         
   0 -12   9        151.04        179.05        57.50 o                         
   1 -12   9          0.00         20.70        66.70 o                         
   2 -12   9        166.41         85.13        95.74 o                         
   3 -12   9          4.17        -39.55        84.72 o                         
   4 -12   9        229.47        183.02        59.41 o                         
   5 -12   9          3.63         14.55        44.76 o                         
  -5 -11   9          3.44          9.18        42.79 o                         
  -4 -11   9         58.15         33.81        59.48 o                         
  -3 -11   9          0.30        -76.62        76.62 o                         
  -2 -11   9        249.87        218.19        58.83 o                         
  -1 -11   9          1.55         95.50        52.17 o                         
   0 -11   9        165.43         87.71        39.42 o                         
   1 -11   9         84.04         41.10        90.99 o                         
   2 -11   9        444.40        426.19        81.01 o                         
   3 -11   9         10.94          2.51       118.15 o                         
   4 -11   9        541.88        593.86        97.05 o                         
   5 -11   9         84.47        100.44        48.81 o                         
   6 -11   9         75.61         37.84        42.96 o                         
  -6 -10   9          7.47         13.25        28.63 o                         
  -5 -10   9         36.44        132.42        69.60 o                         
  -4 -10   9         22.38         19.75        41.40 o                         
  -3 -10   9         59.27         -4.30        50.54 o                         
  -2 -10   9        275.05        334.51        80.34 o                         
  -1 -10   9        612.90        483.16        75.66 o                         
   0 -10   9         31.08         55.01        39.56 o                         
   1 -10   9        296.74        262.01        59.83 o                         
   2 -10   9         63.11        122.75        25.90 o                         
   3 -10   9         52.29         95.34        53.44 o                         
   4 -10   9          4.24        -23.16        36.18 o                         
   5 -10   9          5.09         15.62        33.79 o                         
   6 -10   9        110.30        215.19        44.80 o                         
   7 -10   9         16.49         73.26        52.30 o                         
  -7  -9   9         50.88         18.83        47.66 o                         
  -6  -9   9         15.28        -30.86        30.86 o                         
  -5  -9   9        208.08        238.25        39.07 o                         
  -4  -9   9         19.32          4.56        17.04 o                         
  -3  -9   9         85.58         65.92        20.87 o                         
  -2  -9   9         48.33         57.23        29.16 o                         
  -1  -9   9         62.53         93.87        21.59 o                         
   0  -9   9        223.76        193.16        46.32 o                         
   1  -9   9        793.70        757.19        58.70 o                         
   2  -9   9        558.60        573.59        52.84 o                         
   3  -9   9          5.57         -4.91        31.43 o                         
   4  -9   9       1095.64       1192.05       123.10 o                         
   5  -9   9        266.69        346.89        52.61 o                         
   6  -9   9        675.25        766.86        79.36 o                         
   7  -9   9         19.20         22.98        28.77 o                         
   8  -9   9        131.79        152.65        43.32 o                         
  -8  -8   9          8.91         85.33        67.67 o                         
  -7  -8   9          1.15         -4.72        57.52 o                         
  -6  -8   9          1.21         -0.44        19.05 o                         
  -5  -8   9        315.65        340.76        71.26 o                         
  -4  -8   9         39.21         37.17        18.26 o                         
  -3  -8   9        569.57        576.30        44.84 o                         
  -2  -8   9        177.84        170.66        23.42 o                         
  -1  -8   9        422.12        473.60        37.52 o                         
   0  -8   9        264.20        259.09        28.31 o                         
   1  -8   9       1080.92       1111.64        71.16 o                         
   2  -8   9       1167.78       1205.65        77.02 o                         
   3  -8   9         31.96         38.42        53.12 o                         
   4  -8   9         18.18          9.15        33.39 o                         
   5  -8   9         14.63         67.63        28.80 o                         
   6  -8   9          2.69         28.67        27.05 o                         
   7  -8   9         63.75        100.60        33.05 o                         
   8  -8   9        134.55         97.61        35.62 o                         
  -9  -7   9          1.61        -38.43        38.43 o                         
  -8  -7   9         66.78         93.17        40.09 o                         
  -7  -7   9        105.29         -6.93        50.27 o                         
  -6  -7   9        158.43         97.62        34.65 o                         
  -5  -7   9        260.19        302.07        40.32 o                         
  -4  -7   9       1025.82        992.36        58.71 o                         
  -3  -7   9       2450.22       2365.33        86.31 o                         
  -2  -7   9         27.96         38.55        11.80 o                         
  -1  -7   9        869.93        871.55        79.88 o                         
   0  -7   9        181.16        165.97        26.80 o                         
   1  -7   9        489.13        546.75        49.83 o                         
   2  -7   9         70.42         48.44        29.00 o                         
   3  -7   9         36.75         40.95        29.70 o                         
   4  -7   9        537.21        444.31        53.63 o                         
   5  -7   9        157.79        215.40        40.01 o                         
   6  -7   9        738.47        689.25        71.48 o                         
   7  -7   9         92.12        119.36        35.74 o                         
   8  -7   9        587.64        640.61        72.55 o                         
   9  -7   9         23.95         47.96        27.06 o                         
  -9  -6   9         77.15         52.25       106.74 o                         
  -8  -6   9         59.89         63.01        30.37 o                         
  -7  -6   9          0.96        -24.46        24.46 o                         
  -6  -6   9        180.39        215.26        36.27 o                         
  -5  -6   9        350.58        360.73        36.55 o                         
  -4  -6   9        659.53        656.68        46.14 o                         
  -3  -6   9          7.45         14.95        12.56 o                         
  -2  -6   9        316.45        299.66        28.42 o                         
  -1  -6   9         87.19         89.11        19.98 o                         
   0  -6   9        781.67        886.95        59.91 o                         
   1  -6   9         13.64         -0.84        33.17 o                         
   2  -6   9         30.86         61.04        37.05 o                         
   3  -6   9        131.75         92.70        55.08 o                         
   4  -6   9         49.35         44.24        33.55 o                         
   5  -6   9         57.99         38.08        25.55 o                         
   6  -6   9        265.58        263.43        39.98 o                         
   7  -6   9          5.96         -2.86        20.64 o                         
   8  -6   9        327.39        400.45        54.92 o                         
   9  -6   9          2.31         37.52        30.56 o                         
 -10  -5   9          1.88         46.25        43.98 o                         
  -9  -5   9         24.95         27.17        29.33 o                         
  -8  -5   9         26.95        -16.34        37.31 o                         
  -7  -5   9         20.75         -3.08        26.12 o                         
  -6  -5   9         16.11         10.28        17.20 o                         
  -5  -5   9          0.96         17.44        14.19 o                         
  -4  -5   9        342.29        314.55        30.55 o                         
  -3  -5   9        245.75        258.71        27.19 o                         
  -2  -5   9        533.86        512.28        37.22 o                         
  -1  -5   9        573.34        479.10        40.79 o                         
   0  -5   9        348.78        348.52        36.49 o                         
   1  -5   9       4329.87       4282.81       131.96 o                         
   2  -5   9        131.48         91.21        17.69 o                         
   3  -5   9       3111.93       3149.86       161.92 o                         
   4  -5   9        404.91        377.17        46.04 o                         
   5  -5   9       1015.55       1016.14        76.67 o                         
   6  -5   9         46.67         71.04        29.33 o                         
   7  -5   9        200.75        212.09        39.18 o                         
   8  -5   9         35.30         -0.16        24.83 o                         
   9  -5   9          0.64        -23.10        27.31 o                         
 -10  -4   9          1.61         91.19        39.50 o                         
  -9  -4   9        399.94        411.80        69.53 o                         
  -8  -4   9         14.05          8.20        27.68 o                         
  -7  -4   9        586.57        530.92        53.09 o                         
  -6  -4   9        262.38        239.74        36.68 o                         
  -5  -4   9        121.28        146.76        34.13 o                         
  -4  -4   9       1099.21       1066.94        52.81 o                         
  -3  -4   9        410.96        415.77        28.77 o                         
  -2  -4   9       2340.19       2261.46        62.80 o                         
  -1  -4   9         27.78         25.44        12.22 o                         
   0  -4   9       3510.70       3751.87       116.31 o                         
   1  -4   9        386.51        421.87        40.14 o                         
   2  -4   9        965.97        962.96        81.56 o                         
   3  -4   9       1001.70       1010.93        40.28 o                         
   4  -4   9          1.36         25.87        17.49 o                         
   5  -4   9        116.96        116.84        30.98 o                         
   6  -4   9         71.90         64.84        38.87 o                         
   7  -4   9         42.24         23.52        19.75 o                         
   8  -4   9         36.27         36.71        22.50 o                         
   9  -4   9          2.37        -13.50        40.15 o                         
 -10  -3   9        155.13        243.87        63.08 o                         
  -9  -3   9         14.99        -11.99        32.93 o                         
  -8  -3   9        299.21        335.79        61.08 o                         
  -7  -3   9         15.31          1.44        19.26 o                         
  -6  -3   9         76.18         52.64        40.24 o                         
  -5  -3   9          4.67         13.15        12.10 o                         
  -4  -3   9        768.85        794.57        43.38 o                         
  -3  -3   9        448.79        418.48        27.31 o                         
  -2  -3   9       2984.79       2757.03        67.90 o                         
  -1  -3   9        350.04        384.38        31.45 o                         
   0  -3   9       1245.51       1274.19        56.01 o                         
   1  -3   9       1322.00       1308.72        57.56 o                         
   2  -3   9         58.82         57.91        10.11 o                         
   3  -3   9        680.32        723.26        55.35 o                         
   4  -3   9         10.40         20.20        22.57 o                         
   5  -3   9        666.65        698.75        59.65 o                         
   6  -3   9          3.82          2.62        16.64 o                         
   7  -3   9        699.88        776.48        74.62 o                         
   8  -3   9         27.07         14.06        26.96 o                         
   9  -3   9        183.15        217.83        42.05 o                         
 -11  -2   9          0.48        147.25        54.54 o                         
 -10  -2   9         42.33         23.74        37.82 o                         
  -9  -2   9         22.44         65.03        32.81 o                         
  -8  -2   9          8.97          3.10        31.46 o                         
  -7  -2   9        237.61        263.86        32.15 o                         
  -6  -2   9        145.79        144.41        24.28 o                         
  -5  -2   9       2015.60       1964.76        65.57 o                         
  -4  -2   9        686.72        795.72        41.30 o                         
  -3  -2   9         50.11         67.29        12.72 o                         
  -2  -2   9        701.67        665.86        69.55 o                         
  -1  -2   9        116.91         98.56        17.26 o                         
   0  -2   9        583.18        589.02        28.66 o                         
   1  -2   9        550.03        588.16        29.39 o                         
   2  -2   9        346.00        302.76        25.56 o                         
   3  -2   9        533.16        513.09        68.03 o                         
   4  -2   9       1200.57       1239.55        92.89 o                         
   5  -2   9       1260.56       1146.03        87.75 o                         
   6  -2   9         14.36         -3.98        26.06 o                         
   7  -2   9        295.42        259.81        41.66 o                         
   8  -2   9        157.25        130.55        43.44 o                         
   9  -2   9          0.87          2.50        24.47 o                         
 -11  -1   9          1.17         -7.37        32.92 o                         
 -10  -1   9         87.48         26.01        32.04 o                         
  -9  -1   9         26.83         85.73        32.40 o                         
  -8  -1   9         38.21         37.97        20.77 o                         
  -7  -1   9         96.78        131.82        22.83 o                         
  -6  -1   9       1544.76       1475.31        77.90 o                         
  -5  -1   9         68.28         41.22        17.01 o                         
  -4  -1   9       1622.39       1610.68        65.19 o                         
  -3  -1   9        162.87        166.17        22.37 o                         
  -2  -1   9       2938.79       2862.47       116.99 o                         
  -1  -1   9          2.90          7.83        12.13 o                         
   0  -1   9       2996.62       2921.89        70.19 o                         
   1  -1   9        101.35        102.57        14.10 o                         
   2  -1   9       2333.38       2158.73        69.40 o                         
   3  -1   9        613.45        566.73        37.02 o                         
   4  -1   9        244.39        228.04        89.03 o                         
   5  -1   9        495.53        560.86        61.02 o                         
   6  -1   9        164.31        166.68        37.31 o                         
   7  -1   9         58.40        -19.07        26.33 o                         
   8  -1   9          8.97         19.41        34.81 o                         
   9  -1   9         29.04         13.31        26.60 o                         
 -11   0   9         24.74          0.16        39.48 o                         
 -10   0   9          3.91        -24.59        24.59 o                         
  -9   0   9         77.84        127.29        34.85 o                         
  -8   0   9        350.87        278.18        76.18 o                         
  -7   0   9        737.58        800.46        66.52 o                         
  -6   0   9        104.24        123.03        32.37 o                         
  -5   0   9        675.44        729.28        41.82 o                         
  -4   0   9       1096.61       1082.96        52.37 o                         
  -3   0   9        205.68        211.00        24.26 o                         
  -2   0   9          6.36          3.77         9.52 o                         
  -1   0   9        158.84        140.00        18.78 o                         
   0   0   9        317.46        346.27        33.17 o                         
   1   0   9        237.49        229.74        21.22 o                         
   2   0   9        397.67        374.74        30.46 o                         
   3   0   9         50.08         37.07        13.46 o                         
   4   0   9         53.55         42.99        11.96 o                         
   5   0   9        225.94        281.45        43.74 o                         
   6   0   9        120.89        168.59        39.00 o                         
   7   0   9        501.96        516.51       113.40 o                         
   8   0   9        255.94        263.13        80.64 o                         
   9   0   9         54.58        119.35        77.16 o                         
 -11   1   9          0.45         33.36        43.38 o                         
 -10   1   9          3.45          5.30        21.95 o                         
  -9   1   9        197.07        142.19        61.54 o                         
  -8   1   9          9.82         -6.03        19.51 o                         
  -7   1   9        611.38        688.21        73.91 o                         
  -6   1   9         58.32         92.90        61.13 o                         
  -5   1   9         17.69         17.80        11.26 o                         
  -4   1   9        159.33        214.89        21.46 o                         
  -3   1   9         63.66         73.16        13.19 o                         
  -2   1   9        105.34        103.76        16.27 o                         
  -1   1   9        840.72        882.61        42.33 o                         
   0   1   9        679.97        655.40        32.72 o                         
   1   1   9        705.43        706.77        34.64 o                         
   2   1   9       2538.57       2382.77        84.66 o                         
   3   1   9        507.52        469.03        53.36 o                         
   4   1   9        234.46        285.79        35.09 o                         
   5   1   9         14.87          9.86        29.18 o                         
   6   1   9          5.49         -6.17        33.45 o                         
   7   1   9         11.40         38.07        47.00 o                         
   8   1   9         63.59        142.51        65.32 o                         
 -11   2   9         93.56        143.37        41.20 o                         
 -10   2   9         16.36         -1.07        25.54 o                         
  -9   2   9          3.43         40.93        25.59 o                         
  -8   2   9         44.04         61.33        26.09 o                         
  -7   2   9          2.40         28.44        56.64 o                         
  -6   2   9        372.95        372.40        34.54 o                         
  -5   2   9          4.19         16.09        17.26 o                         
  -4   2   9        472.23        406.60        35.49 o                         
  -3   2   9       3953.08       3741.44        92.63 o                         
  -2   2   9        242.52        195.71        25.01 o                         
  -1   2   9       3664.96       3460.37       145.09 o                         
   0   2   9        407.68        491.60        35.12 o                         
   1   2   9         29.95         29.23        14.01 o                         
   2   2   9        457.89        459.59        53.41 o                         
   3   2   9        167.60        175.53        36.82 o                         
   4   2   9         48.17         -1.49        22.85 o                         
   5   2   9        893.58        896.11       134.67 o                         
   6   2   9         39.62         22.34        27.92 o                         
   7   2   9          7.04        -18.10        36.97 o                         
   8   2   9         61.27        106.18        74.34 o                         
 -10   3   9        150.86        137.20        37.87 o                         
  -9   3   9         15.17         37.49        27.01 o                         
  -8   3   9         37.41         44.76        29.31 o                         
  -7   3   9          3.38         40.66        22.22 o                         
  -6   3   9         70.17         71.36        18.78 o                         
  -5   3   9        176.24        163.29        24.41 o                         
  -4   3   9        584.81        573.86        45.44 o                         
  -3   3   9        467.02        466.91        34.05 o                         
  -2   3   9        270.26        279.26        27.01 o                         
  -1   3   9        739.71        777.08        74.22 o                         
   0   3   9        192.82        181.05        35.14 o                         
   1   3   9       1697.45       1653.87       100.23 o                         
   2   3   9         62.96         49.88        16.81 o                         
   3   3   9        258.36        271.80        47.67 o                         
   4   3   9         95.53        108.13        33.32 o                         
   5   3   9        146.13        191.48        69.69 o                         
   6   3   9         92.21        103.11        57.98 o                         
   7   3   9         50.57         72.76        50.35 o                         
 -10   4   9         84.22         45.90        25.05 o                         
  -9   4   9         31.90         37.63        42.65 o                         
  -8   4   9         34.95         32.62        35.26 o                         
  -7   4   9        223.56        253.78        50.35 o                         
  -6   4   9         25.60         39.13        16.40 o                         
  -5   4   9         13.56          6.44        13.87 o                         
  -4   4   9         20.93         35.00        12.16 o                         
  -3   4   9        397.76        468.67        36.74 o                         
  -2   4   9        117.28        113.36        22.49 o                         
  -1   4   9          6.55          8.18        15.19 o                         
   0   4   9          2.17          5.42        13.72 o                         
   1   4   9        989.52       1007.38        66.34 o                         
   2   4   9        295.20        307.10        38.04 o                         
   3   4   9        445.50        611.15       105.07 o                         
   4   4   9        294.89        286.74        53.29 o                         
   5   4   9          0.53          3.45        39.53 o                         
   6   4   9         25.37         99.47        50.86 o                         
 -10   5   9          1.55        -27.10        27.10 o                         
  -9   5   9         70.19         15.17        30.70 o                         
  -8   5   9        164.35        243.96        94.57 o                         
  -7   5   9        100.32         24.14        53.15 o                         
  -6   5   9        620.40        687.42        66.77 o                         
  -5   5   9         27.39         94.60        24.45 o                         
  -4   5   9         21.55         11.30        13.97 o                         
  -3   5   9        226.62        201.78        26.65 o                         
  -2   5   9         20.72         44.93        24.01 o                         
  -1   5   9         89.69         85.41        20.88 o                         
   0   5   9          0.19         25.44        25.07 o                         
   1   5   9        620.93        708.38        57.90 o                         
   2   5   9         20.46         42.87        21.86 o                         
   3   5   9        466.41        477.34        51.46 o                         
   4   5   9         29.00          5.69        28.97 o                         
   5   5   9         88.99        106.23        56.18 o                         
   6   5   9          6.23         54.31        56.49 o                         
  -9   6   9          4.36         -3.93        92.75 o                         
  -8   6   9        230.63        341.33        63.89 o                         
  -7   6   9        257.80        195.20        90.77 o                         
  -6   6   9        354.15        309.43        41.30 o                         
  -5   6   9          6.27        -17.18        17.18 o                         
  -4   6   9        276.92        227.28        29.34 o                         
  -3   6   9          1.29         -4.36        13.50 o                         
  -2   6   9         32.05         26.69        17.50 o                         
  -1   6   9          7.05         40.29        18.02 o                         
   0   6   9         18.98         -6.33        15.03 o                         
   1   6   9        171.85        240.32        36.98 o                         
   2   6   9        238.45        201.51        34.07 o                         
   3   6   9         31.65          7.63        22.99 o                         
   4   6   9         25.43          8.47        31.51 o                         
   5   6   9          2.39        -30.34        30.34 o                         
  -8   7   9          7.61         -9.74        28.66 o                         
  -7   7   9          5.12         51.24        60.72 o                         
  -6   7   9         58.18         19.36        18.16 o                         
  -5   7   9        120.13         67.05        20.55 o                         
  -4   7   9        196.88        228.83        35.17 o                         
  -3   7   9         11.28          6.60        22.70 o                         
  -2   7   9         41.11        107.00        24.89 o                         
  -1   7   9        229.75        201.89        33.39 o                         
   0   7   9          9.33         32.81        20.70 o                         
   1   7   9          1.28          6.76        18.57 o                         
   2   7   9         14.63          4.34        25.62 o                         
   3   7   9         57.87         61.75        33.74 o                         
  -7   8   9        119.18         44.08        53.64 o                         
  -6   8   9        172.98        203.87        37.95 o                         
  -5   8   9          7.12         41.65        31.09 o                         
  -4   8   9         84.01         31.94        17.48 o                         
  -3   8   9          2.68         11.19        23.82 o                         
  -2   8   9         19.36         57.35        28.60 o                         
  -1   8   9        135.04        101.53        56.71 o                         
   0   8   9         82.25         31.78        37.42 o                         
   1   8   9         43.48         46.62        30.70 o                         
   2   8   9        209.65        164.68        47.35 o                         
  -4   9   9         95.26         38.09        32.74 o                         
  -3   9   9          0.23         28.61        35.15 o                         
  -2   9   9         38.84         34.97        34.80 o                         
  -1   9   9         97.92         69.19        33.72 o                         
  -2 -12  10        151.68        223.19        99.31 o                         
  -1 -12  10          7.72         14.68        71.21 o                         
   0 -12  10         46.70         93.38        79.79 o                         
   1 -12  10          1.08         -9.02        82.78 o                         
   2 -12  10          3.25         -8.39        46.00 o                         
   3 -12  10         62.91         88.93        47.51 o                         
  -4 -11  10          2.47        124.32        81.12 o                         
  -3 -11  10         12.92         43.52        55.04 o                         
  -2 -11  10        253.19        350.64       118.92 o                         
  -1 -11  10         29.73         -1.87        36.46 o                         
   0 -11  10        585.41        574.11        93.12 o                         
   1 -11  10         48.51         69.22        47.09 o                         
   2 -11  10        882.79        829.44       112.35 o                         
   3 -11  10          3.42        -43.77        46.80 o                         
   4 -11  10         94.04        178.33        62.97 o                         
   5 -11  10         32.37         24.95        44.21 o                         
  -6 -10  10         58.41        -47.98        61.75 o                         
  -5 -10  10        523.57        641.90       124.73 o                         
  -4 -10  10         22.87         42.82        57.66 o                         
  -3 -10  10        705.27        703.10        92.00 o                         
  -2 -10  10         42.07         55.64        40.09 o                         
  -1 -10  10         28.41        -25.38        34.41 o                         
   0 -10  10         44.89         59.90        43.31 o                         
   1 -10  10         89.11         44.68        20.82 o                         
   2 -10  10         10.85         43.81        30.25 o                         
   3 -10  10         89.15        123.13        59.74 o                         
   4 -10  10         36.29         35.14        85.33 o                         
   5 -10  10         17.48         43.16        41.89 o                         
   6 -10  10         86.03         52.06        95.94 o                         
  -7  -9  10        126.79         73.71        42.76 o                         
  -6  -9  10          1.60          2.22        30.67 o                         
  -5  -9  10        215.48        267.61        99.20 o                         
  -4  -9  10        117.24        160.20        34.39 o                         
  -3  -9  10        130.70        121.96        29.29 o                         
  -2  -9  10        530.48        538.60        50.23 o                         
  -1  -9  10         38.91         20.48        14.98 o                         
   0  -9  10        202.42         96.77        36.29 o                         
   1  -9  10          2.18          2.94        14.88 o                         
   2  -9  10       1053.54       1202.73       101.05 o                         
   3  -9  10          3.07         -0.09        33.28 o                         
   4  -9  10       1558.45       1588.52       148.36 o                         
   5  -9  10         14.94         28.82        38.12 o                         
   6  -9  10         66.53         76.24        33.25 o                         
   7  -9  10          1.49         32.39        27.15 o                         
  -8  -8  10         89.12        135.96        82.51 o                         
  -7  -8  10         36.92         57.88        34.57 o                         
  -6  -8  10         40.25         32.68        40.22 o                         
  -5  -8  10         61.51         91.00        28.53 o                         
  -4  -8  10         15.39         35.73        19.03 o                         
  -3  -8  10         51.62         30.22        15.02 o                         
  -2  -8  10        370.75        314.83        36.70 o                         
  -1  -8  10       1188.26       1205.21        61.85 o                         
   0  -8  10         65.00         68.07        20.50 o                         
   1  -8  10       1225.10       1309.18       106.74 o                         
   2  -8  10         26.76         42.24        20.94 o                         
   3  -8  10         15.77         40.26        37.54 o                         
   4  -8  10        796.59        652.68        95.38 o                         
   5  -8  10         20.65         48.83        41.30 o                         
   6  -8  10        906.19       1018.90        91.24 o                         
   7  -8  10        120.05        132.25        37.95 o                         
   8  -8  10          0.63         26.12        43.31 o                         
  -8  -7  10         11.10        -22.75        29.50 o                         
  -7  -7  10        186.98        205.45        46.43 o                         
  -6  -7  10          9.65         50.06        32.06 o                         
  -5  -7  10        125.11        206.94        30.35 o                         
  -4  -7  10         22.12         10.06        15.83 o                         
  -3  -7  10         13.24         52.71        16.75 o                         
  -2  -7  10         61.53         59.36        16.53 o                         
  -1  -7  10       1319.58       1273.51        62.19 o                         
   0  -7  10         76.51         80.80        23.44 o                         
   1  -7  10       1014.76       1041.51        71.07 o                         
   2  -7  10        163.18        153.16        29.05 o                         
   3  -7  10        732.98        771.96       168.89 o                         
   4  -7  10        274.50        277.92        55.42 o                         
   5  -7  10          8.54         25.87        38.35 o                         
   6  -7  10         96.11        187.20        43.07 o                         
   7  -7  10         13.48         70.11        38.20 o                         
   8  -7  10         37.14        -23.16        34.79 o                         
  -9  -6  10         28.22         32.75        28.94 o                         
  -8  -6  10        226.07        249.27        52.01 o                         
  -7  -6  10         25.41         75.60        35.17 o                         
  -6  -6  10        183.27        195.56        65.47 o                         
  -5  -6  10          0.50          6.61        17.41 o                         
  -4  -6  10       1361.13       1355.57        67.35 o                         
  -3  -6  10          0.14          9.54        14.08 o                         
  -2  -6  10        535.11        570.04        40.89 o                         
  -1  -6  10        332.72        286.91        33.40 o                         
   0  -6  10        567.10        531.87        47.16 o                         
   1  -6  10          0.42        -11.03        27.46 o                         
   2  -6  10        512.59        501.38        69.51 o                         
   3  -6  10        125.16        135.43        40.88 o                         
   4  -6  10        368.23        336.45        95.53 o                         
   5  -6  10        128.92        136.55        32.43 o                         
   6  -6  10        162.13        191.55        38.35 o                         
   7  -6  10          6.45          4.59        29.00 o                         
   8  -6  10        181.11        217.94        46.64 o                         
  -9  -5  10         21.80         38.47        35.40 o                         
  -8  -5  10          7.95        -31.09        31.09 o                         
  -7  -5  10         26.47         25.21        18.77 o                         
  -6  -5  10         24.08         33.19        34.38 o                         
  -5  -5  10         83.97         89.59        18.04 o                         
  -4  -5  10         34.05         34.19        18.47 o                         
  -3  -5  10       1236.86       1279.21        68.67 o                         
  -2  -5  10          6.48          0.18        12.29 o                         
  -1  -5  10        466.56        471.97        43.41 o                         
   0  -5  10        100.10         88.83        20.64 o                         
   1  -5  10        545.03        574.94        50.52 o                         
   2  -5  10         95.64         60.57        22.57 o                         
   3  -5  10       1022.88        994.15       116.33 o                         
   4  -5  10        491.02        492.96        53.64 o                         
   5  -5  10        779.69        760.00        68.69 o                         
   6  -5  10          3.47         15.08        23.55 o                         
   7  -5  10         33.55         25.11        24.50 o                         
   8  -5  10          0.19          1.69        23.69 o                         
 -10  -4  10         14.31         52.50        39.69 o                         
  -9  -4  10         32.74        -32.75        75.23 o                         
  -8  -4  10        130.12        143.83        45.59 o                         
  -7  -4  10          0.31         42.81        22.73 o                         
  -6  -4  10        733.53        788.33        67.95 o                         
  -5  -4  10          3.32          7.09        22.55 o                         
  -4  -4  10        247.37        263.74        31.83 o                         
  -3  -4  10         13.83         15.05        14.17 o                         
  -2  -4  10       1641.54       1684.46        77.00 o                         
  -1  -4  10        101.19         84.33        20.34 o                         
   0  -4  10        866.83       1009.52        63.04 o                         
   1  -4  10        451.97        474.34        45.08 o                         
   2  -4  10        750.71        647.82       140.27 o                         
   3  -4  10         91.38         67.01        50.46 o                         
   4  -4  10        222.08        245.82        61.71 o                         
   5  -4  10        164.88        144.96        33.19 o                         
   6  -4  10         41.56         91.42        41.59 o                         
   7  -4  10         26.43         14.14        26.04 o                         
   8  -4  10         53.07         22.20        30.40 o                         
 -10  -3  10          9.69        -21.21        57.44 o                         
  -9  -3  10         24.86         41.30        39.15 o                         
  -8  -3  10         47.71        -22.01        38.55 o                         
  -7  -3  10          3.51         13.43        19.33 o                         
  -6  -3  10        251.95        289.63        34.24 o                         
  -5  -3  10         28.53         21.23        13.42 o                         
  -4  -3  10        592.36        581.16        39.42 o                         
  -3  -3  10        122.25        140.24        20.88 o                         
  -2  -3  10        955.01        960.54        50.69 o                         
  -1  -3  10        658.38        663.69        48.29 o                         
   0  -3  10        171.79        204.41        25.32 o                         
   1  -3  10       1643.14       1655.14        68.89 o                         
   2  -3  10        584.90        571.66        46.02 o                         
   3  -3  10        603.55        630.18       117.80 o                         
   4  -3  10          8.25         31.52        20.86 o                         
   5  -3  10        186.06        220.68        35.74 o                         
   6  -3  10        450.63        493.10        55.74 o                         
   7  -3  10        321.76        343.78        49.85 o                         
   8  -3  10        377.75        357.30        51.54 o                         
 -10  -2  10          0.72        -29.32        62.95 o                         
  -9  -2  10        252.67        252.93        73.76 o                         
  -8  -2  10         84.55         49.40        29.28 o                         
  -7  -2  10        454.06        431.44        41.12 o                         
  -6  -2  10        128.32        112.20        29.67 o                         
  -5  -2  10          8.57         -2.25        12.09 o                         
  -4  -2  10        361.68        377.14        30.12 o                         
  -3  -2  10        230.27        177.53        24.38 o                         
  -2  -2  10        416.78        391.09        29.70 o                         
  -1  -2  10        104.55        105.47        19.72 o                         
   0  -2  10         88.62         83.53        18.26 o                         
   1  -2  10       1116.31       1118.97        43.01 o                         
   2  -2  10         36.30         39.59        10.12 o                         
   3  -2  10       4292.11       4095.39       132.32 o                         
   4  -2  10        283.14        290.36        44.18 o                         
   5  -2  10        154.67        216.57        47.28 o                         
   6  -2  10          2.12         31.58        21.69 o                         
   7  -2  10         25.36         -3.73        18.51 o                         
   8  -2  10          0.10         -6.44        29.92 o                         
 -10  -1  10        196.31        224.71        46.00 o                         
  -9  -1  10         30.15          4.47        31.68 o                         
  -8  -1  10        354.22        405.01        53.91 o                         
  -7  -1  10         25.17         29.71        16.78 o                         
  -6  -1  10         75.61         88.01        26.58 o                         
  -5  -1  10         16.93          2.49         9.58 o                         
  -4  -1  10       1569.54       1607.64        68.64 o                         
  -3  -1  10        148.29        160.15        22.43 o                         
  -2  -1  10       5658.10       5504.60       142.04 o                         
  -1  -1  10         40.17         51.42        16.30 o                         
   0  -1  10       2023.46       2041.44        79.24 o                         
   1  -1  10         21.33         33.09        10.71 o                         
   2  -1  10        174.48        189.11        22.47 o                         
   3  -1  10          0.12          5.40        11.82 o                         
   4  -1  10        257.88        269.60        64.99 o                         
   5  -1  10        152.46        139.50        32.07 o                         
   6  -1  10        121.65        112.27        34.66 o                         
   7  -1  10         25.11         63.38        25.46 o                         
   8  -1  10          0.33        -17.53        40.29 o                         
 -10   0  10          1.61          0.44        61.95 o                         
  -9   0  10         19.56        -17.09        31.97 o                         
  -8   0  10         55.28         56.57        26.70 o                         
  -7   0  10        546.33        548.82        68.38 o                         
  -6   0  10          2.30         -3.48        58.85 o                         
  -5   0  10       1590.46       1583.64        67.12 o                         
  -4   0  10         52.92         49.83        14.75 o                         
  -3   0  10          6.06         30.22        13.45 o                         
  -2   0  10         99.55        104.27        22.02 o                         
  -1   0  10        273.43        279.77        24.37 o                         
   0   0  10        334.70        379.32        28.43 o                         
   1   0  10          7.02         -0.70        11.32 o                         
   2   0  10          1.14         -1.47         9.78 o                         
   3   0  10        140.21        128.22        20.59 o                         
   4   0  10         28.69         52.76        21.76 o                         
   5   0  10        979.96        930.59        78.15 o                         
   6   0  10          6.04          2.66        28.93 o                         
   7   0  10        185.26        226.99        84.91 o                         
   8   0  10         51.58        103.18        67.19 o                         
 -10   1  10        123.05        161.49        37.76 o                         
  -9   1  10          4.70          6.55        18.91 o                         
  -8   1  10         14.17          6.08        29.53 o                         
  -7   1  10        130.93        169.58        72.46 o                         
  -6   1  10       1441.80       1521.51       104.11 o                         
  -5   1  10        911.68        918.31        52.05 o                         
  -4   1  10         22.49         42.43        15.38 o                         
  -3   1  10       1968.59       2091.26        69.83 o                         
  -2   1  10         83.59         83.76        13.75 o                         
  -1   1  10          4.58          1.03        10.05 o                         
   0   1  10         77.78         65.99        14.62 o                         
   1   1  10        555.40        506.26        32.17 o                         
   2   1  10       1517.48       1538.64        57.35 o                         
   3   1  10         65.32         58.16        14.16 o                         
   4   1  10         35.74        110.81        33.45 o                         
   5   1  10         36.07         54.28        41.18 o                         
   6   1  10         35.68         57.25        41.49 o                         
   7   1  10        430.24        527.56       119.47 o                         
 -10   2  10         28.92        -22.06        41.49 o                         
  -9   2  10         85.41        110.72        32.24 o                         
  -8   2  10        139.83        182.09        44.67 o                         
  -7   2  10          3.72         45.85        27.11 o                         
  -6   2  10        126.65        196.20        41.65 o                         
  -5   2  10         37.78         57.46        13.14 o                         
  -4   2  10        449.49        478.66        41.75 o                         
  -3   2  10         67.23        106.23        18.39 o                         
  -2   2  10        163.65        195.25        26.50 o                         
  -1   2  10        180.28        210.68        30.31 o                         
   0   2  10         52.13         57.54        13.09 o                         
   1   2  10          8.58         -0.84        10.38 o                         
   2   2  10        149.16        180.81        31.15 o                         
   3   2  10          2.59         15.16        23.05 o                         
   4   2  10        436.43        466.37       101.66 o                         
   5   2  10         29.74          3.91        39.85 o                         
   6   2  10          0.76         68.05        50.83 o                         
   7   2  10         16.71         32.09        58.80 o                         
 -10   3  10          0.16        -17.48        32.12 o                         
  -9   3  10         86.46         93.41        31.90 o                         
  -8   3  10         15.83          2.39        25.84 o                         
  -7   3  10        374.28        516.81        68.62 o                         
  -6   3  10         84.38         86.28        21.82 o                         
  -5   3  10         66.18         62.15        32.95 o                         
  -4   3  10          5.14        -16.80        16.80 o                         
  -3   3  10        837.21        939.75        60.03 o                         
  -2   3  10         31.56         30.34        22.32 o                         
  -1   3  10       2199.57       2243.07        79.89 o                         
   0   3  10         46.44         20.09        13.19 o                         
   1   3  10        400.94        469.18        56.02 o                         
   2   3  10          0.74         -2.10        16.56 o                         
   3   3  10         18.91         61.73        36.86 o                         
   4   3  10         87.06         96.35        32.30 o                         
   5   3  10         67.46         82.19        30.81 o                         
   6   3  10         53.46         80.13        56.94 o                         
  -9   4  10         16.79         74.52        30.35 o                         
  -8   4  10         70.43         91.35        38.21 o                         
  -7   4  10         20.75         -6.77        26.89 o                         
  -6   4  10        115.86        153.93        29.18 o                         
  -5   4  10         40.53         30.53        22.76 o                         
  -4   4  10        167.83        166.32        23.75 o                         
  -3   4  10        201.20        149.88        25.60 o                         
  -2   4  10         53.00         46.96        21.53 o                         
  -1   4  10          1.69         13.21        13.60 o                         
   0   4  10        578.88        627.07        52.09 o                         
   1   4  10         30.95         19.46        18.06 o                         
   2   4  10         76.47        131.76        28.14 o                         
   3   4  10          0.20         11.16        15.74 o                         
   4   4  10        245.11        270.91        53.68 o                         
   5   4  10        257.65        296.78        61.74 o                         
  -9   5  10          1.78         26.88        30.72 o                         
  -8   5  10         73.42        158.02        51.53 o                         
  -7   5  10          5.56        -18.97        25.58 o                         
  -6   5  10         21.56        -15.45        23.39 o                         
  -5   5  10        609.22        758.82        59.81 o                         
  -4   5  10          7.36        -14.93        14.93 o                         
  -3   5  10        244.61        256.39        31.05 o                         
  -2   5  10         29.44          7.30        14.88 o                         
  -1   5  10        268.11        230.74        35.54 o                         
   0   5  10         50.10         54.63        20.55 o                         
   1   5  10        162.44        185.16        30.23 o                         
   2   5  10         12.11         12.31        18.70 o                         
   3   5  10        327.94        398.87        49.58 o                         
   4   5  10         39.14         54.36        23.58 o                         
   5   5  10         33.86         48.94        31.22 o                         
  -8   6  10        104.10        141.48        45.16 o                         
  -7   6  10          0.36         -3.42        48.61 o                         
  -6   6  10         14.10          8.70        16.17 o                         
  -5   6  10         58.22         74.23        24.44 o                         
  -4   6  10         75.54         64.04        16.85 o                         
  -3   6  10        259.32        295.96        33.27 o                         
  -2   6  10         60.90         63.59        18.54 o                         
  -1   6  10        223.46        292.15        55.52 o                         
   0   6  10          3.45         10.81        15.53 o                         
   1   6  10         65.19         67.06        27.58 o                         
   2   6  10        159.59        169.39        35.88 o                         
   3   6  10         54.72         75.55        27.20 o                         
  -7   7  10         10.22         29.24        32.67 o                         
  -6   7  10        309.43        360.94        58.52 o                         
  -5   7  10         58.10         64.88        20.78 o                         
  -4   7  10          2.25        -10.63        16.08 o                         
  -3   7  10          8.85        -15.94        37.43 o                         
  -2   7  10         44.88        -12.31        19.70 o                         
  -1   7  10         76.19         90.99        26.22 o                         
   0   7  10        297.70        340.83        44.45 o                         
   1   7  10         60.86        107.71        37.99 o                         
   2   7  10        162.27         61.87        51.81 o                         
  -5   8  10         25.99         46.30        26.17 o                         
  -4   8  10          2.75          0.34        21.16 o                         
  -3   8  10         26.75         43.43        58.33 o                         
  -2   8  10         26.15         28.61        26.58 o                         
  -1   8  10         90.90        100.28        36.33 o                         
   0   8  10          1.75         21.63        32.35 o                         
  -3 -11  11         73.07        242.17        66.21 o                         
  -2 -11  11        174.20        106.00        53.33 o                         
  -1 -11  11          0.34          6.82        32.65 o                         
   0 -11  11        650.22        666.69        98.68 o                         
   1 -11  11         47.67         58.10        67.95 o                         
   2 -11  11        230.25        234.66        67.83 o                         
   3 -11  11          5.89        -33.50        43.60 o                         
   4 -11  11        215.26        186.43       108.19 o                         
  -5 -10  11         62.71         86.91        63.74 o                         
  -4 -10  11         47.85         12.82        39.37 o                         
  -3 -10  11        273.77        172.64        43.72 o                         
  -2 -10  11          1.08         53.65        41.79 o                         
  -1 -10  11        210.89        139.71        62.55 o                         
   0 -10  11        145.24        119.12        50.79 o                         
   1 -10  11         44.49         69.94        27.87 o                         
   2 -10  11        188.96        265.19        40.55 o                         
   3 -10  11         61.90         32.27        44.82 o                         
   4 -10  11         27.62        -21.47        31.35 o                         
   5 -10  11        195.54        206.23        66.60 o                         
  -6  -9  11         15.31         26.20        29.91 o                         
  -5  -9  11         22.29         11.48        35.82 o                         
  -4  -9  11          9.20         52.99        39.55 o                         
  -3  -9  11        961.18        947.02        70.74 o                         
  -2  -9  11         95.97         84.65        25.32 o                         
  -1  -9  11        621.12        718.64        59.51 o                         
   0  -9  11        904.62        868.81        67.04 o                         
   1  -9  11          9.59        -19.75        31.38 o                         
   2  -9  11        313.53        352.53        48.02 o
[truncated: 60,751 more chars]
